# Supplementary material for: Integrated Metabolomic and Proteomic Analyses of Adventitious Rooting in Cucumis melo Under Waterlogging Stress
Source: Biology (Basel). 2026 Jul 17;15(14):1185. doi: 10.3390/biology15141185 (PMC13405407; doi:10.3390/biology15141185)
Supplement: Supplementary file 1 [file biology-15-01185-s001.zip]

Archive with 2 entries (2 files):
- biology-4415410-supplementary.xlsx
- Supplementary Figures.pdf
