# Supplementary material for: Integrated Metabolomic and Proteomic Analyses of Adventitious Rooting in Cucumis melo Under Waterlogging Stress
Source: Biology (Basel). 2026 Jul 17;15(14):1185. doi: 10.3390/biology15141185 (PMC13405407; doi:10.3390/biology15141185)
Supplement: Supplementary file 1 [file biology-15-01185-s001.zip › biology-4415410-supplementary.xlsx]

## Sheet: Table S1
Table S1. The primer sequences for quantitative reverse transcription-PCR (qRT-PCR) verification
Primer name	Primer sequence (5'-3')	Product size (bp)
MELO3C023685.1L	ACGGAGGAGTTGACCGAAGCG	84
MELO3C023685.1R	CCCACCCATCGTGAACGCA
MELO3C027151.1L	ACCGGCCTTGGTGCCACTTT	102
MELO3C027151.1R	TGCACCCTCAGCAGCAGCAA
MELO3C014654.1L	AGGGCTCCTCCAAAGCGACCA	95
MELO3C014654.1R	AGAAGGCACGCTCGTTGGCA
MELO3C008366.1L	TCCTCCGCCACCCAAGAAGGT	147
MELO3C008366.1R	GGTGGAGAGTAGACAGGAGGAGGGT
MELO3C004619.1L	ACACGGTAGCAGGCTGTCCA	100
MELO3C004619.1R	AAATCGGTAGCCGCCAGGGT
MELO3C017669.1L	GCAGCTGTGGAGAGGCTGCT	111
MELO3C017669.1R	TCTCCTCTCCCGTTCGGCGAT
MELO3C009430.1L	GGGTGCTGAGGTTAAAGTTGGAGAACC	81
MELO3C009430.1R	AGACAGGCCTGCGACAGATGC
MELO3C022921.1L	GCTCCACCACTCCCGCCTTG	81
MELO3C022921.1R	GCGAATGCTGCAGGCTCTGGT
MELO3C025904.1L	AGGCAGCATTCTGCAACTAATGGG	95
MELO3C025904.1R	CCTGTGCCGTTGCCCACCAT
MELO3C023264.1L	CCTGGTATCGCTGACCGTAT	133
MELO3C023264.1R	TACTGAGCGATGCAAGGATG

## Sheet: Table S2
Table S2. The detailed information of differentially accumulated metabolites (DAMs)
Metabolite	P_value	FDR	VIP_pred_OPLS-DA	FC(M24h/M0h)	Log2FC(M24h/M0h)	Significant	Regulate	P_value	FDR	VIP_pred_OPLS-DA	FC(M48h/M0h)	Log2FC(M48h/M0h)	Significant	Regulate	P_value	FDR	VIP_pred_OPLS-DA	FC(M72h/M0h)	Log2FC(M72h/M0h)	Significant	Regulate	P_value	FDR	VIP_pred_OPLS-DA	FC(M48h/M24h)	Log2FC(M48h/M24h)	Significant	Regulate	P_value	FDR	VIP_pred_OPLS-DA	FC(M72h/M48h)	Log2FC(M72h/M48h)	Significant	Regulate	P_value	FDR	VIP_pred_OPLS-DA	FC(M72h/M24h)	Log2FC(M72h/M24h)	Significant	Regulate	level	CAS ID	M/Z	Retention time	Adducts	Formula	Theoretical Fragmentation Score
2-[[2-(3,5-Dihydroxy-4-isopropyl-phenyl)-2-guanidino-acetyl]amino]acetic acid	1.047e-05	0.0005758	1.5451	1.0715	0.0996	yes	up	3.314e-08	1.962e-06	1.1734	1.0857	0.1186	yes	up	0.002671	0.00543	0.6653	1.0465	0.0655	no	up	0.1356	0.2587	0.474	1.0133	0.019	no	up	0.007578	0.02338	0.8568	0.9639	-0.0531	no	down	0.09597	0.1376	0.4387	0.9767	-0.034	no	down	B(i)	-	323.135	3.2995	M-H	C14H20N4O5	0
Salicylic acid	0.002364	0.01506	1.8673	0.8863	-0.1741	yes	down	1.697e-06	2.656e-05	1.9282	0.7863	-0.3468	yes	down	0.0003938	0.001053	1.1878	0.873	-0.1959	yes	down	0.002872	0.01729	1.692	0.8872	-0.1727	yes	down	0.002159	0.009336	1.4149	1.1103	0.1509	yes	up	0.6479	0.7042	0.1732	0.9851	-0.0217	no	down	B(i)	69-72-7	139.039	3.1151	M+H	C7H6O3	0
5'-deoxy-5'-methylthioadenosine	0.03263	0.09077	0.7858	1.0278	0.0395	no	up	1.302e-05	0.0001109	1.1867	1.0796	0.1105	yes	up	0.0317	0.04802	0.491	1.0289	0.0412	no	up	1.514e-05	0.0006555	1.3506	1.0504	0.071	yes	up	4.007e-05	0.0006797	1.183	0.9531	-0.0693	yes	down	0.8964	0.9186	0.0275	1.0011	0.0016	no	up	B(i)	2457-80-9	298.097	2.8065	M+H	C11H15N5O3S	0
Tyr-Ala	0.0002332	0.00346	1.94	1.0995	0.1368	yes	up	2.348e-05	0.0001708	1.6394	1.1496	0.2011	yes	up	0.0006552	0.001626	1.0273	1.0904	0.1249	yes	up	0.002577	0.01614	1.2414	1.0456	0.0643	yes	up	0.001494	0.007177	1.1947	0.9485	-0.0762	yes	down	0.3763	0.4451	0.2303	0.9918	-0.0119	no	down	B(i)	-	251.104	1.7279	M-H	C12H16N2O4	0
Serotonin	0.05399	0.1299	0.9637	0.97	-0.044	no	down	0.0009799	0.003021	1.09	0.9383	-0.0919	yes	down	0.221	0.2688	0.3603	0.9794	-0.03	no	down	0.003187	0.01853	1.0838	0.9673	-0.048	yes	down	0.004564	0.01606	1.0251	1.0439	0.0619	yes	up	0.4406	0.5085	0.2407	1.0097	0.014	no	up	B(i)	50-67-9	159.092	5.4979	M+H-H2O	C10H12N2O	0
Benzylazanium	0.001096	0.009082	1.5902	1.0886	0.1224	yes	up	5.551e-05	0.0003242	1.3174	1.1221	0.1663	yes	up	0.2729	0.3242	0.2697	1.0183	0.0262	no	up	0.1027	0.2125	0.7306	1.0308	0.0438	no	up	3.232e-05	0.000607	1.5318	0.9075	-0.14	yes	down	0.001437	0.004229	0.9399	0.9355	-0.0962	no	down	B(i)	-	108.081	3.0697	M+H	C7H9N	0
Gly-Thr	0.0001256	0.00252	1.951	1.1134	0.155	yes	up	2.667e-05	0.0001876	1.6893	1.1681	0.2241	yes	up	0.006701	0.01214	0.9674	1.0954	0.1315	no	up	0.03961	0.1079	1.097	1.0491	0.0692	yes	up	0.04177	0.08503	1.1191	0.9378	-0.0927	yes	down	0.5384	0.6022	0.2393	0.9838	-0.0235	no	down	B(i)	-	159.076	0.6665	M+H-H2O	C6H12N2O4	0
2-aminoisobutyric acid	2.94e-05	0.001093	1.2975	1.0362	0.0514	yes	up	1.552e-05	0.0001266	1.0951	1.0556	0.0781	yes	up	0.03103	0.04709	0.3536	1.0118	0.017	no	up	0.01962	0.06487	0.8077	1.0187	0.0267	no	up	6.548e-05	0.0009131	1.1578	0.9585	-0.0611	yes	down	0.0002151	0.0009319	0.6785	0.9764	-0.0344	no	down	B(i)	62-57-7	104.071	0.6484	M+H	C4H9NO2	0
D-Mannose 6-Phosphate	0.01269	0.04757	1.3496	0.9429	-0.0849	yes	down	2.291e-05	0.0001674	1.4212	0.892	-0.1649	yes	down	0.01865	0.02989	0.6759	0.9552	-0.0662	no	down	0.0381	0.1047	1.0982	0.946	-0.08	yes	down	0.007353	0.02285	1.2411	1.0708	0.0987	yes	up	0.5954	0.6558	0.206	1.013	0.0187	no	up	B(i)	-	261.037	9.5112	M+H	C6H13O9P	0
Phyllantidine	0.003191	0.01853	1.181	1.0633	0.0885	yes	up	6.643e-09	7.362e-07	1.6721	1.2105	0.2757	yes	up	0.00739	0.01325	0.6673	1.0606	0.0849	no	up	3.08e-06	0.0002729	1.9243	1.1385	0.1872	yes	up	6.5e-06	0.0002572	1.7148	0.8762	-0.1907	yes	down	0.8946	0.9173	0.0433	0.9975	-0.0036	no	down	B(i)	-	251.139	3.6399	M+NH4	C13H15NO3	0
N-Methylserotonin	0.002837	0.01709	1.9166	1.1142	0.156	yes	up	8.169e-05	0.0004328	1.6118	1.1571	0.2105	yes	up	0.1296	0.1675	0.5093	1.0429	0.0605	no	up	0.09501	0.2015	0.9164	1.0385	0.0544	no	up	0.0001288	0.001425	1.7119	0.9013	-0.1499	yes	down	0.01526	0.02906	0.9443	0.936	-0.0955	no	down	B(ii)	1134-01-6	235.109	3.0662	M+FA-H	C11H14N2O	60.7
Val-Val	0.0003436	0.004426	1.828	1.1062	0.1456	yes	up	7.805e-08	3.409e-06	2.2943	1.3099	0.3894	yes	up	1.458e-05	7.138e-05	1.0932	1.1036	0.1422	yes	up	1.598e-05	0.0006769	2.5931	1.1841	0.2438	yes	up	2.537e-06	0.0001784	2.2713	0.8426	-0.2472	yes	down	0.8959	0.9182	0.0468	0.9977	-0.0033	no	down	B(i)	3918-94-3	217.155	3.3205	M+H	C10H20N2O3	0
Glyuranolide	0.00145	0.0109	1.2268	1.0433	0.0612	yes	up	2.438e-06	3.386e-05	1.1422	1.0662	0.0925	yes	up	0.0006636	0.001645	0.685	1.0384	0.0544	no	up	0.02676	0.08119	0.7608	1.0219	0.0312	no	up	0.001393	0.006833	0.8867	0.974	-0.0381	no	down	0.6175	0.6765	0.147	0.9953	-0.0068	no	down	B(ii)	123914-44-3	530.347	0.6732	M+NH4	C31H44O6	46.4
Gly-Leu-Leu	1.591e-05	0.0007429	1.5028	1.0592	0.0829	yes	up	1.841e-09	3.269e-07	1.2991	1.089	0.123	yes	up	1.954e-06	1.489e-05	0.8858	1.0603	0.0845	no	up	0.002235	0.01464	0.962	1.0282	0.0401	no	up	0.0005524	0.003661	0.8816	0.9737	-0.0385	no	down	0.8975	0.9194	0.023	1.0011	0.0016	no	up	B(i)	-	300.193	4.2994	M-H	C14H27N3O4	0
Galactinol	0.002634	0.01623	1.7857	0.9115	-0.1336	yes	down	1.158e-06	2.02e-05	1.7457	0.845	-0.2429	yes	down	4.972e-06	3.057e-05	1.2229	0.8917	-0.1653	yes	down	0.01034	0.04139	1.4009	0.927	-0.1093	yes	down	0.0009342	0.005196	1.1241	1.0553	0.0776	yes	up	0.331	0.3989	0.3337	0.9783	-0.0317	no	down	B(i)	3687-64-7	343.123	9.8654	M+H	C12H22O11	0
L-Fucose	0.05858	0.1377	0.8692	0.9746	-0.0372	no	down	5.068e-05	0.0003021	1.1143	0.946	-0.08	yes	down	0.3291	0.3823	0.2063	1.0086	0.0123	no	up	0.05623	0.1387	0.8846	0.9707	-0.0429	no	down	0.000118	0.001345	1.5005	1.0661	0.0924	yes	up	0.03055	0.05218	0.7206	1.0349	0.0495	no	up	B(ii)	2438-80-4;6696-41-9	206.102	7.9674	M+ACN+H	C6H12O5	62.8
Homoserine	0.004941	0.02465	0.7127	1.0187	0.0268	no	up	6.496e-06	6.754e-05	0.9322	1.059	0.0828	no	up	0.3057	0.3586	0.1682	1.007	0.0101	no	up	4.845e-05	0.001303	1.0583	1.0395	0.056	yes	up	2.397e-05	0.0005114	1.1039	0.9509	-0.0727	yes	down	0.05525	0.0863	0.3205	0.9885	-0.0167	no	down	B(i)	672-15-1	84.045	15.9702	M+H-2H2O	C4H9NO3	0
2,5-dihydroxybenzaldehyde	0.000717	0.007061	1.5686	0.933	-0.1	yes	down	3.331e-05	0.0002211	1.3614	0.8969	-0.157	yes	down	0.1271	0.1645	0.3971	0.9742	-0.0377	no	down	0.001023	0.008815	1.0911	0.9613	-0.057	yes	down	2.075e-05	0.0004701	1.4785	1.0862	0.1193	yes	up	0.001415	0.00418	0.8059	1.0442	0.0624	no	up	B(i)	1194-98-5	137.023	5.188	M-H	C7H6O3	0
Gly-Gly-Thr	2.754e-08	2.46e-05	3.575	1.4381	0.5242	yes	up	1.788e-05	0.0001406	2.2807	1.4166	0.5024	yes	up	5.811e-06	3.437e-05	1.4866	1.238	0.308	yes	up	0.6871	0.797	0.3094	0.985	-0.0218	no	down	0.005758	0.01902	1.6996	0.8739	-0.1944	yes	down	2.331e-06	3.015e-05	1.5653	0.8608	-0.2162	yes	down	B(i)	-	198.087	2.0695	M+H-2H2O	C8H15N3O5	0
(-)-11-Hydroxy-9,15,16-trioxooctadecanoic acid	1.261e-05	0.000643	1.6692	1.0678	0.0947	yes	up	5.356e-07	1.197e-05	1.381	1.1002	0.1377	yes	up	9.079e-09	2.843e-07	1.3924	1.1402	0.1893	yes	up	0.0001541	0.002609	1.0819	1.0303	0.043	yes	up	8.418e-06	0.0002916	1.0736	1.0364	0.0516	yes	up	7.651e-09	5.448e-07	1.1649	1.0678	0.0946	yes	up	B(ii)	38076-39-0	341.197	6.6264	M-H	C18H30O6	80
(-)Helicascolide B	0.1484	0.2662	0.7672	1.0249	0.0355	no	up	0.002537	0.006565	1.0835	1.0667	0.0932	yes	up	0.004142	0.00796	0.8003	1.0543	0.0763	no	up	0.04881	0.1255	1.0912	1.0408	0.0577	yes	up	0.4902	0.5864	0.2376	0.9883	-0.017	no	down	0.1132	0.1587	0.5466	1.0286	0.0407	no	up	B(i)	-	213.149	5.2791	M+H	C12H20O3	0
(-)-Hydroxydihydrobovolide	5.856e-05	0.001615	1.4376	0.9366	-0.0945	yes	down	5.722e-05	0.0003315	0.8999	0.9457	-0.0805	no	down	0.0002056	0.0006114	0.6274	0.9614	-0.0568	no	down	0.3798	0.536	0.325	1.0097	0.014	no	up	0.05254	0.1015	0.5068	1.0166	0.0237	no	up	0.01738	0.03241	0.529	1.0265	0.0377	no	up	B(i)	-	181.122	12.3687	M+H-H2O	C11H18O3	0
(-)-Kobusone	0.4569	0.5881	0.4832	1.0224	0.0319	no	up	0.01718	0.03228	0.9189	1.0911	0.1257	no	up	2.69e-07	3.276e-06	1.7906	1.3435	0.426	yes	up	0.03287	0.09433	1.1093	1.0672	0.0938	yes	up	3.453e-06	0.0002034	2.2871	1.2314	0.3003	yes	up	9.052e-08	3.022e-06	2.0346	1.3141	0.3941	yes	up	B(i)	24173-71-5	267.16	9.9002	M+FA-H	C14H22O2	0
(-)-nfx 2	0.7651	0.8405	0.1541	1.003	0.0044	no	up	0.2229	0.2887	0.2786	0.9862	-0.02	no	down	0.0003251	0.0008962	0.746	1.0544	0.0764	no	up	0.04331	0.1151	0.5648	0.9832	-0.0244	no	down	4.585e-06	0.0002217	1.2702	1.0691	0.0964	yes	up	1.353e-05	0.00011	0.8663	1.0512	0.072	no	up	B(i)	-	199.133	6.8019	M-H	C11H20O3	0
(-)-Nopol	0.9261	0.9537	0.0468	0.999	-0.0014	no	down	0.001061	0.003221	1.0013	0.9335	-0.0993	yes	down	2.126e-06	1.585e-05	1.2771	0.8673	-0.2055	yes	down	0.0002267	0.003331	1.4812	0.9344	-0.0979	yes	down	0.0005249	0.003531	1.3084	0.929	-0.1062	yes	down	1.933e-07	5.125e-06	1.5077	0.8681	-0.2041	yes	down	B(ii)	35836-73-8	167.143	8.5849	M+H	C11H18O	49.5
(-)-Tochuinyl acetate	0.02953	0.08439	1.22	1.0537	0.0755	yes	up	0.001399	0.004043	1.0633	1.0807	0.112	yes	up	1.145e-06	9.918e-06	1.5153	1.1976	0.2601	yes	up	0.06163	0.1486	0.7684	1.0256	0.0365	no	up	1.331e-07	5.476e-05	1.7654	1.1081	0.1481	yes	up	1.002e-06	1.636e-05	1.5129	1.1365	0.1846	yes	up	B(i)	-	261.185	9.8986	M+H	C17H24O2	0
(+-)-(E)-Nuciferol	0.001344	0.01038	1.3159	1.0463	0.0653	yes	up	2.39e-06	3.347e-05	1.3496	1.0979	0.1347	yes	up	1.17e-06	1.009e-05	1.191	1.1073	0.1471	yes	up	0.001465	0.01111	1.3197	1.0493	0.0694	yes	up	0.4331	0.5328	0.305	1.0086	0.0124	no	up	0.0004721	0.00173	0.9896	1.0583	0.0818	no	up	B(i)	-	219.174	11.0025	M+H	C15H22O	0
(+)-11-Hydroxy-9-triacontanone	0.1641	0.2851	0.4355	0.99	-0.0145	no	down	0.000164	0.0007383	1.1816	0.9327	-0.1005	yes	down	1.511e-07	2.126e-06	0.9684	0.944	-0.0831	no	down	0.0009989	0.008692	1.4509	0.9422	-0.086	yes	down	0.3463	0.4484	0.4152	1.0121	0.0173	no	up	3.293e-05	0.0002164	0.9885	0.9535	-0.0686	no	down	B(ii)	-	452.457	3.0481	M+	C30H60O2	41.8
(+)-4,5-Didehydrojasmonic acid	0.3962	0.5327	0.2936	1.0066	0.0095	no	up	0.005097	0.01172	0.6854	1.0451	0.0637	no	up	1.58e-05	7.602e-05	1.0687	1.1234	0.1679	yes	up	0.003824	0.02096	0.8946	1.0383	0.0542	no	up	0.001152	0.005992	1.1703	1.0749	0.1043	yes	up	9.094e-06	8.201e-05	1.2111	1.1161	0.1585	yes	up	B(i)	-	209.117	5.485	M+H	C12H16O3	0
(+)-Chamecynenol	2.731e-06	0.0002865	1.5461	1.0759	0.1056	yes	up	2.675e-09	4.107e-07	1.5185	1.1573	0.2107	yes	up	2.138e-11	3.708e-09	1.5371	1.2266	0.2946	yes	up	6.739e-06	0.0004189	1.5355	1.0756	0.1052	yes	up	1.234e-05	0.000355	1.2464	1.0599	0.0839	yes	up	9.236e-09	6.288e-07	1.4557	1.14	0.1891	yes	up	B(i)	-	205.159	12.2093	M+H	C14H20O	0
(+)-Lepadin D	0.4679	0.5985	0.247	1.0074	0.0106	no	up	0.07882	0.1183	0.4267	1.0132	0.019	no	up	0.0116	0.01969	0.4935	0.9787	-0.0311	no	down	0.4878	0.6365	0.2435	1.0058	0.0084	no	up	3.131e-05	0.0005959	1.0955	0.9659	-0.0501	yes	down	0.006753	0.01482	0.7152	0.9715	-0.0417	no	down	B(i)	-	298.274	12.6439	M+H	C18H35NO2	0
(+)-Neomethynolide	0.5118	0.6372	0.2108	1.0086	0.0123	no	up	0.006371	0.01409	0.7853	0.9618	-0.0562	no	down	0.007796	0.01388	0.6145	0.9655	-0.0507	no	down	0.003711	0.02059	1.3273	0.9536	-0.0685	yes	down	0.7265	0.7944	0.0715	1.0038	0.0055	no	up	0.004459	0.01054	0.8373	0.9573	-0.063	no	down	B(i)	-	311.187	10.607	M-H	C17H28O5	0
(+)-Nuciferal	0.0002273	0.003417	1.6226	1.0902	0.1246	yes	up	6.107e-07	1.318e-05	1.53	1.1677	0.2237	yes	up	2.898e-06	2e-05	1.2048	1.1492	0.2006	yes	up	0.001935	0.01329	1.3863	1.0711	0.0991	yes	up	0.3391	0.4411	0.3124	0.9841	-0.0231	no	down	0.01206	0.0239	0.7667	1.0541	0.076	no	up	B(i)	-	217.159	10.0466	M+H	C15H20O	0
(+)-Oxyglutinosone	0.0002874	0.003967	1.6139	1.0786	0.1092	yes	up	9.054e-07	1.694e-05	1.5514	1.1529	0.2053	yes	up	2.394e-09	1.105e-07	1.6336	1.234	0.3034	yes	up	0.0003788	0.004636	1.4953	1.0689	0.0961	yes	up	3.463e-05	0.0006283	1.416	1.0703	0.0981	yes	up	1.018e-07	3.284e-06	1.5491	1.1441	0.1942	yes	up	B(i)	-	237.148	8.8135	M+H	C14H20O3	0
(+)-Plumosol	0.1867	0.3124	0.7477	0.9567	-0.0639	no	down	8.492e-05	0.0004455	1.5359	0.8522	-0.2307	yes	down	0.0003409	0.0009331	1.4502	0.8036	-0.3154	yes	down	0.00602	0.02853	1.6909	0.8908	-0.1668	yes	down	0.2132	0.3047	0.7377	0.943	-0.0847	no	down	0.004239	0.0101	1.3999	0.84	-0.2515	yes	down	B(i)	-	365.27	12.9606	M-H	C22H38O4	0
(+)-Terrecyclic acid A	5.858e-07	0.0001189	2.2188	1.1656	0.2211	yes	up	1.422e-09	2.949e-07	1.9895	1.2892	0.3664	yes	up	1.942e-09	9.482e-08	1.7248	1.3069	0.3861	yes	up	7.692e-06	0.0004417	1.8204	1.106	0.1453	yes	up	0.2619	0.3588	0.3797	1.0137	0.0197	no	up	4.81e-06	5.106e-05	1.3333	1.1211	0.165	yes	up	B(i)	-	249.149	12.2093	M+H	C15H20O3	0
(+)-threo-2-Amino-3,4-dihydroxybutanoic acid	0.01044	0.04131	0.9202	0.9729	-0.0397	no	down	0.0007469	0.002427	0.8377	0.9571	-0.0633	no	down	0.6136	0.66	0.1003	1.0053	0.0077	no	up	0.2125	0.3577	0.4759	0.9838	-0.0236	no	down	0.004119	0.01497	1.1105	1.0504	0.0709	yes	up	0.02942	0.05052	0.6265	1.0334	0.0473	no	up	B(ii)	21768-44-5	194.066	0.5874	M+Hac-H	C4H9NO4	42.5
(+/-)12,13-DiHOME	0.1976	0.3247	0.3835	0.989	-0.016	no	down	0.0002501	0.001022	1.264	0.8944	-0.1611	yes	down	2.501e-08	5.81e-07	1.5244	0.8036	-0.3155	yes	down	0.0003468	0.004382	1.7187	0.9043	-0.1451	yes	down	0.001215	0.006211	1.4575	0.8985	-0.1544	yes	down	8.42e-09	5.854e-07	1.7384	0.8125	-0.2995	yes	down	B(i)	-	315.253	12.4603	M+H	C18H34O4	0
(+/-)-3-(4-Hydroxyphenyl)-1,2-propanediol 4'-O-glucoside	0.02627	0.07785	1.1214	1.0536	0.0753	yes	up	8.482e-05	0.000445	1.2802	1.1143	0.1562	yes	up	0.0005359	0.001373	0.9752	1.0969	0.1334	no	up	0.002697	0.01663	1.2089	1.0577	0.0809	yes	up	0.2277	0.321	0.4462	0.9843	-0.0228	no	down	0.02838	0.04901	0.6494	1.0411	0.0581	no	up	B(ii)	-	375.132	3.6102	M+FA-H	C15H22O8	53.2
(+/-)-6-Hydroxy-3-oxo-alpha-ionol	0.0008058	0.007525	1.5188	1.063	0.0882	yes	up	2.873e-06	3.806e-05	1.5779	1.1356	0.1835	yes	up	1.881e-07	2.501e-06	1.4662	1.1628	0.2176	yes	up	7.428e-06	0.0004389	1.6487	1.0683	0.0953	yes	up	0.007146	0.02238	0.7831	1.0239	0.0341	no	up	7.743e-09	5.487e-07	1.3369	1.0939	0.1294	yes	up	B(i)	-	223.134	10.0893	M-H	C13H20O3	0
(+/-)-6-Hydroxy-3-oxo-alpha-ionone	0.001093	0.009068	0.7373	0.9861	-0.0202	no	down	8.875e-06	8.438e-05	0.9615	0.9571	-0.0633	no	down	4.433e-05	0.0001733	1.3194	0.8815	-0.182	yes	down	0.0003222	0.004184	1.1017	0.9706	-0.0431	yes	down	0.001728	0.007957	1.4833	0.921	-0.1187	yes	down	0.0001276	0.000621	1.4346	0.8939	-0.1618	yes	down	B(i)	-	223.133	4.2286	M+H	C13H18O3	0
(+/-)7-epi Jasmonic Acid	0.0002567	0.003706	1.4093	1.0574	0.0806	yes	up	9.016e-07	1.692e-05	1.5587	1.1412	0.1906	yes	up	1.318e-06	1.104e-05	1.2266	1.1239	0.1685	yes	up	2.91e-05	0.0009553	1.687	1.0792	0.11	yes	up	0.2133	0.3048	0.4139	0.9848	-0.022	no	down	7.425e-05	0.0004077	1.0124	1.0629	0.0879	yes	up	B(i)	-	211.133	9.5112	M+H	C12H18O3	0
(+/-)-Balanophonin	4.391e-05	0.001366	1.3893	1.0441	0.0622	yes	up	0.01762	0.03296	0.6919	1.0336	0.0477	no	up	0.0001037	0.000346	0.8256	1.0485	0.0683	no	up	0.3666	0.5232	0.4078	0.99	-0.0145	no	down	0.2458	0.3411	0.3725	1.0144	0.0206	no	up	0.5439	0.6072	0.1305	1.0042	0.0061	no	up	B(i)	-	357.133	4.2509	M+H	C20H20O6	0
(+/-)-Glycerol 1,2-diacetate	0.04403	0.1123	1.8569	1.2027	0.2662	yes	up	1.227e-08	1.061e-06	2.4042	1.4115	0.4972	yes	up	7.635e-10	4.936e-08	2.5417	1.6445	0.7176	yes	up	0.0422	0.113	1.8612	1.1737	0.231	yes	up	3.942e-05	0.0006748	2.2035	1.1651	0.2204	yes	up	0.000666	0.00228	2.2413	1.3674	0.4514	yes	up	B(ii)	101364-64-1	218.102	3.027	M+ACN+H	C7H12O5	43.8
(+/-)-Rollipyrrole	0.01942	0.0631	0.9234	1.0282	0.0401	no	up	3.885e-06	4.692e-05	1.2957	1.0824	0.1143	yes	up	3.07e-06	2.095e-05	1.1253	1.0866	0.1198	yes	up	3.001e-06	0.0002706	1.4914	1.0528	0.0742	yes	up	0.3771	0.4789	0.1793	1.0038	0.0055	no	up	2.495e-06	3.167e-05	1.0734	1.0568	0.0797	yes	up	B(ii)	-	352.161	2.2496	M+ACN+Na	C16H20N2O3	44.3
(1(10)E,4a,5E)-1(10),5-Germacradiene-12-acetoxy-4,11-diol	0.0001069	0.002277	1.5841	1.0651	0.091	yes	up	8.945e-07	1.681e-05	1.474	1.1182	0.1612	yes	up	6.942e-09	2.354e-07	1.5494	1.1798	0.2385	yes	up	1.432e-05	0.0006354	1.3888	1.0499	0.0702	yes	up	1.606e-06	0.0001517	1.3191	1.0551	0.0773	yes	up	6.342e-10	1.093e-07	1.4415	1.1077	0.1476	yes	up	B(ii)	143305-08-2	341.197	6.4845	M+FA-H	C17H28O4	90.3
(1,2,3-Trimethyl-2-cyclopropen-1-yl)benzene	0.000207	0.003372	1.7375	1.097	0.1335	yes	up	1.535e-07	5.207e-06	1.6652	1.1843	0.2441	yes	up	1.078e-07	1.671e-06	1.4528	1.1983	0.2609	yes	up	0.0007849	0.007423	1.55	1.0797	0.1106	yes	up	0.4131	0.5142	0.3349	1.0118	0.0169	no	up	0.000308	0.001231	1.1473	1.0924	0.1274	yes	up	B(i)	-	159.117	11.0025	M+H	C12H14	0
(10betaH,11xi)-11-Hydroxy-13-nor-6-eremophilen-8-one	0.0001441	0.002745	1.8295	1.1046	0.1435	yes	up	2.048e-05	0.0001545	1.5195	1.1559	0.209	yes	up	4.819e-07	5.103e-06	1.4614	1.196	0.2582	yes	up	0.05964	0.145	1.0092	1.0465	0.0655	no	up	0.1253	0.1997	0.7701	1.0347	0.0492	no	up	0.00155	0.004497	1.079	1.0828	0.1147	yes	up	B(ii)	348615-40-7	267.16	8.6566	M+FA-H	C14H22O2	57.2
(10E,12E)-9,14-Dioxo-10,12-octadecadienoic acid	0.001688	0.012	1.1793	1.0418	0.0591	yes	up	2.339e-07	6.875e-06	1.697	1.1629	0.2177	yes	up	3.738e-09	1.497e-07	1.5751	1.196	0.2583	yes	up	4.523e-07	0.0001067	2.081	1.1163	0.1587	yes	up	0.01355	0.03627	0.827	1.0285	0.0405	no	up	4.599e-10	8.746e-08	1.6234	1.1481	0.1992	yes	up	B(i)	-	309.206	8.4937	M+H	C18H28O4	0
(10E,12Z)-(9S)-9-Hydroperoxyoctadeca-10,12-dienoic acid	0.003831	0.02078	1.1387	1.0335	0.0475	yes	up	0.1514	0.2075	0.3283	1.0101	0.0146	no	up	0.0006374	0.001589	1.0519	0.9177	-0.1239	yes	down	0.03115	0.09069	0.816	0.9774	-0.033	no	down	0.0002858	0.002383	1.7282	0.9085	-0.1385	yes	down	7.732e-05	0.0004208	1.5208	0.888	-0.1714	yes	down	B(ii)	29774-12-7	313.237	1.1228	M+H	C18H32O4	63.8
(10Z,14E,16E)-10,14,16-Octadecatrien-12-ynoic acid	0.0202	0.06486	1.1444	1.032	0.0454	yes	up	0.0002491	0.001019	1.249	1.0638	0.0893	yes	up	0.1747	0.218	0.398	1.0172	0.0247	no	up	0.06777	0.1593	0.9795	1.0309	0.0438	no	up	0.01418	0.03748	1.2615	0.9562	-0.0646	yes	down	0.3724	0.4412	0.3415	0.9857	-0.0208	no	down	B(ii)	-	275.2	0.9039	M+H	C18H26O2	60.9
(13S,14S)-epoxymaresin	0.009546	0.03879	0.7058	0.983	-0.0248	no	down	0.02186	0.03952	0.4199	0.9855	-0.021	no	down	2.447e-05	0.0001075	0.8446	1.0584	0.0818	no	up	0.7045	0.8101	0.1342	1.0026	0.0038	no	up	8.565e-06	0.0002947	1.4479	1.0739	0.1029	yes	up	6.248e-06	6.196e-05	1.1401	1.0767	0.1066	yes	up	B(i)	-	343.227	10.7093	M+H	C22H30O3	0
(15a,20R)-Dihydroxypregn-4-en-3-one 20-[glucosyl-(1->4)-6-acetyl-glucoside]	0.3477	0.486	0.4343	0.9901	-0.0144	no	down	0.01333	0.0261	0.6602	0.9722	-0.0407	no	down	0.3301	0.3832	0.229	1.0105	0.015	no	up	0.04557	0.1193	0.7213	0.9819	-0.0263	no	down	0.0009055	0.00509	1.0482	1.0394	0.0557	yes	up	0.04814	0.07675	0.5099	1.0206	0.0294	no	up	B(ii)	-	699.356	12.7816	M+H	C35H54O14	60.8
(1R,2R,3S,1'R)-Nepetalinic acid	0.3959	0.5325	0.2763	0.9928	-0.0104	no	down	0.4879	0.5604	0.1901	0.9915	-0.0123	no	down	0.001308	0.002942	0.9043	0.9161	-0.1264	no	down	0.8998	0.9408	0.0886	0.9987	-0.0019	no	down	0.003376	0.01295	1.2777	0.9239	-0.1141	yes	down	0.0016	0.004606	1.0152	0.9227	-0.116	yes	down	B(i)	32603-11-5	259.119	5.0901	M+Hac-H	C10H16O4	0
(1S,2R,4R)-p-Menth-8-ene-2,10-diol 2-glucoside	0.06545	0.149	0.7661	1.0348	0.0493	no	up	1.261e-05	0.0001083	1.383	1.1452	0.1955	yes	up	5.858e-07	5.912e-06	1.5872	1.2675	0.3419	yes	up	6.762e-05	0.001568	1.6696	1.1067	0.1462	yes	up	0.0004859	0.003353	1.5224	1.1068	0.1464	yes	up	1.429e-06	2.105e-05	1.707	1.2249	0.2926	yes	up	B(ii)	402593-53-7	297.17	6.684	M+H-2H2O	C16H28O7	49.2
(1S-cis)-4-[2,2-Dimethyl-3-(4-methyl-3-furanyl)cyclopropyl]-2-butanone	2.117e-05	0.0008941	1.8898	1.101	0.1389	yes	up	8.452e-08	3.577e-06	1.8191	1.1984	0.2611	yes	up	1.783e-09	8.956e-08	1.5969	1.2142	0.28	yes	up	0.0002213	0.003283	1.7543	1.0884	0.1223	yes	up	0.321	0.4218	0.4094	1.0131	0.0188	no	up	1.181e-05	9.94e-05	1.3178	1.1027	0.1411	yes	up	B(i)	-	221.154	9.5333	M+H	C14H20O2	0
(2E)-2,6-Dimethyl-2,5-heptadienoic acid	0.02728	0.07988	1.2849	1.0689	0.0962	yes	up	0.01985	0.03638	1.0106	1.0907	0.1253	yes	up	0.05293	0.07559	0.7718	1.0886	0.1225	no	up	0.5277	0.671	0.4801	1.0204	0.0291	no	up	0.9631	0.9739	0.0154	0.998	-0.0029	no	down	0.6398	0.6968	0.2144	1.0184	0.0263	no	up	B(i)	261949-42-2	155.107	13.7812	M+H	C9H14O2	0
(2S,3'S)-alpha-Amino-2-carboxy-5-oxo-1-pyrrolidinebutanoic acid	0.9333	0.9573	0.0298	1.0012	0.0018	no	up	0.9471	0.9599	0.0155	1.0008	0.0012	no	up	0.0006887	0.001698	0.8684	1.0602	0.0843	no	up	0.9761	0.9862	0.0119	0.9996	-0.0006	no	down	0.0001438	0.001528	1.3295	1.0593	0.0831	yes	up	0.0006629	0.002272	1.0087	1.0589	0.0825	yes	up	B(ii)	-	248.124	8.0922	M+NH4	C9H14N2O5	81.4
(2S,4R)-p-Mentha-1(7),5-dien-2-ol acetate	0.02918	0.08374	1.2946	1.0731	0.1018	yes	up	0.0002547	0.001037	1.5527	1.1978	0.2604	yes	up	1.594e-05	7.659e-05	1.5192	1.2486	0.3204	yes	up	0.0003131	0.004112	1.7262	1.1161	0.1585	yes	up	0.09151	0.1561	0.7004	1.0425	0.06	no	up	1.232e-06	1.89e-05	1.4953	1.1636	0.2185	yes	up	B(ii)	-	239.129	9.2083	M+FA-H	C12H18O2	46.7
(3alpha,20R,24Z)-3-Hydroxy-21-oxoeupha-8,24-dien-26-oic acid	0.2437	0.3774	0.9182	0.8905	-0.1672	no	down	0.0007033	0.002315	1.7346	1.3352	0.417	yes	up	3.405e-06	2.273e-05	2.2869	1.7457	0.8038	yes	up	0.0001616	0.002678	2.8767	1.4993	0.5843	yes	up	0.0001164	0.001332	2.4516	1.3075	0.3868	yes	up	1.799e-06	2.503e-05	2.845	1.9603	0.9711	yes	up	B(ii)	195204-05-8	471.347	13.3512	M+H	C30H46O4	67.9
(3b,6b,8a,12a)-8,12-Epoxy-7(11)-eremophilene-6,8,12-trimethoxy-3-ol	2.562e-07	7.2e-05	2.6209	1.1695	0.2259	yes	up	7.492e-09	8.003e-07	2.3263	1.2925	0.3701	yes	up	5.685e-11	7.708e-09	2.2168	1.3728	0.4572	yes	up	9.793e-06	0.0005025	2.1301	1.1052	0.1443	yes	up	0.0002053	0.001921	1.4748	1.0622	0.087	yes	up	3.901e-09	3.648e-07	1.9076	1.1739	0.2313	yes	up	B(ii)	-	325.202	7.236	M-H	C18H30O5	59.4
(3beta,9beta)-7-Drimene-3,11,12-triol	0.0153	0.0535	1.0094	1.0344	0.0488	yes	up	0.7117	0.7635	0.1192	1.0066	0.0095	no	up	7.738e-06	4.309e-05	1.2005	1.123	0.1673	yes	up	0.1047	0.2154	0.6896	0.9732	-0.0392	no	down	6.764e-05	0.0009323	1.6789	1.1156	0.1578	yes	up	3.649e-05	0.0002344	1.1714	1.0857	0.1186	yes	up	B(ii)	101470-79-5	313.202	6.6139	M+Hac-H	C15H26O3	58.8
(3E,5Z,7Z,9E)-Trideca-3,5,7,9-tetraene	0.001322	0.01026	1.1559	0.955	-0.0665	yes	down	0.0001788	0.000789	0.9107	0.9438	-0.0835	no	down	1.987e-06	1.508e-05	0.9938	0.9134	-0.1307	no	down	0.1429	0.2687	0.3806	0.9883	-0.017	no	down	5.603e-05	0.0008305	0.8458	0.9678	-0.0472	no	down	2.421e-05	0.000171	0.7847	0.9565	-0.0642	no	down	B(i)	-	177.164	9.062	M+H	C13H20	0
(3R,5S)-1-pyrroline-3-hydroxy-5-carboxylic Acid	0.0005335	0.005875	1.1426	0.9652	-0.0511	yes	down	0.01072	0.02176	0.6029	0.9767	-0.0341	no	down	0.02426	0.03787	0.5325	1.0287	0.0408	no	up	0.2168	0.363	0.444	1.0119	0.017	no	up	0.001458	0.007047	1.2193	1.0532	0.0748	yes	up	0.0002843	0.001155	1.0805	1.0658	0.0919	yes	up	B(ii)	-	162.076	1.0556	M+CH3OH+H	C5H7NO3	58.4
(3S)-3-hydroxycyclocitral	0.03455	0.09469	0.917	1.0277	0.0394	no	up	2.511e-05	0.00018	1.1929	1.0782	0.1086	yes	up	1.213e-07	1.825e-06	1.471	1.16	0.2142	yes	up	4.927e-05	0.001314	1.3605	1.0492	0.0692	yes	up	2.598e-06	0.0001793	1.5395	1.0759	0.1056	yes	up	6.839e-08	2.465e-06	1.5581	1.1288	0.1748	yes	up	B(ii)	-	227.129	5.8022	M+Hac-H	C10H16O2	54.7
(3S,5R,6R,7E)-3,5,6-Trihydroxy-7-megastigmen-9-one	0.02208	0.06894	0.9626	0.9712	-0.0421	no	down	0.0002723	0.001093	1.0144	0.9442	-0.0829	yes	down	1.318e-05	6.612e-05	1.3683	0.8645	-0.2101	yes	down	0.01414	0.0515	0.8879	0.9721	-0.0408	no	down	0.0006168	0.003925	1.4661	0.9156	-0.1272	yes	down	7.302e-05	0.0004021	1.3828	0.8901	-0.168	yes	down	B(ii)	-	225.148	2.8657	M+H-H2O	C13H22O4	66.9
(3Z)-Laurediol	0.5543	0.6735	0.1859	0.9955	-0.0066	no	down	0.002088	0.005607	0.8928	0.9538	-0.0682	no	down	2.294e-05	0.000102	0.8652	0.9452	-0.0814	no	down	0.001289	0.01021	1.2449	0.9582	-0.0617	yes	down	0.3665	0.4686	0.3476	0.9909	-0.0132	no	down	2.737e-07	6.544e-06	1.0007	0.9495	-0.0748	yes	down	B(i)	-	235.169	7.7013	M+H	C15H22O2	0
(7R,8S)-Dihydrodehydrodiconiferyl Alcohol 9-O-Beta-D-Glucopyranoside	0.0001465	0.002772	1.1612	1.0358	0.0507	yes	up	0.0007008	0.00231	0.714	1.0315	0.0447	no	up	0.05389	0.07679	0.401	1.0213	0.0304	no	up	0.3614	0.518	0.1986	0.9959	-0.0059	no	down	0.2911	0.3901	0.3365	0.9901	-0.0143	no	down	0.1282	0.1767	0.37	0.9861	-0.0203	no	down	B(i)	-	521.204	4.5627	M-H	C26H34O11	0
(7S,8S)-DiHODE	0.1793	0.3036	0.392	0.9896	-0.0151	no	down	0.0001354	0.000635	1.2297	0.9166	-0.1256	yes	down	8.555e-07	7.913e-06	1.1467	0.9034	-0.1466	yes	down	0.0001766	0.002843	1.6655	0.9263	-0.1104	yes	down	0.3513	0.4533	0.4274	0.9855	-0.021	no	down	1.694e-07	4.667e-06	1.2834	0.9129	-0.1315	yes	down	B(i)	143288-65-7	313.237	11.5718	M+H	C18H32O4	0
(9S,10S)-10-hydroxy-9-(phosphonooxy)octadecanoate	0.002549	0.01593	1.1222	1.0417	0.0589	yes	up	0.0002111	0.0008948	0.9827	1.0612	0.0857	no	up	7.318e-05	0.0002606	0.9025	1.0693	0.0966	no	up	0.09705	0.2045	0.5736	1.0187	0.0268	no	up	0.4784	0.5747	0.1893	1.0076	0.0109	no	up	0.02608	0.04563	0.5499	1.0265	0.0377	no	up	B(ii)	-	417.2	2.4482	M+Na-2H	C18H37O7P	62.9
(9Z,11E)-(13S)-13-Hydroperoxyoctadeca-9,11-dienoic acid	0.2198	0.351	0.5617	1.0182	0.026	no	up	0.6881	0.7429	0.096	0.9941	-0.0085	no	down	0.001963	0.004163	1.0304	0.9049	-0.1442	yes	down	0.1472	0.274	0.6161	0.9764	-0.0345	no	down	0.003803	0.01409	1.4538	0.9102	-0.1357	yes	down	0.0007108	0.002398	1.3539	0.8887	-0.1702	yes	down	B(i)	33964-75-9	313.237	9.9215	M+H	C18H32O4	0
(9Z,11E,13E,15Z)-4-Oxo-9,11,13,15-octadecatetraenoic acid	0.002743	0.0167	1.454	1.045	0.0635	yes	up	9.081e-07	1.697e-05	1.4728	1.0852	0.1179	yes	up	5.073e-05	0.0001929	1.0651	1.0651	0.091	yes	up	0.006307	0.02939	1.2711	1.0384	0.0544	yes	up	0.069	0.1253	0.7201	0.9815	-0.0269	no	down	0.1513	0.2036	0.4765	1.0192	0.0275	no	up	B(ii)	17699-21-7	291.195	1.011	M+H	C18H26O3	58.4
(9Z,12Z)-3-Hydroxyhexadecadienoylcarnitine	8.784e-05	0.002051	1.5659	1.0739	0.1028	yes	up	2.127e-07	6.484e-06	1.5798	1.1462	0.1968	yes	up	5.634e-10	3.993e-08	1.7688	1.2558	0.3286	yes	up	4.701e-05	0.001277	1.5376	1.0673	0.094	yes	up	6.835e-07	0.0001132	1.7096	1.0957	0.1318	yes	up	5.039e-09	4.161e-07	1.7276	1.1694	0.2258	yes	up	B(ii)	-	412.306	12.5978	M+H	C23H41NO5	58.3
(9Z,12Z,15Z)-(7S,8S)-Dihydroxyoctadeca-9,12,15-trienoic acid	2.953e-08	2.487e-05	2.7816	1.1624	0.217	yes	up	1.043e-09	2.347e-07	2.347	1.2525	0.3248	yes	up	2.309e-10	2.087e-08	1.9836	1.2543	0.3269	yes	up	9.002e-06	0.0004843	1.9709	1.0776	0.1078	yes	up	0.8675	0.9038	0.0892	1.0015	0.0021	no	up	1.603e-06	2.29e-05	1.3635	1.0791	0.1099	yes	up	B(i)	-	309.207	9.5195	M-H	C18H30O4	0
(all-Z)-8,11,14-Heptadecatrienal	0.9111	0.9442	0.1157	1.0011	0.0016	no	up	0.07542	0.1139	0.5876	1.0285	0.0406	no	up	6.26e-06	3.652e-05	1.2259	1.093	0.1283	yes	up	0.04758	0.1231	0.8631	1.0274	0.039	no	up	0.0008645	0.00494	1.4252	1.0627	0.0877	yes	up	3.048e-07	6.993e-06	1.45	1.0918	0.1267	yes	up	B(ii)	56797-44-5	293.212	13.5544	M+FA-H	C17H28O	49.9
(E)-2-Tridecene-4,6,8-triyn-1-ol	0.001051	0.008831	1.007	0.9648	-0.0517	yes	down	4.474e-07	1.072e-05	1.091	0.9232	-0.1152	yes	down	3.264e-07	3.769e-06	1.1761	0.8746	-0.1934	yes	down	0.0006371	0.006479	1.075	0.9569	-0.0635	yes	down	0.001413	0.006901	1.017	0.9473	-0.0782	yes	down	1.746e-05	0.0001328	1.1422	0.9065	-0.1417	yes	down	B(ii)	-	187.112	6.4374	M+H	C13H14O	48.9
(E)-endo-beta-bergamotenoic acid	0.03393	0.0935	1.0375	1.033	0.0468	yes	up	0.007306	0.0158	0.7769	1.036	0.0511	no	up	0.7472	0.7831	0.1185	1.0051	0.0074	no	up	0.7875	0.8677	0.1637	1.003	0.0043	no	up	0.03554	0.07529	0.7954	0.9702	-0.0437	no	down	0.09354	0.1347	0.5305	0.973	-0.0394	no	down	B(i)	-	235.169	9.7154	M+H	C15H22O2	0
(ent-2alpha,3beta,15beta)-16-Kaurene-2,3,15-triol	0.9747	0.9838	0.0168	0.9993	-0.001	no	down	0.007846	0.01676	0.8339	1.0504	0.071	no	up	0.001383	0.003081	0.8525	1.0652	0.0911	no	up	0.01883	0.06309	1.1503	1.0511	0.072	yes	up	0.3675	0.4698	0.3468	1.0141	0.0202	no	up	0.00435	0.01032	0.9552	1.066	0.0921	no	up	B(ii)	140636-09-5	321.242	0.6942	M+H	C20H32O3	43.5
(Indol-3-yl)acetamide	0.003104	0.01818	1.2251	0.9449	-0.0818	yes	down	0.000658	0.002191	1.0898	0.9217	-0.1176	yes	down	2.26e-05	0.000101	1.0757	0.9003	-0.1516	yes	down	0.09386	0.1998	0.6701	0.9755	-0.0358	no	down	0.0914	0.156	0.5689	0.9767	-0.034	no	down	0.0004687	0.00172	0.8026	0.9528	-0.0698	no	down	B(i)	879-37-8	175.087	1.4188	M+H	C10H10N2O	0
(R)-(+)-2-Pyrrolidone-5-carboxylic acid	0.002753	0.01672	0.8739	1.0198	0.0284	no	up	0.0004728	0.001688	1.029	1.0548	0.0769	yes	up	0.1561	0.1974	0.3081	1.0122	0.0175	no	up	0.008045	0.03485	1.0604	1.0342	0.0486	yes	up	0.005937	0.01949	1.0987	0.9597	-0.0594	yes	down	0.3467	0.4148	0.2163	0.9925	-0.0108	no	down	B(i)	-	130.05	0.6665	M+H	C5H7NO3	0
(R)-(+)-Patulolide B	0.2833	0.4205	0.3827	1.0079	0.0113	no	up	9.52e-06	8.841e-05	1.1605	1.0752	0.1046	yes	up	7.255e-08	1.249e-06	1.315	1.1304	0.1769	yes	up	6.17e-06	0.0004014	1.5682	1.0668	0.0933	yes	up	0.0002654	0.002273	1.1818	1.0514	0.0723	yes	up	3.114e-08	1.42e-06	1.486	1.1216	0.1655	yes	up	B(i)	-	211.133	4.4569	M+H	C12H18O3	0
(R)-ar-Turmerone	0.05432	0.1303	0.7652	1.0255	0.0363	no	up	0.0003006	0.001178	0.9648	1.0599	0.084	no	up	0.04518	0.06567	0.5123	1.0337	0.0478	no	up	0.002283	0.01486	1.0135	1.0336	0.0476	yes	up	0.06067	0.1133	0.6237	0.9752	-0.0362	no	down	0.5357	0.5998	0.1721	1.008	0.0114	no	up	B(i)	532-65-0	217.159	10.2297	M+H	C15H20O	0
(R)-Carvone	0.01312	0.04866	1.2678	1.0516	0.0726	yes	up	0.0001343	0.0006314	1.0436	1.0616	0.0862	yes	up	0.06472	0.09046	0.4468	1.0245	0.0349	no	up	0.6217	0.7468	0.2541	1.0095	0.0136	no	up	0.0324	0.06998	0.916	0.9651	-0.0513	no	down	0.2104	0.2709	0.4607	0.9742	-0.0377	no	down	B(ii)	6485-40-1	133.101	0.6732	M+H-H2O	C10H14O	59.9
(R)-Higenamine	0.01727	0.05827	0.4483	1.0222	0.0316	no	up	0.04622	0.07489	0.3231	1.0307	0.0437	no	up	1.219e-05	6.221e-05	2.2866	2.2752	1.186	yes	up	0.5346	0.6766	0.1102	1.0084	0.0121	no	up	1.543e-05	0.0003987	3.3974	2.2074	1.1423	yes	up	1.42e-05	0.0001139	2.6572	2.2259	1.1544	yes	up	B(ii)	106032-53-5	236.107	4.2058	M+H-2H2O	C16H17NO3	45.3
(rac)-Cyclosordariolone	0.002986	0.0177	1.0236	1.0388	0.0549	yes	up	0.1277	0.1792	0.551	1.0465	0.0656	no	up	0.142	0.1816	0.2812	1.0163	0.0234	no	up	0.7826	0.8642	0.0744	1.0075	0.0107	no	up	0.2965	0.3957	0.5413	0.9712	-0.0422	no	down	0.02273	0.04061	0.484	0.9784	-0.0315	no	down	B(i)	-	221.081	4.3198	M+H	C12H12O4	0
(S)-(+)-1-(p-Hydroxy-trans-cinnamoyl)-glycerol	0.006155	0.02862	1.2697	1.0567	0.0795	yes	up	4.444e-06	5.152e-05	2.2504	1.3117	0.3914	yes	up	4.954e-11	6.988e-09	2.5605	1.5425	0.6253	yes	up	1.8e-05	0.0007193	2.8888	1.2413	0.3119	yes	up	5.48e-05	0.0008222	2.4289	1.176	0.2338	yes	up	2.757e-11	1.478e-08	2.8219	1.4598	0.5457	yes	up	B(ii)	-	256.118	1.7355	M+NH4	C12H14O5	47.8
(S)-[8]-Gingerol	0.000217	0.003372	1.4554	1.0617	0.0863	yes	up	2.483e-06	3.429e-05	1.4186	1.1164	0.1589	yes	up	1.43e-08	3.944e-07	1.3579	1.1462	0.1968	yes	up	0.001087	0.009109	1.3146	1.0516	0.0726	yes	up	0.01546	0.04006	0.7561	1.0266	0.0379	no	up	2.036e-06	2.734e-05	1.1776	1.0796	0.1105	yes	up	B(ii)	23513-08-8	323.221	0.6527	M+H	C19H30O4	45.2
(S)-2-(Hydroxymethyl)glutarate	9.068e-05	0.002093	1.4188	0.9434	-0.0841	yes	down	4.381e-07	1.055e-05	1.2383	0.9107	-0.135	yes	down	1.03e-05	5.436e-05	1.2309	0.8715	-0.1984	yes	down	0.00393	0.02133	0.9592	0.9654	-0.0509	no	down	0.03218	0.06962	0.8246	0.957	-0.0634	no	down	0.00134	0.003993	1.0027	0.9238	-0.1143	yes	down	B(i)	-	180.087	3.0697	M+NH4	C6H10O5	0
(S)-2-Azetidinecarboxylic acid	0.003112	0.01822	1.0194	0.9693	-0.045	yes	down	0.003764	0.009087	0.7208	0.963	-0.0544	no	down	0.04275	0.06257	0.3924	0.9815	-0.0269	no	down	0.4651	0.6172	0.2102	0.9936	-0.0093	no	down	0.05163	0.1001	0.5868	1.0192	0.0274	no	up	0.06958	0.1049	0.3406	1.0126	0.0181	no	up	B(ii)	2133-34-8	84.045	2.4753	M+H-H2O	C4H7NO2	40
(S)-5-Amino-3-oxohexanoate	1.182e-07	4.909e-05	2.2314	1.1309	0.1775	yes	up	3.34e-08	1.965e-06	1.6568	1.1529	0.2052	yes	up	8.981e-10	5.482e-08	1.2617	1.1232	0.1676	yes	up	0.1117	0.2255	0.6517	1.0194	0.0278	no	up	0.01157	0.03227	0.7378	0.9742	-0.0377	no	down	0.4304	0.4983	0.1884	0.9932	-0.0099	no	down	B(ii)	19355-90-9	187.108	9.2703	M+ACN+H	C6H11NO3	49.6
(S)-Abscisic acid	0.1734	0.2967	0.409	0.9918	-0.0119	no	down	0.0006409	0.002144	0.7938	0.9651	-0.0512	no	down	1.47e-05	7.185e-05	1.0368	0.9236	-0.1146	yes	down	0.008582	0.03639	0.9474	0.9731	-0.0393	no	down	0.004727	0.0165	1.0679	0.957	-0.0633	yes	down	7.363e-05	0.0004049	1.1361	0.9313	-0.1027	yes	down	B(ii)	21293-29-8	309.135	6.4506	M+FA-H	C15H20O4	57.8
(S)-Oleuropeic acid	0.03282	0.09119	0.9724	1.0433	0.0612	no	up	0.0003092	0.001204	1.4219	1.168	0.2241	yes	up	1.387e-06	1.148e-05	1.7779	1.332	0.4136	yes	up	0.001233	0.009912	1.6644	1.1195	0.1629	yes	up	0.001924	0.008595	1.6511	1.1404	0.1895	yes	up	2.033e-06	2.732e-05	1.9188	1.2766	0.3524	yes	up	B(ii)	5027-76-9	243.124	5.4877	M+Hac-H	C10H16O3	48.2
(S)-Panaxjapyne A	0.005895	0.02782	1.1025	1.0404	0.0572	yes	up	1.522e-05	0.0001247	1.4474	1.1348	0.1825	yes	up	1.701e-09	8.704e-08	1.8814	1.3021	0.3809	yes	up	0.000259	0.003626	1.6973	1.0907	0.1253	yes	up	6.098e-06	0.0002497	2.0536	1.1474	0.1984	yes	up	5.849e-09	4.607e-07	2.0417	1.2515	0.3237	yes	up	B(i)	-	247.206	13.1245	M+H	C17H26O	0
(S)-Tetraphyllin A	0.2602	0.3961	0.8084	1.087	0.1204	no	up	2.021e-06	2.989e-05	2.369	1.7176	0.7804	yes	up	4.138e-08	8.378e-07	2.5609	2.1447	1.1008	yes	up	4.002e-05	0.001155	3.0883	1.5801	0.66	yes	up	0.001099	0.005806	2.166	1.2487	0.3204	yes	up	5.398e-07	1.043e-05	2.8506	1.973	0.9804	yes	up	B(i)	-	254.102	2.8724	M+H-H2O	C12H17NO6	0
(x)-2-Heptanol glucoside	0.4796	0.609	0.3519	1.0095	0.0137	no	up	0.9981	0.9986	0.0237	1	0	no	no change	1.843e-06	1.424e-05	1.392	1.16	0.2142	yes	up	0.425	0.5807	0.2698	0.9906	-0.0137	no	down	9.269e-07	0.0001212	2.0743	1.16	0.2142	yes	up	6.169e-07	1.153e-05	1.5754	1.1491	0.2005	yes	up	B(ii)	-	259.155	5.9144	M-H2O-H	C13H26O6	47.9
(Z)-Octadec-12-ene-8,10-diynoic acid	5.768e-05	0.001601	1.8585	1.0755	0.1051	yes	up	5.338e-07	1.197e-05	1.7506	1.1405	0.1897	yes	up	7.209e-08	1.242e-06	1.4808	1.1409	0.1902	yes	up	0.000718	0.006965	1.6204	1.0604	0.0846	yes	up	0.971	0.9797	0.0586	1.0003	0.0005	no	up	0.0001862	0.0008311	1.1186	1.0608	0.0851	yes	up	B(i)	-	275.2	9.5333	M+H	C18H26O2	0
(Z,Z)-2,9,16-Heptadecatriene-4,6-diyn-8-ol	0.01437	0.05183	1.517	1.1067	0.1463	yes	up	0.001236	0.00364	1.1967	1.1379	0.1864	yes	up	2.55e-06	1.822e-05	1.6156	1.3066	0.3858	yes	up	0.1719	0.3065	0.6443	1.0282	0.0401	no	up	2.673e-07	7.593e-05	1.8181	1.1483	0.1995	yes	up	5.881e-06	5.927e-05	1.521	1.1807	0.2396	yes	up	B(ii)	13894-72-9	243.175	9.8986	M+H	C17H22O	52
[6]-Gingerol	0.2252	0.3573	0.5275	0.9863	-0.02	no	down	0.00335	0.008252	0.6881	0.9659	-0.0501	no	down	0.009633	0.01671	0.5143	1.0275	0.0391	no	up	0.04863	0.1253	0.6825	0.9793	-0.0301	no	down	1.684e-06	0.0001545	1.3405	1.0638	0.0892	yes	up	0.0007534	0.002509	0.785	1.0418	0.0591	no	up	B(i)	23513-14-6	295.19	10.6189	M+H	C17H26O4	0
[6]-Shogaol	0.2595	0.3954	0.5465	0.9869	-0.0191	no	down	0.0001105	0.0005436	1.0064	0.9477	-0.0775	yes	down	0.003312	0.006547	0.6193	0.9673	-0.048	no	down	0.002029	0.01374	1.2241	0.9603	-0.0585	yes	down	0.01129	0.03169	0.6805	1.0207	0.0295	no	up	0.06679	0.1013	0.4841	0.9801	-0.0289	no	down	B(i)	555-66-8	277.18	10.6189	M+H	C17H24O3	0
[8]-Paradol	0.005813	0.02759	1.0792	1.0333	0.0473	yes	up	6.432e-05	0.0003616	1.0992	1.0629	0.088	yes	up	1.973e-06	1.499e-05	1.079	1.0807	0.112	yes	up	0.01013	0.04078	0.9668	1.0286	0.0407	no	up	0.05064	0.09867	0.5489	1.0168	0.024	no	up	0.0001433	0.0006778	0.9165	1.0459	0.0647	no	up	B(ii)	27113-23-1	307.226	0.6527	M+H	C19H30O3	43.9
1-(2-Furanyl)-1-propanone	0.5469	0.6677	0.2001	1.0048	0.007	no	up	1.9e-05	0.0001466	1.5149	1.1506	0.2024	yes	up	2.447e-10	2.172e-08	1.8145	1.2854	0.3623	yes	up	1.987e-05	0.0007739	2.1262	1.1451	0.1955	yes	up	7.882e-05	0.001033	1.8161	1.1172	0.1598	yes	up	1.217e-10	4.124e-08	2.099	1.2793	0.3553	yes	up	B(ii)	3194-15-8	107.049	0.7043	M+H-H2O	C7H8O2	44.6
1-(2-Furanyl)-2-propanone	0.01925	0.06272	0.5905	1.012	0.0173	no	up	0.000737	0.002402	0.8859	1.0448	0.0633	no	up	1.412e-06	1.163e-05	1.122	1.0868	0.1201	yes	up	0.007996	0.03467	1.0174	1.0324	0.046	yes	up	0.0069	0.02182	1.0633	1.0401	0.0568	yes	up	9.978e-06	8.752e-05	1.2065	1.0738	0.1028	yes	up	B(ii)	6975-60-6	107.049	1.6451	M+H-H2O	C7H8O2	46.2
1-(5-Phosphoribosyl)imidazole-4-acetate	0.1954	0.322	0.3473	0.9942	-0.0084	no	down	0.4518	0.5256	0.1065	1.0024	0.0035	no	up	1.977e-05	9.062e-05	0.7691	1.0463	0.0653	no	up	0.1064	0.218	0.4131	1.0083	0.0119	no	up	4.679e-05	0.0007396	1.1109	1.0437	0.0618	yes	up	2.395e-05	0.0001696	0.9508	1.0524	0.0737	no	up	B(i)	-	337.045	1.0649	M-H	C10H15N2O9P	0
1-(9Z,12Z-octadecadienoyl)-glycero-3-phosphate	0.07965	0.1715	0.8781	0.9679	-0.047	no	down	1.724e-05	0.0001368	1.5688	0.8665	-0.2067	yes	down	3.828e-07	4.265e-06	1.6381	0.8057	-0.3117	yes	down	0.0002541	0.003587	1.8961	0.8952	-0.1597	yes	down	0.008341	0.02511	1.1698	0.9298	-0.105	yes	down	3.406e-06	3.949e-05	1.717	0.8324	-0.2647	yes	down	B(i)	-	457.233	14.0985	M+Na	C21H39O7P	0
1-(Malonylamino)cyclopropanecarboxylic acid	0.0009319	0.00824	1.1241	0.9697	-0.0444	yes	down	1.198e-05	0.0001045	1.1375	0.9378	-0.0926	yes	down	0.001587	0.00347	0.7537	0.9559	-0.065	no	down	0.00611	0.02881	1.0115	0.9671	-0.0482	yes	down	0.1683	0.2526	0.5257	1.0193	0.0276	no	up	0.2532	0.3168	0.3309	0.9858	-0.0206	no	down	B(ii)	80550-27-2	188.055	9.4018	M+H	C7H9NO5	56
1,1,5-trimethyl-1,2-dihydronaphthalene	0.0001536	0.002859	1.6014	1.0808	0.1121	yes	up	2.306e-07	6.864e-06	1.6075	1.1707	0.2274	yes	up	1.143e-09	6.605e-08	1.6375	1.2463	0.3177	yes	up	6.672e-05	0.001559	1.6381	1.0832	0.1154	yes	up	6.413e-05	0.0009042	1.3316	1.0646	0.0903	yes	up	4.817e-08	1.932e-06	1.5604	1.1532	0.2056	yes	up	B(i)	-	173.133	11.0025	M+H	C13H16	0
1,2,3-Trimethoxynaphthalene	0.002467	0.01556	1.0091	0.9672	-0.0481	yes	down	1.489e-05	0.0001225	1.0471	0.9375	-0.0932	yes	down	2.243e-06	1.65e-05	0.9375	0.9296	-0.1053	no	down	0.01591	0.05583	0.9115	0.9693	-0.045	no	down	0.439	0.5383	0.2677	0.9916	-0.0121	no	down	0.003156	0.007932	0.7291	0.9612	-0.0572	no	down	B(i)	-	219.102	5.3476	M+H	C13H14O3	0
1,2-Cyclohexanediol, 1-methyl-4-(1-methylethenyl)-	0.5178	0.6423	0.4633	1.0138	0.0197	no	up	0.7131	0.7647	0.153	1.0069	0.0099	no	up	0.0004009	0.001069	0.9962	1.0823	0.1141	no	up	0.7566	0.8464	0.1096	0.9932	-0.0098	no	down	0.001519	0.007256	1.4181	1.0749	0.1042	yes	up	0.006719	0.01476	0.9901	1.0676	0.0944	no	up	B(ii)	-	229.144	6.0759	M+Hac-H	C10H18O2	42.1
1,2-Dihydro-1,1,6-trimethylnaphthalene	0.3246	0.4629	0.3466	1.0084	0.012	no	up	0.0005426	0.001882	0.8134	1.0505	0.071	no	up	5.28e-08	9.914e-07	1.2628	1.1497	0.2012	yes	up	0.00203	0.01374	1.0534	1.0418	0.059	yes	up	1.04e-05	0.0003238	1.5119	1.0944	0.1302	yes	up	9.946e-08	3.215e-06	1.4358	1.1401	0.1892	yes	up	B(ii)	30364-38-6	173.133	13.2607	M+H	C13H16	50.9
1,2-Dihydroheudelotinol	0.01303	0.04842	1.0425	1.0375	0.0531	yes	up	7.532e-05	0.0004069	1.0824	1.073	0.1016	yes	up	3.547e-05	0.0001447	1.005	1.0873	0.1207	yes	up	0.0009408	0.008366	1.0479	1.0342	0.0485	yes	up	0.0946	0.1603	0.4375	1.0133	0.0191	no	up	0.0002851	0.001158	0.8546	1.048	0.0676	no	up	B(i)	-	273.185	5.0268	M+H	C18H24O2	0
1,2-Dihydroxy-8-methylnaphthalene	0.01583	0.05473	0.7274	0.9822	-0.026	no	down	0.06399	0.09886	0.3868	0.9858	-0.0206	no	down	1.818e-05	8.466e-05	0.9073	0.9346	-0.0976	no	down	0.6775	0.79	0.1202	1.0037	0.0054	no	up	0.0006383	0.004014	1.1402	0.9481	-0.077	yes	down	0.0008225	0.002691	0.8676	0.9516	-0.0716	no	down	B(i)	-	175.076	3.4576	M+H	C11H10O2	0
1,2-Dioctanoyl-3-beta-d-galactosyl-sn-glycerol	0.04905	0.1212	0.7	1.0216	0.0309	no	up	0.7012	0.7543	0.0671	0.9971	-0.0041	no	down	8.951e-05	0.0003074	1.0218	1.0965	0.1328	yes	up	0.03182	0.09201	0.7223	0.976	-0.035	no	down	7.425e-05	0.0009946	1.5524	1.0996	0.137	yes	up	0.001204	0.003659	1.0043	1.0732	0.102	yes	up	B(i)	-	505.302	13.6745	M-H	C25H46O10	0
1,3,8-Naphthalenertriol	0.1758	0.2995	0.4859	0.9842	-0.023	no	down	4.103e-05	0.0002574	0.998	0.9419	-0.0864	no	down	0.1045	0.1382	0.4124	0.9745	-0.0373	no	down	0.001475	0.01115	1.1614	0.957	-0.0633	yes	down	0.03598	0.07596	0.7606	1.0346	0.0491	no	up	0.535	0.5991	0.1953	0.9902	-0.0143	no	down	B(i)	-	177.055	5.0725	M+H	C10H8O3	0
1,3-dihydroxypropan-2-yl (9E,12E,15E)-octadeca-9,12,15-trienoate	0.09205	0.1897	0.5614	1.015	0.0214	no	up	5.177e-05	0.0003072	1.1226	1.0637	0.0891	yes	up	8.496e-08	1.41e-06	1.2677	1.1056	0.1448	yes	up	7.864e-05	0.001731	1.3639	1.048	0.0677	yes	up	0.0001918	0.001832	1.1109	1.0394	0.0557	yes	up	1.001e-08	6.6e-07	1.3662	1.0893	0.1233	yes	up	B(i)	-	353.269	13.7127	M+H	C21H36O4	0
1,4'-Bipiperidine-1'-carboxylic acid	0.001315	0.01024	2.7313	1.6859	0.7535	yes	up	5.104e-07	1.169e-05	3.0288	2.489	1.3156	yes	up	4.221e-15	1.378e-11	3.1117	3.1235	1.6431	yes	up	0.002742	0.0168	2.8142	1.4764	0.5621	yes	up	0.0008117	0.004729	2.2882	1.2549	0.3276	yes	up	3.685e-06	4.198e-05	2.8853	1.8527	0.8896	yes	up	B(ii)	1026078-50-1	257.151	3.8097	M+FA-H	C11H20N2O2	42.5
1,4-Dideoxy-1,4-imino-D-ribitol	0.6943	0.786	0.2338	1.0045	0.0065	no	up	3.566e-06	4.41e-05	2.0155	1.2002	0.2633	yes	up	1.796e-10	1.789e-08	2.1735	1.313	0.3929	yes	up	1.338e-06	0.0001796	2.8494	1.1948	0.2568	yes	up	0.0002063	0.001928	1.8655	1.094	0.1296	yes	up	2.497e-13	5.663e-10	2.5214	1.3071	0.3863	yes	up	B(ii)	105990-41-8	134.081	2.9463	M+H	C5H11NO3	69
1,4-naphthoquinone	0.1116	0.2174	0.6345	0.9737	-0.0384	no	down	4.294e-05	0.000266	1.0845	0.9196	-0.121	yes	down	1.063e-05	5.575e-05	1.292	0.8413	-0.2492	yes	down	0.001891	0.01313	1.2182	0.9443	-0.0826	yes	down	0.001444	0.007004	1.2942	0.9149	-0.1282	yes	down	6.967e-05	0.0003877	1.3579	0.864	-0.2109	yes	down	B(i)	130-15-4	159.044	3.8213	M+H	C10H6O2	0
10,16-Dihydroxy-hexadecanoate	1.929e-05	0.0008388	1.8753	0.9058	-0.1427	yes	down	9.972e-06	9.116e-05	1.5982	0.8629	-0.2127	yes	down	3.943e-06	2.55e-05	1.7216	0.775	-0.3677	yes	down	0.01053	0.04188	1.1288	0.9526	-0.0701	yes	down	0.006196	0.02014	1.4512	0.8981	-0.155	yes	down	0.0001914	0.0008492	1.4772	0.8556	-0.2251	yes	down	B(i)	-	287.223	8.8877	M-H	C16H32O4	0
10-Acetoxyligustroside	0.0001581	0.0029	1.535	1.0598	0.0838	yes	up	0.0006546	0.002181	1.0103	1.0594	0.0832	yes	up	0.0001623	0.0005027	0.8586	1.0572	0.0802	no	up	0.9678	0.9816	0.0352	0.9996	-0.0006	no	down	0.8337	0.8784	0.1302	0.9979	-0.003	no	down	0.7409	0.7868	0.0739	0.9975	-0.0036	no	down	B(ii)	57799-95-8	581.189	4.2691	M-H	C27H34O14	41.5
10beta-12,13-Dinor-8-oxo-6-eremophilen-11-al	0.0001104	0.002323	1.8886	1.1522	0.2044	yes	up	4.492e-08	2.377e-06	2.149	1.3829	0.4676	yes	up	4.423e-09	1.689e-07	2.0273	1.4791	0.5647	yes	up	3.836e-08	3.552e-05	2.3659	1.2002	0.2633	yes	up	0.0002186	0.002007	1.277	1.0696	0.0971	yes	up	8.341e-10	1.289e-07	1.9481	1.2837	0.3603	yes	up	B(ii)	348119-86-8	251.129	7.6688	M+FA-H	C13H18O2	55.9
10-epi-7,10-epoxy-ar-bisabol-11-ol	0.0001752	0.003071	1.9806	1.1085	0.1486	yes	up	1.458e-07	5.029e-06	1.8174	1.1898	0.2507	yes	up	1.073e-07	1.665e-06	1.5674	1.1993	0.2622	yes	up	0.001551	0.01152	1.5822	1.0733	0.1021	yes	up	0.5435	0.6358	0.2624	1.008	0.0115	no	up	0.0007686	0.002547	1.1502	1.0819	0.1135	yes	up	B(i)	-	235.169	11.0025	M+H	C15H22O2	0
10-nitro-9E-octadecenoic acid	0.6718	0.7686	0.1416	0.9968	-0.0046	no	down	0.004681	0.0109	0.7995	0.9623	-0.0554	no	down	8.566e-05	0.0002964	0.8092	0.9524	-0.0703	no	down	0.00181	0.01277	1.1448	0.9654	-0.0508	yes	down	0.2518	0.348	0.4032	0.9897	-0.0149	no	down	4.785e-07	9.603e-06	0.9565	0.9555	-0.0657	no	down	B(i)	-	328.248	7.7013	M+H	C18H33NO4	0
11,12,13-Trinor-6,9-eremophiladien-8-one	0.5326	0.6553	0.2192	0.995	-0.0072	no	down	0.002145	0.005731	0.9685	0.9458	-0.0803	no	down	2.028e-06	1.531e-05	1.0421	0.9235	-0.1148	yes	down	0.001502	0.01132	1.353	0.9506	-0.0732	yes	down	0.07771	0.1374	0.6851	0.9764	-0.0345	no	down	6.29e-09	4.829e-07	1.2032	0.9281	-0.1076	yes	down	B(i)	-	177.127	7.7013	M+H	C12H16O	0
11,12,15-theta	0.7544	0.8328	0.1593	0.9959	-0.0059	no	down	0.01839	0.03414	0.6563	1.0396	0.056	no	up	0.000241	0.0006988	0.8865	1.0762	0.106	no	up	0.000849	0.00782	1.0477	1.0438	0.0619	yes	up	0.006509	0.02088	0.8096	1.0352	0.0499	no	up	3.552e-06	4.082e-05	1.0908	1.0806	0.1118	yes	up	B(i)	-	337.237	12.8732	M+H-H2O	C20H34O5	0
11,12-dhet	0.8747	0.9198	0.0568	1.0039	0.0056	no	up	3.306e-05	0.00022	1.4869	1.1946	0.2566	yes	up	4.723e-09	1.765e-07	1.7456	1.3475	0.4303	yes	up	0.0001608	0.002669	2.011	1.19	0.2509	yes	up	0.0002382	0.002118	1.6074	1.128	0.1737	yes	up	1.072e-07	3.407e-06	1.9985	1.3423	0.4247	yes	up	B(i)	-	339.253	13.6742	M+H	C20H34O4	0
11beta,17alpha,21-Trihydroxypregnenolone	0.0475	0.1183	0.9294	1.0432	0.061	no	up	2.692e-05	0.000189	1.3997	1.14	0.1891	yes	up	1.333e-08	3.753e-07	1.8031	1.3142	0.3942	yes	up	6.019e-05	0.001471	1.6367	1.0928	0.1281	yes	up	3.156e-07	7.84e-05	1.9983	1.1528	0.2052	yes	up	3.593e-09	3.484e-07	1.9451	1.2598	0.3332	yes	up	B(i)	-	365.232	11.8239	M+H	C21H32O5	0
11-dehydro-TXB3	0.01288	0.04804	1.1217	1.0432	0.0611	yes	up	0.0001014	0.0005096	1.1271	1.0782	0.1086	yes	up	0.0001535	0.0004801	1.0027	1.0875	0.121	yes	up	0.001155	0.009481	1.0356	1.0335	0.0476	yes	up	0.3191	0.4197	0.2677	1.0086	0.0123	no	up	0.002499	0.00656	0.7776	1.0424	0.0599	no	up	B(i)	-	367.209	5.0268	M+H	C20H30O6	0
11-Hydroxy-2-undecenoic acid	0.0002471	0.003611	2.1957	1.195	0.257	yes	up	6.478e-06	6.739e-05	1.8999	1.312	0.3918	yes	up	9.48e-08	1.523e-06	1.7587	1.3669	0.4509	yes	up	0.009267	0.03837	1.5133	1.0979	0.1348	yes	up	0.08475	0.1471	0.8215	1.0418	0.0591	no	up	8.408e-05	0.0004504	1.3605	1.1439	0.1939	yes	up	B(i)	-	245.139	3.8648	M+FA-H	C11H20O3	0
11-Hydroxyoctadeca-6,9,12-trienoic acid	0.03047	0.08639	0.879	1.0241	0.0344	no	up	0.111	0.1589	0.4665	1.0179	0.0256	no	up	0.01056	0.01811	0.6258	0.9633	-0.054	no	down	0.4354	0.5906	0.2348	0.9939	-0.0088	no	down	0.0003351	0.002636	1.3062	0.9463	-0.0796	yes	down	8.619e-05	0.000459	1.085	0.9406	-0.0884	yes	down	B(i)	-	295.227	13.3058	M+H	C18H30O3	0
12,13-DiHOME	0.1891	0.3147	0.5864	1.0144	0.0206	no	up	0.01358	0.02649	0.8672	0.9522	-0.0706	no	down	2.257e-06	1.659e-05	1.2077	0.9035	-0.1464	yes	down	0.00107	0.009027	1.5805	0.9387	-0.0912	yes	down	0.004701	0.01642	1.2183	0.9488	-0.0758	yes	down	3.165e-09	3.179e-07	1.5579	0.8907	-0.167	yes	down	B(i)	-	313.239	12.2909	M-H	C18H34O4	0
12,13-Epoxy-9-hydroxy-10-octadecenoate	0.9133	0.9454	0.042	1.0013	0.0019	no	up	0.002273	0.006012	0.8787	0.9508	-0.0729	no	down	1.159e-05	5.956e-05	1.1813	0.8932	-0.1629	yes	down	0.0003015	0.004014	1.3444	0.9495	-0.0747	yes	down	0.0006561	0.004094	1.2587	0.9395	-0.09	yes	down	1.673e-06	2.361e-05	1.4126	0.8921	-0.1648	yes	down	B(i)	-	330.264	8.5849	M+NH4	C18H32O4	0
12,13-trans-Epoxy-9-oxo-10E,15Z-octadecadienoic acid	7.741e-06	0.0004887	2.0248	1.0907	0.1253	yes	up	2.718e-08	1.748e-06	1.8069	1.156	0.2091	yes	up	1.721e-07	2.34e-06	1.5126	1.155	0.2078	yes	up	1.701e-05	0.0006975	1.6419	1.0598	0.0839	yes	up	0.9241	0.9458	0.0155	0.9991	-0.0013	no	down	0.0001521	0.0007116	1.0842	1.0589	0.0826	yes	up	B(i)	-	307.192	10.0479	M-H	C18H28O4	0
12-hydroxy-16-heptadecynoic acid	0.02574	0.07673	0.9155	1.0304	0.0431	no	up	8.21e-05	0.0004347	1.2318	1.0844	0.1169	yes	up	3.726e-05	0.0001507	1.0676	1.0888	0.1227	yes	up	0.0005389	0.005818	1.3984	1.0525	0.0738	yes	up	0.7244	0.7927	0.179	1.004	0.0058	no	up	0.0001767	0.0007991	0.9892	1.0567	0.0796	no	up	B(i)	-	265.216	13.5341	M+H-H2O	C17H30O3	0
12-Hydroxydodecanoic acid	0.03642	0.09825	0.8196	0.9554	-0.0658	no	down	0.0002597	0.001052	1.3347	1.147	0.1979	yes	up	1.358e-05	6.766e-05	1.1673	1.1525	0.2048	yes	up	4.308e-06	0.0003289	2.2567	1.2005	0.2636	yes	up	0.807	0.8585	0.1696	1.0048	0.0069	no	up	5.86e-09	4.607e-07	1.5922	1.2063	0.2705	yes	up	B(i)	505-95-3	215.165	12.8275	M-H	C12H24O3	0
12-Hydroxyjasmonic acid glucoside	0.04022	0.1053	0.7173	1.0241	0.0344	no	up	5.001e-05	0.0002988	0.9502	1.057	0.08	no	up	0.3184	0.3716	0.247	0.9832	-0.0245	no	down	0.004395	0.02311	0.9364	1.0321	0.0456	no	up	0.0006773	0.004183	1.3382	0.9301	-0.1045	yes	down	0.03094	0.05273	0.6645	0.96	-0.0588	no	down	B(ii)	-	393.152	3.4576	M+Na-H2O	C18H28O9	43.5
12-opda	0.6354	0.74	0.1589	0.9971	-0.0042	no	down	0.002735	0.006976	0.8569	0.9661	-0.0498	no	down	2.427e-05	0.0001069	0.8742	0.9562	-0.0646	no	down	0.001055	0.00896	1.2207	0.9689	-0.0456	yes	down	0.1785	0.2648	0.4713	0.9898	-0.0148	no	down	5.095e-08	2.005e-06	1.0272	0.959	-0.0604	yes	down	B(i)	-	293.211	7.7013	M+H	C18H28O3	0
12-Oxo-2,3-dinor-10,15-phytodienoic acid	6.111e-05	0.001658	2.2891	1.1639	0.219	yes	up	4.683e-07	1.111e-05	2.097	1.2963	0.3744	yes	up	1.124e-08	3.338e-07	2.041	1.3889	0.474	yes	up	1.822e-05	0.0007253	1.9874	1.1137	0.1554	yes	up	9.094e-05	0.001133	1.4622	1.0715	0.0996	yes	up	6.773e-09	5.068e-07	1.8166	1.1933	0.255	yes	up	B(ii)	197247-23-7	323.187	7.7478	M+Hac-H	C16H24O3	64.9
12-oxo-PDA	0.04017	0.1052	0.7972	1.0169	0.0242	no	up	0.000622	0.002096	0.8684	1.0319	0.0453	no	up	0.6933	0.7339	0.1064	1.0031	0.0045	no	up	0.09789	0.2056	0.6407	1.0148	0.0211	no	up	0.007025	0.02209	1.0133	0.9721	-0.0408	yes	down	0.1566	0.2097	0.4082	0.9865	-0.0197	no	down	B(ii)	85551-10-6	293.211	0.7326	M+H	C18H28O3	81.7
12S,13S-Epoxy-9S-hydroxy-10E,15Z-octadecadienoic acid	1.143e-07	4.816e-05	2.7368	1.1596	0.2136	yes	up	2.307e-09	3.717e-07	2.2966	1.2447	0.3158	yes	up	9.246e-10	5.586e-08	1.9695	1.2541	0.3267	yes	up	9.27e-06	0.0004907	1.9009	1.0735	0.1023	yes	up	0.3647	0.4671	0.326	1.0075	0.0109	no	up	1.749e-06	2.447e-05	1.3732	1.0816	0.1131	yes	up	B(i)	-	309.207	9.3004	M-H	C18H30O4	0
12s-hht	0.000156	0.002878	1.9681	1.0918	0.1267	yes	up	9.188e-07	1.707e-05	1.8014	1.1644	0.2196	yes	up	1.583e-08	4.229e-07	1.8355	1.2358	0.3054	yes	up	3.632e-05	0.001088	1.6933	1.0665	0.0929	yes	up	7.901e-06	0.0002827	1.4934	1.0613	0.0858	yes	up	1.454e-08	8.453e-07	1.6754	1.1319	0.1787	yes	up	B(ii)	54397-84-1	325.202	8.8132	M+FA-H	C17H28O3	60.2
13(S)-HpOTrE	0.8111	0.8747	0.0672	0.9984	-0.0023	no	down	0.00431	0.01017	0.7623	0.9663	-0.0495	no	down	7.112e-05	0.0002542	0.7812	0.9563	-0.0645	no	down	0.001121	0.009316	1.1227	0.9678	-0.0472	yes	down	0.1964	0.2854	0.4217	0.9897	-0.015	no	down	2.11e-07	5.419e-06	0.9414	0.9578	-0.0622	no	down	B(i)	67597-26-6	311.221	7.7013	M+H	C18H30O4	0
13-hode	0.03814	0.1015	1.3601	1.0588	0.0824	yes	up	0.01258	0.02489	0.8653	1.049	0.069	no	up	0.01117	0.01903	0.6858	0.9574	-0.0628	no	down	0.7319	0.8292	0.2364	0.9907	-0.0135	no	down	0.0005832	0.003789	1.7412	0.9127	-0.1318	yes	down	0.003137	0.007893	1.3235	0.9042	-0.1453	yes	down	B(ii)	29623-28-7	279.232	0.6942	M+H-H2O	C18H32O3	68.7
13-hotre	0.0002394	0.003524	1.3048	1.0327	0.0464	yes	up	3.705e-05	0.000239	0.9967	1.0425	0.0601	no	up	2.186e-07	2.809e-06	1.0894	1.0675	0.0943	yes	up	0.08663	0.1891	0.5467	1.0095	0.0136	no	up	0.0003333	0.00263	0.9164	1.024	0.0342	no	up	1.37e-05	0.0001109	0.8904	1.0337	0.0478	no	up	B(i)	-	293.212	12.9099	M-H	C18H30O3	0
13-Nor-6-eremophilene-8,11-dione	0.002585	0.01605	0.9372	1.0223	0.0319	no	up	5.002e-06	5.605e-05	1.0548	1.0555	0.0779	yes	up	1.419e-08	3.916e-07	1.065	1.0772	0.1073	yes	up	0.0002956	0.003968	1.1377	1.0324	0.0461	yes	up	0.002185	0.009415	0.7903	1.0205	0.0293	no	up	2.325e-07	5.808e-06	1.0413	1.0537	0.0754	yes	up	B(ii)	348119-85-7	221.154	9.3068	M+H	C14H20O2	40.2
13-Oxo-9,11-tridecadienoic acid	0.6733	0.7698	0.264	1.0118	0.0169	no	up	0.0007599	0.002462	1.3431	1.1705	0.2272	yes	up	1.118e-06	9.748e-06	1.7521	1.3518	0.4349	yes	up	0.0006606	0.006614	1.8115	1.1569	0.2103	yes	up	0.0008881	0.005037	1.703	1.1549	0.2077	yes	up	5.968e-07	1.126e-05	1.9976	1.3361	0.418	yes	up	B(ii)	125407-60-5	283.155	7.7478	M+Hac-H	C13H20O3	52.5
13-oxoode	0.0003167	0.004187	1.6462	1.0662	0.0925	yes	up	0.0001669	0.0007483	1.2536	1.081	0.1124	yes	up	0.2802	0.3319	0.2987	1.0148	0.0213	no	up	0.3248	0.4816	0.5031	1.0139	0.0199	no	up	0.001266	0.006388	1.35	0.9388	-0.0911	yes	down	0.003433	0.008489	0.8947	0.9518	-0.0712	no	down	B(i)	-	293.212	13.2934	M-H	C18H30O3	0
14,15,-Bisnor-8(17)-labdene-16,19-dioic acid	0.1212	0.2305	0.7673	1.026	0.0371	no	up	6.875e-05	0.0003798	1.2183	1.0899	0.1242	yes	up	1.425e-06	1.171e-05	1.3697	1.1511	0.203	yes	up	0.0001148	0.002169	1.4397	1.0622	0.0871	yes	up	8.178e-05	0.001059	1.2259	1.0561	0.0788	yes	up	9.841e-07	1.618e-05	1.4414	1.1219	0.1659	yes	up	B(i)	-	309.206	10.7994	M+H	C18H28O4	0
14,15-Dehydrocrepenynic acid	0.0004945	0.00562	1.387	1.068	0.095	yes	up	3.029e-06	3.948e-05	1.326	1.1195	0.1629	yes	up	1.299e-07	1.909e-06	1.4901	1.2091	0.2739	yes	up	0.001467	0.01111	1.1596	1.0482	0.0679	yes	up	0.0001144	0.001317	1.3981	1.08	0.111	yes	up	3.187e-06	3.758e-05	1.406	1.132	0.1789	yes	up	B(i)	-	259.206	12.3916	M+H-H2O	C18H28O2	0
15-Methoxyisodauc-3-ene-1beta,5alpha-diol	0.5694	0.6861	0.444	1.0178	0.0255	no	up	0.6652	0.7229	0.1534	0.9872	-0.0186	no	down	0.03764	0.05586	0.8233	1.1056	0.1448	no	up	0.1964	0.338	0.6143	0.9699	-0.044	no	down	0.01257	0.03431	1.2904	1.1199	0.1634	yes	up	0.05245	0.08267	0.826	1.0862	0.1193	no	up	B(i)	-	267.197	12.5513	M-H	C16H28O3	0
16-B1-phytoprostane	3.975e-05	0.001292	1.5109	1.0686	0.0957	yes	up	7.096e-07	1.448e-05	1.3961	1.1172	0.1599	yes	up	5.736e-07	5.816e-06	1.2124	1.126	0.1712	yes	up	0.00103	0.008839	1.2192	1.0455	0.0641	yes	up	0.4707	0.5682	0.261	1.0079	0.0114	no	up	0.0004397	0.001636	0.897	1.0537	0.0755	no	up	B(ii)	-	307.192	13.1346	M-H	C18H28O4	68.8
16beta,17beta-Dihydroxy-16-methylestr-4-en-3-one	0.0003048	0.004107	1.5915	1.0867	0.12	yes	up	5.009e-07	1.156e-05	1.7067	1.1972	0.2597	yes	up	2.083e-07	2.704e-06	1.4325	1.1958	0.2579	yes	up	4.416e-06	0.0003303	1.8101	1.1017	0.1397	yes	up	0.9138	0.9382	0.0127	0.9988	-0.0018	no	down	6.398e-07	1.18e-05	1.2304	1.1004	0.138	yes	up	B(i)	1911-14-4	305.211	13.2835	M+H	C19H28O3	0
16-Hydroxy-10-oxohexadecanoic acid	0.000944	0.008314	1.9412	1.1426	0.1924	yes	up	1.555e-05	0.0001268	1.8244	1.2507	0.3228	yes	up	1.496e-07	2.11e-06	1.6294	1.2737	0.3491	yes	up	0.0168	0.05812	1.5101	1.0946	0.1304	yes	up	0.4715	0.5687	0.4277	1.0184	0.0263	no	up	0.001059	0.003297	1.219	1.1147	0.1567	yes	up	B(ii)	53833-25-3	345.229	7.179	M+Hac-H	C16H30O4	53.4
16-Hydroxyhexadecanoic acid	0.1308	0.2429	0.8379	0.9602	-0.0586	no	down	0.2696	0.3394	0.5349	1.0409	0.0579	no	up	9.166e-06	4.946e-05	1.4671	1.1997	0.2627	yes	up	0.03389	0.09642	1.3216	1.0841	0.1165	yes	up	0.0007176	0.004347	1.8951	1.1525	0.2048	yes	up	4.37e-07	8.99e-06	1.8842	1.2495	0.3214	yes	up	B(i)	506-13-8	543.464	14.1247	2M-H	C16H32O3	0
17alpha,21-Dihydroxypregnenolone	8.037e-05	0.001935	1.6618	1.0734	0.1021	yes	up	2.068e-07	6.391e-06	1.6414	1.1399	0.189	yes	up	6.407e-10	4.342e-08	1.8554	1.2493	0.3211	yes	up	9.3e-05	0.001899	1.5531	1.062	0.0868	yes	up	7.339e-07	0.0001132	1.8145	1.0959	0.1322	yes	up	1.069e-08	6.821e-07	1.8033	1.1639	0.219	yes	up	B(i)	1167-48-2	349.237	12.5062	M+H	C21H32O4	0
17beta-Hydroxy-2alpha-(methoxymethyl)-17-methyl-5alpha-androstan-3-one	0.04806	0.1194	1.1588	0.9294	-0.1056	yes	down	0.0001686	0.0007536	1.5618	0.8369	-0.2569	yes	down	0.0002579	0.0007393	1.5759	0.7606	-0.3949	yes	down	0.0269	0.08144	1.4384	0.9005	-0.1512	yes	down	0.1323	0.2084	0.9662	0.9088	-0.138	no	down	0.006078	0.01359	1.4214	0.8183	-0.2892	yes	down	B(i)	-	331.263	12.7816	M+H-H2O	C22H36O3	0
17beta-Hydroxyestr-5(10)-en-3-one	9.945e-05	0.002185	1.8406	1.0773	0.1074	yes	up	1.989e-07	6.252e-06	1.8242	1.1588	0.2126	yes	up	1.403e-08	3.892e-07	1.5767	1.166	0.2216	yes	up	0.0002268	0.003331	1.8006	1.0756	0.1052	yes	up	0.5682	0.6576	0.2669	1.0063	0.0091	no	up	2.86e-05	0.000194	1.3023	1.0824	0.1142	yes	up	B(i)	-	275.2	9.3068	M+H	C18H26O2	0
17-Hydroxylinolenic acid	0.5428	0.6644	0.1486	0.996	-0.0058	no	down	0.0002314	0.0009619	0.9962	0.9482	-0.0768	no	down	1.775e-06	1.382e-05	1.0427	0.9256	-0.1116	yes	down	7.528e-05	0.001684	1.4099	0.952	-0.071	yes	down	0.02318	0.05415	0.7503	0.9762	-0.0348	no	down	7.714e-08	2.694e-06	1.2113	0.9293	-0.1058	yes	down	B(i)	-	295.227	11.5718	M+H	C18H30O3	0
19-(3-methyl-butanoyloxy)-villanovane-13alpha,17-diol	0.4749	0.6049	0.2011	0.9965	-0.0051	no	down	0.01668	0.03147	0.5643	1.0197	0.0282	no	up	5.527e-07	5.663e-06	1.0455	1.0664	0.0928	yes	up	0.005837	0.02796	0.9001	1.0233	0.0333	no	up	0.0001056	0.001246	1.2319	1.0458	0.0646	yes	up	2.24e-07	5.635e-06	1.2448	1.0702	0.0978	yes	up	B(i)	-	423.31	13.3739	M+H	C25H42O5	0
19(s)-hete	0.1538	0.2727	0.7088	0.9788	-0.0309	no	down	0.0008011	0.002573	1.0082	0.9414	-0.0872	yes	down	0.08925	0.1203	0.4455	0.9744	-0.0374	no	down	0.003577	0.02008	1.1014	0.9618	-0.0562	yes	down	0.006044	0.01976	0.9028	1.0351	0.0498	no	up	0.7155	0.7645	0.101	0.9955	-0.0064	no	down	B(ii)	79551-85-2	353.269	4.22	M+CH3OH+H	C20H32O3	41.1
19-Hydroxyandrost-4-ene-3,17-dione	0.08428	0.1784	0.834	1.0489	0.0688	no	up	0.0001888	0.0008238	1.572	1.2335	0.3028	yes	up	5.603e-09	2.016e-07	2.0999	1.5274	0.6111	yes	up	0.0007204	0.006982	1.9194	1.176	0.2339	yes	up	3.008e-05	0.0005815	2.2847	1.2383	0.3083	yes	up	4.562e-09	3.953e-07	2.3209	1.4563	0.5423	yes	up	B(ii)	510-64-5	366.202	4.1159	M+ACN+Na	C19H26O3	45.2
1-Acetoxy-2-hydroxy-16-heptadecyn-4-one	0.03485	0.09524	1.2159	1.055	0.0772	yes	up	0.0008516	0.002703	1.1594	1.0861	0.1192	yes	up	0.1184	0.1544	0.4709	1.033	0.0468	no	up	0.2932	0.449	0.6391	1.0295	0.0419	no	up	0.06349	0.1175	1.0169	0.9511	-0.0724	no	down	0.459	0.5263	0.3151	0.9791	-0.0305	no	down	B(ii)	24607-10-1	342.264	0.8823	M+NH4	C19H32O4	53.3
1alpha-Hydroxyisoondetianone	0.7023	0.7924	0.0814	1.0029	0.0041	no	up	0.003912	0.009398	0.6493	0.9684	-0.0463	no	down	0.000166	0.0005119	0.7858	0.9428	-0.0849	no	down	2.923e-05	0.0009564	1.0306	0.9656	-0.0505	yes	down	0.007912	0.02414	0.7051	0.9736	-0.0386	no	down	5.588e-06	5.692e-05	0.9595	0.9401	-0.0891	no	down	B(i)	-	212.165	6.9165	M+NH4	C12H18O2	0
1-aminocyclopropane-1-carboxylate	0.002306	0.01484	0.8619	0.981	-0.0277	no	down	0.1772	0.2374	0.3038	1.01	0.0144	no	up	0.06185	0.08691	0.3204	0.9877	-0.0178	no	down	0.0006794	0.006721	1.0282	1.0296	0.0421	yes	up	0.009137	0.02696	0.7383	0.9779	-0.0322	no	down	0.1745	0.2304	0.2423	1.0069	0.0099	no	up	B(i)	22059-21-8	102.055	8.3003	M+H	C4H7NO2	0
1-Aminocyclopropane-1-carboxylic acid	0.07743	0.168	0.8861	0.9745	-0.0372	no	down	3.997e-05	0.0002527	1.3853	1.0921	0.1271	yes	up	0.003174	0.006311	0.8332	1.054	0.0758	no	up	4.141e-08	3.556e-05	2.298	1.1206	0.1643	yes	up	0.002522	0.01044	1.0412	0.9651	-0.0512	yes	down	5.599e-06	5.699e-05	1.2913	1.0815	0.1131	yes	up	B(i)	22059-21-8	102.055	13.1425	M+H	C4H7NO2	0
1-Deoxy-D-xylulose	0.02019	0.06484	0.8178	1.0215	0.0307	no	up	1.287e-06	2.178e-05	1.7421	1.1424	0.192	yes	up	1.036e-10	1.226e-08	2.001	1.2557	0.3285	yes	up	1.145e-05	0.0005477	2.2648	1.1184	0.1614	yes	up	3.321e-05	0.0006165	1.9469	1.0992	0.1365	yes	up	1.193e-09	1.675e-07	2.2284	1.2293	0.2979	yes	up	B(i)	60299-43-6	133.049	1.0015	M-H	C5H10O4	0
1-Methyladenosine	0.01164	0.04472	1.066	1.035	0.0497	yes	up	0.0006115	0.002067	0.9623	1.0502	0.0707	no	up	0.0002842	0.0008021	0.9397	1.0646	0.0903	no	up	0.07543	0.1719	0.6217	1.0147	0.021	no	up	0.1179	0.1905	0.4938	1.0137	0.0196	no	up	0.01267	0.02492	0.6658	1.0286	0.0406	no	up	B(i)	15763-06-1	282.12	1.0059	M+H	C11H15N5O4	0
1-Methylguanine	0.0009289	0.008226	1.3365	1.0499	0.0702	yes	up	0.0163	0.03089	0.8805	1.0541	0.076	no	up	0.01989	0.03168	0.7278	1.0539	0.0757	no	up	0.8111	0.8834	0.1634	1.0041	0.0059	no	up	0.9895	0.9928	0.0306	0.9998	-0.0003	no	down	0.8317	0.8643	0.0877	1.0039	0.0055	no	up	B(i)	938-85-2	166.072	1.8264	M+H	C6H7N5O	0
1-Monolinolein	0.1126	0.2186	0.6735	0.9798	-0.0294	no	down	0.0003795	0.001418	1.1313	0.9261	-0.1108	yes	down	2.993e-07	3.529e-06	1.2457	0.8868	-0.1733	yes	down	0.00237	0.01526	1.3516	0.9452	-0.0814	yes	down	0.006287	0.02035	1.0228	0.9576	-0.0625	yes	down	4.923e-07	9.806e-06	1.3213	0.9051	-0.1439	yes	down	B(i)	67968-46-1	355.284	13.5341	M+H	C21H38O4	0
1-O-Methylglobuxanthone	0.0001212	0.002471	1.1643	1.0402	0.0569	yes	up	0.03394	0.05749	0.5708	1.0317	0.0451	no	up	0.0004913	0.001273	0.6881	1.0445	0.0628	no	up	0.5233	0.6667	0.2945	0.9918	-0.0118	no	down	0.3894	0.4912	0.2486	1.0124	0.0177	no	up	0.6311	0.6888	0.1012	1.0041	0.0059	no	up	B(i)	-	327.123	4.2509	M+H	C19H18O5	0
1-palmitoyl-sn-glycero-3-phosphocholine	0.3837	0.5211	0.355	1.01	0.0144	no	up	0.0004828	0.001719	1.1022	1.0616	0.0862	yes	up	6.174e-06	3.612e-05	1.3391	1.1192	0.1625	yes	up	0.0006467	0.006529	1.4156	1.0511	0.0718	yes	up	0.001611	0.007563	1.3132	1.0543	0.0763	yes	up	5.402e-06	5.545e-05	1.4969	1.1081	0.1481	yes	up	B(i)	-	496.34	13.4431	M+H	C24H50NO7P	0
1-Phenyl-1,2-propanedione	0.2574	0.3932	0.4065	1.0095	0.0137	no	up	0.07326	0.111	0.5429	0.9673	-0.048	no	down	2.475e-07	3.079e-06	1.0663	0.8972	-0.1565	yes	down	0.02454	0.07607	0.9701	0.9581	-0.0617	no	down	0.001497	0.007183	1.2404	0.9276	-0.1085	yes	down	3.97e-08	1.684e-06	1.3069	0.8887	-0.1702	yes	down	B(ii)	579-07-7	181.086	6.5061	M+CH3OH+H	C9H8O2	41.3
1S,4R,6R-1,4-endoperoxy-bisabola-2,10-diene	0.03723	0.09972	0.8329	0.9638	-0.0532	no	down	3.25e-07	8.637e-06	1.177	0.9101	-0.1359	yes	down	1.814e-05	8.451e-05	1.093	0.8849	-0.1765	yes	down	0.003947	0.0214	1.1557	0.9443	-0.0828	yes	down	0.1126	0.1836	0.5394	0.9723	-0.0405	no	down	0.002296	0.00613	0.9688	0.9181	-0.1233	no	down	B(i)	-	237.185	8.5166	M+H	C15H24O2	0
2-(2,4-Dihydroxyphenyl)-5-(e)-propenylbenzofuran	0.0007901	0.007447	2.4584	1.2974	0.3756	yes	up	0.0004408	0.001598	1.8466	1.3878	0.4728	yes	up	2.239e-08	5.411e-07	2.262	1.7	0.7656	yes	up	0.3028	0.4596	0.8036	1.0697	0.0971	no	up	0.00127	0.006402	2.0126	1.225	0.2928	yes	up	3.205e-05	0.0002119	1.938	1.3103	0.3899	yes	up	B(i)	-	265.087	6.5201	M-H	C17H14O3	0
2-(5-Methoxy-5-methyltetrahydro-2-furanyl)-6,10-dimethyl-5,9-undecadien-2-ol	0.4059	0.5414	0.4399	1.0216	0.0309	no	up	0.001524	0.004337	1.3621	1.1968	0.2591	yes	up	1.181e-06	1.016e-05	1.764	1.3989	0.4843	yes	up	0.001687	0.01215	1.8049	1.1714	0.2282	yes	up	0.002532	0.01047	1.6783	1.1689	0.2252	yes	up	5.048e-07	9.926e-06	1.9974	1.3693	0.4534	yes	up	B(i)	-	311.258	12.8271	M+H	C19H34O3	0
2-(6-methyl-7-oxooctyl)-2H-uran-5-one	0.0002393	0.003524	1.1009	0.9711	-0.0423	yes	down	1.973e-06	2.939e-05	1.0711	0.9423	-0.0858	yes	down	6.763e-05	0.0002443	1.1632	0.898	-0.1552	yes	down	0.0007571	0.007235	1.0286	0.9703	-0.0435	yes	down	0.01974	0.048	0.9706	0.953	-0.0694	no	down	0.0008967	0.002884	1.1054	0.9247	-0.1129	yes	down	B(i)	-	225.149	3.7304	M+H	C13H20O3	0
2-(6-oxo-1-oxaspiro[2.5]octa-4-glucosyl)-6-hydroxy-1-benzofuran-3-one	0.03145	0.08846	0.789	0.9776	-0.0327	no	down	8.999e-05	0.0004659	1.0331	0.937	-0.0939	yes	down	0.0004897	0.001269	1.1305	0.8855	-0.1755	yes	down	0.002734	0.01678	1.1314	0.9584	-0.0613	yes	down	0.05135	0.09977	0.9413	0.945	-0.0815	no	down	0.002318	0.006179	1.1449	0.9057	-0.1428	yes	down	B(i)	-	433.115	4.2139	M-H	C21H22O10	0
2,2'-(3-methylcyclohexane-1,1-diyl)diacetic acid	0.4953	0.6226	0.462	1.0142	0.0204	no	up	0.2173	0.2826	0.4369	1.0293	0.0416	no	up	0.000292	0.00082	1.167	1.1334	0.1806	yes	up	0.2432	0.3936	0.4548	1.0148	0.0212	no	up	0.0002049	0.001917	1.5452	1.1012	0.139	yes	up	2.099e-05	0.0001534	1.3245	1.1175	0.1603	yes	up	B(i)	-	213.113	6.8457	M-H	C11H18O4	0
2,2,6,6-Tetramethyl-4-piperidinone	0.008482	0.0356	1.818	1.097	0.1336	yes	up	0.009774	0.02013	0.8106	1.0413	0.0585	no	up	0.07202	0.09937	0.5567	1.0353	0.05	no	up	0.08554	0.1873	1.1499	0.9493	-0.0751	no	down	0.7227	0.7914	0.1209	0.9942	-0.0084	no	down	0.07832	0.116	0.8441	0.9437	-0.0836	no	down	B(ii)	826-36-8	156.138	1.235	M+H	C9H17NO	41.5
2,2,6,7-Tetramethylbicyclo[4.3.0]nona-1(9),4-dien	0.0001249	0.002513	1.3073	0.9583	-0.0615	yes	down	6.133e-06	6.501e-05	1.2646	0.9168	-0.1253	yes	down	2.282e-05	0.0001017	1.2221	0.8865	-0.1738	yes	down	0.001417	0.01087	1.2123	0.9567	-0.0639	yes	down	0.1002	0.1676	0.6935	0.967	-0.0485	no	down	0.0008194	0.002683	1.0774	0.9251	-0.1123	yes	down	B(i)	99901-22-1	191.143	4.9124	M+H	C13H18O	0
2,2,6,7-Tetramethylbicyclo[4.3.0]nona-1(9),4-dien-8-one	0.0008899	0.008011	1.1884	0.9677	-0.0473	yes	down	0.0001587	0.0007196	1.1152	0.9376	-0.0929	yes	down	3.409e-05	0.0001401	1.1491	0.9085	-0.1384	yes	down	0.007812	0.03414	1.0234	0.9689	-0.0456	yes	down	0.06675	0.1221	0.7558	0.969	-0.0455	no	down	0.0004862	0.001771	1.0349	0.9388	-0.0911	yes	down	B(ii)	99901-22-1	191.143	1.5486	M+H	C13H18O	49.4
2,2,6,7-Tetramethylbicyclo[4.3.0]nona-1(9),4-diene-7,8-diol	0.003266	0.01876	1.2369	1.0502	0.0706	yes	up	4.147e-05	0.0002592	1.1879	1.0944	0.1302	yes	up	1.089e-06	9.55e-06	1.2754	1.1454	0.1958	yes	up	8.126e-06	0.0004555	1.1879	1.0421	0.0596	yes	up	3.409e-05	0.0006241	1.1135	1.0466	0.0657	yes	up	1.908e-08	1.015e-06	1.2224	1.0907	0.1252	yes	up	B(ii)	99901-24-3	253.145	10.1284	M+FA-H	C13H20O2	49.3
2',3,4',5-Tetrahydroxy-4-prenylstilbene	0.03457	0.09471	0.9854	0.9666	-0.049	no	down	0.2706	0.3405	0.6956	0.9169	-0.1252	no	down	4.226e-08	8.492e-07	1.6984	1.2099	0.2749	yes	up	0.5037	0.6507	0.5192	0.9486	-0.0762	no	down	0.002186	0.009415	2.7958	1.3196	0.4001	yes	up	2.171e-08	1.102e-06	2.1393	1.2517	0.3239	yes	up	B(ii)	69065-16-3	295.134	3.3138	M+H-H2O	C19H20O4	58.8
2,3-Butanediol apiosylglucoside	0.2883	0.4257	0.6002	1.025	0.0356	no	up	4.503e-05	0.0002759	1.4022	1.1445	0.1947	yes	up	3.397e-06	2.269e-05	1.4775	1.2173	0.2836	yes	up	4.225e-06	0.0003276	1.844	1.1166	0.1591	yes	up	0.0007721	0.004566	1.1784	1.0636	0.089	yes	up	5.036e-07	9.918e-06	1.6342	1.1876	0.2481	yes	up	B(ii)	-	383.156	2.269	M-H	C15H28O11	46.3
2,3-Dihydro-3-hydroxy-6-methoxy-2,2-dimethyl-4H-1-benzopyran-4-one	0.8993	0.9365	0.0772	1.0014	0.002	no	up	8.985e-06	8.505e-05	1.9101	1.1796	0.2383	yes	up	3.147e-11	4.987e-09	2.1719	1.3073	0.3866	yes	up	8.052e-06	0.000453	2.7241	1.1779	0.2363	yes	up	0.0001137	0.001312	2.0085	1.1083	0.1483	yes	up	1.169e-11	8.407e-09	2.5275	1.3055	0.3846	yes	up	B(ii)	31298-69-8	240.123	3.6245	M+NH4	C12H14O4	71.4
2',3-Dihydroxy-5-methoxybiphenyl	0.0008968	0.008046	0.9448	0.9711	-0.0423	no	down	0.002991	0.007515	0.6062	0.9724	-0.0403	no	down	1.132e-06	9.844e-06	0.9704	0.9178	-0.1237	no	down	0.8596	0.9141	0.038	1.0013	0.0019	no	up	0.0001392	0.0015	1.1255	0.9438	-0.0834	yes	down	9.539e-05	0.0004978	0.8852	0.9451	-0.0815	no	down	B(i)	-	217.086	3.4576	M+H	C13H12O3	0
2,3-Dihydroxynaphthalene	0.0002133	0.003372	1.1557	1.0429	0.0606	yes	up	0.004601	0.01074	0.7602	1.0497	0.07	no	up	0.0002436	0.0007045	0.5827	1.0342	0.0486	no	up	0.6336	0.7567	0.1296	1.0065	0.0094	no	up	0.2707	0.3681	0.4299	0.9852	-0.0214	no	down	0.236	0.2986	0.2279	0.9917	-0.0121	no	down	B(i)	92-44-4	161.06	3.6399	M+H	C10H8O2	0
2,3-Dinor-TXB1	0.005364	0.0261	2.0106	1.2328	0.3019	yes	up	2.351e-05	0.0001709	2.234	1.5055	0.5903	yes	up	1.577e-06	1.265e-05	2.1946	1.6706	0.7404	yes	up	3.96e-06	0.000318	2.3713	1.2213	0.2884	yes	up	0.0005068	0.003451	1.5494	1.1097	0.1501	yes	up	1.482e-08	8.518e-07	2.0804	1.3552	0.4385	yes	up	B(ii)	-	365.232	9.6467	M+Na	C19H34O5	52.8
2,4,5-Trihydroxytoluene	0.6099	0.7189	0.1921	1.0057	0.0082	no	up	0.0006961	0.002297	1.0204	1.1062	0.1456	yes	up	3.134e-05	0.000131	1.8639	1.4659	0.5517	yes	up	0.0006157	0.006336	1.431	1.1	0.1375	yes	up	0.0003354	0.002636	2.4009	1.3251	0.4061	yes	up	3.254e-05	0.0002142	2.165	1.4576	0.5436	yes	up	B(i)	1124-09-0	139.039	1.689	M-H	C7H8O3	0
2,4,8-Trihydroxy-1-tetralone	0.004777	0.02405	0.935	0.9726	-0.0401	no	down	0.0002794	0.001115	0.8333	0.9611	-0.0572	no	down	5.737e-07	5.816e-06	1.179	0.9006	-0.151	yes	down	0.1612	0.2922	0.4866	0.9882	-0.0171	no	down	4.578e-05	0.0007319	1.3523	0.9371	-0.0938	yes	down	1.5e-05	0.000119	1.1525	0.926	-0.1109	yes	down	B(i)	88899-02-9	195.065	3.5029	M+H	C10H10O4	0
2,4-diacetylphloroglucinol	0.01441	0.05189	0.7916	1.0242	0.0345	no	up	3.338e-05	0.0002214	0.9581	1.0583	0.0818	no	up	0.9635	0.9699	0.007	0.9992	-0.0011	no	down	0.0006708	0.00667	0.9953	1.0333	0.0473	no	up	0.0007677	0.004548	1.1635	0.9441	-0.0829	yes	down	0.07181	0.1078	0.4815	0.9756	-0.0357	no	down	B(i)	-	209.045	3.6102	M-H	C10H10O5	0
2,5-Diaziridinyl-3,6-bis(2-hydroxyethylamino)-1,4-benzoquinone	0.001654	0.01186	1.1	1.0399	0.0564	yes	up	0.001893	0.005181	0.8256	1.0517	0.0727	no	up	3.321e-05	0.0001372	0.8271	1.0622	0.087	no	up	0.3033	0.46	0.3442	1.0114	0.0163	no	up	0.3408	0.4428	0.2371	1.01	0.0143	no	up	0.006941	0.01515	0.5127	1.0214	0.0306	no	up	B(i)	-	307.14	4.0407	M-H	C14H20N4O4	0
2,5-Heptadien-1-ol	0.07322	0.1616	0.6984	0.9727	-0.04	no	down	0.01372	0.02671	0.6244	0.9642	-0.0525	no	down	0.005539	0.01028	0.5977	1.0384	0.0543	no	up	0.5208	0.6646	0.2478	0.9914	-0.0125	no	down	1.351e-05	0.0003745	1.3555	1.0769	0.1069	yes	up	0.0001963	0.0008661	0.9672	1.0676	0.0943	no	up	B(ii)	62237-90-5	269.176	9.4911	2M+FA-H	C7H12O	67.7
2,6,10,10-Tetramethyl-1-oxaspiro[4.5]decan-6-ol	0.9527	0.9695	0.0913	1.0012	0.0018	no	up	0.0003134	0.001216	1.0299	0.9306	-0.1038	yes	down	0.0004799	0.001249	0.9207	0.9187	-0.1224	no	down	0.002279	0.01484	1.4339	0.9294	-0.1056	yes	down	0.4619	0.5601	0.2855	0.9872	-0.0186	no	down	0.001919	0.005315	1.0464	0.9175	-0.1242	yes	down	B(ii)	53398-90-6	271.192	8.5153	M+Hac-H	C13H24O2	46.3
2,6-dihydroxybenzoic acid	0.0009607	0.008385	1.5383	0.9147	-0.1286	yes	down	0.00123	0.003623	1.0838	0.9115	-0.1337	yes	down	0.02137	0.03381	0.6265	0.9447	-0.082	no	down	0.7428	0.8368	0.125	0.9965	-0.0051	no	down	0.02451	0.05654	0.7008	1.0365	0.0517	no	up	0.01492	0.02849	0.5686	1.0328	0.0466	no	up	B(i)	303-07-1	153.018	3.9111	M-H	C7H6O4	0
20,21,21-Trifluoro-3-methoxy-19-nor-17alpha-pregna-1,3,5(10),20-tetraen-17-ol	0.2452	0.3793	0.3755	0.9904	-0.0139	no	down	0.000572	0.001962	1.0164	0.9436	-0.0837	yes	down	2.261e-06	1.661e-05	1.0482	0.9234	-0.115	yes	down	0.0007352	0.007088	1.3166	0.9528	-0.0698	yes	down	0.06692	0.1223	0.6541	0.9786	-0.0313	no	down	2.098e-07	5.402e-06	1.1648	0.9323	-0.1011	yes	down	B(i)	-	367.188	7.7013	M+H	C21H25F3O2	0
20-Hydroxyecdysone-20,22-monoacetonide	0.6293	0.7349	0.2146	1.0076	0.0109	no	up	0.001229	0.003622	1.0084	0.9373	-0.0934	yes	down	0.05272	0.07531	0.4761	0.972	-0.0409	no	down	0.0002797	0.003815	1.5683	0.9303	-0.1043	yes	down	0.005071	0.01737	0.9015	1.037	0.0524	no	up	0.01098	0.02214	0.6828	0.9647	-0.0519	no	down	B(i)	-	519.333	6.6619	M-H	C30H48O7	0
20-Hydroxyeicosatetraenoic acid	0.9327	0.9568	0.0333	1.0009	0.0013	no	up	7.839e-05	0.0004194	1.1515	1.0983	0.1353	yes	up	4.662e-09	1.744e-07	1.4675	1.203	0.2667	yes	up	0.0001106	0.00213	1.588	1.0973	0.134	yes	up	4.059e-05	0.0006846	1.4994	1.0954	0.1314	yes	up	8.802e-09	6.063e-07	1.697	1.202	0.2654	yes	up	B(ii)	79551-86-3	321.242	13.6742	M+H	C20H32O3	69.4
20-hydroxy-fusarin	0.01777	0.05942	1.0977	0.9625	-0.0551	yes	down	0.02051	0.03742	0.8106	0.9612	-0.0571	no	down	0.01562	0.0256	0.6889	0.9605	-0.0582	no	down	0.9103	0.9474	0.1019	0.9987	-0.0019	no	down	0.9568	0.9697	0.0572	0.9992	-0.0011	no	down	0.8583	0.8864	0.0419	0.9979	-0.003	no	down	B(i)	-	404.207	10.8675	M+H	C22H29NO6	0
20-Hydroxy-leukotriene B4	3.275e-07	8.322e-05	2.1717	1.18	0.2387	yes	up	1.792e-09	3.221e-07	2.2298	1.3991	0.4845	yes	up	5.577e-11	7.683e-09	1.9474	1.4287	0.5147	yes	up	3.141e-07	9.4e-05	2.3446	1.1857	0.2457	yes	up	0.1329	0.2091	0.5406	1.0212	0.0302	no	up	3.778e-09	3.593e-07	1.7226	1.2108	0.276	yes	up	B(ii)	79516-82-8	370.259	10.4303	M+NH4	C20H32O5	53.9
22-Deoxocucurbitacin D	0.2168	0.3475	0.5658	0.9823	-0.0258	no	down	8.149e-06	7.958e-05	1.2401	0.9319	-0.1017	yes	down	2.163e-06	1.606e-05	1.0594	0.9316	-0.1023	yes	down	0.00395	0.02141	1.3716	0.9487	-0.076	yes	down	0.9528	0.9668	0.0131	0.9996	-0.0006	no	down	0.002789	0.007177	0.9586	0.9483	-0.0765	no	down	B(ii)	15371-78-5	503.337	9.556	M+H	C30H46O6	73.8
22-Deoxoisocucurbitacin D	0.1382	0.2529	0.7323	0.9754	-0.0359	no	down	7.245e-06	7.312e-05	1.4149	0.9003	-0.1514	yes	down	3.166e-05	0.0001321	0.9933	0.9286	-0.1068	no	down	0.0004037	0.004796	1.6867	0.9231	-0.1155	yes	down	0.008433	0.02532	0.8383	1.0314	0.0446	no	up	0.004955	0.01149	0.8443	0.9521	-0.0709	no	down	B(ii)	15371-77-4	503.337	6.6662	M+H	C30H46O6	79.1
25-Methyl-1-hexacosanol	0.9869	0.9915	0.0505	1	0	no	no change	0.4322	0.5064	0.168	1.0062	0.009	no	up	0.0001164	0.0003803	0.6552	0.9618	-0.0562	no	down	0.456	0.6092	0.2295	1.0062	0.009	no	up	0.0003176	0.002553	1.0256	0.9558	-0.0652	yes	down	0.0002636	0.00109	0.7559	0.9618	-0.0562	no	down	B(ii)	75382-95-5	401.41	14.1556	M+Na-H2O	C27H56O	40.1
2alpha,9beta-Dihydroxy-3beta,8beta-oxido-1(15)-trinervitene	0.001238	0.009861	0.9023	0.9749	-0.0366	no	down	0.4721	0.5453	0.1515	1.0048	0.0069	no	up	0.1464	0.1866	0.3297	1.0161	0.0231	no	up	0.000254	0.003587	1.0327	1.0306	0.0435	yes	up	0.2889	0.3877	0.3472	1.0113	0.0162	no	up	0.001594	0.004593	0.8046	1.0423	0.0597	no	up	B(i)	-	321.242	13.2607	M+H	C20H32O3	0
2-Amino-3-methylbenzoate	0.3708	0.5088	0.3988	0.9904	-0.0139	no	down	0.001308	0.003817	0.9047	0.9485	-0.0762	no	down	0.09815	0.1308	0.3651	0.9804	-0.0285	no	down	0.0001909	0.002989	1.204	0.9577	-0.0624	yes	down	0.002453	0.01023	0.8597	1.0336	0.0477	no	up	0.1129	0.1583	0.2959	0.9899	-0.0147	no	down	B(i)	4389-45-1	152.071	1.0265	M+H	C8H9NO2	0
2-Aminobenzoic Acid	0.2729	0.4097	0.4548	0.9861	-0.0203	no	down	9.883e-05	0.0004995	1.1072	0.9227	-0.1161	yes	down	0.0001206	0.000392	1.2017	0.8735	-0.1951	yes	down	0.001507	0.01133	1.349	0.9357	-0.0958	yes	down	0.05387	0.1035	0.8942	0.9467	-0.079	no	down	0.000492	0.001787	1.2913	0.8859	-0.1748	yes	down	B(i)	118-92-3	120.045	9.6876	M+H-H2O	C7H7NO2	0
2-Aminophenol	0.001221	0.009763	1.2931	1.0591	0.0828	yes	up	3.861e-05	0.0002461	1.203	1.0981	0.1351	yes	up	4.591e-08	9.031e-07	1.6611	1.2495	0.3214	yes	up	0.06014	0.1459	0.8844	1.0369	0.0522	no	up	3.478e-05	0.0006291	1.8902	1.1379	0.1863	yes	up	3.68e-06	4.194e-05	1.6724	1.1798	0.2385	yes	up	B(i)	95-55-6	142.086	2.4753	M+CH3OH+H	C6H7NO	0
2beta,3beta,4beta-Trihydroxypregnan-16-one	0.06814	0.1536	0.8003	1.0279	0.0397	no	up	0.00604	0.01348	0.8455	1.0445	0.0628	no	up	0.0001363	0.0004348	1.0046	1.0747	0.104	yes	up	0.1036	0.2136	0.5729	1.0161	0.0231	no	up	0.002301	0.009766	0.8679	1.0289	0.0412	no	up	0.0003382	0.001328	0.8988	1.0455	0.0642	no	up	B(i)	-	351.253	12.9187	M+H	C21H34O4	0
2-buten-1-one, 1-(2,6,6-trimethyl-1,3-cyclohexadien-1-yl)-	0.01513	0.05312	0.7686	0.9775	-0.0328	no	down	0.004126	0.009831	0.7997	0.9482	-0.0767	no	down	0.0004382	0.001155	1.0864	0.8784	-0.187	yes	down	0.05313	0.1332	0.767	0.97	-0.0439	no	down	0.02298	0.0538	1.0796	0.9264	-0.1103	yes	down	0.00167	0.004765	1.1156	0.8986	-0.1542	yes	down	B(i)	-	191.143	3.4348	M+H	C13H18O	0
2-Butyl-3-phenyl-2-propen-1-al	0.0003711	0.004664	1.0352	0.975	-0.0365	yes	down	6.936e-06	7.082e-05	0.967	0.953	-0.0694	no	down	9.207e-05	0.0003139	1.0337	0.9203	-0.1198	yes	down	0.0008501	0.007827	0.897	0.9774	-0.033	no	down	0.02718	0.06125	0.8264	0.9657	-0.0504	no	down	0.001283	0.003853	0.9552	0.9438	-0.0834	no	down	B(ii)	7492-44-6	189.127	3.7304	M+H	C13H16O	52.6
2-Carboxy-2,3-dihydro-5,6-dihydroxyindole	0.1471	0.2645	0.6441	1.0338	0.0479	no	up	0.0001958	0.0008459	1.0963	1.0962	0.1325	yes	up	9.814e-05	0.0003306	1.0212	1.114	0.1557	yes	up	0.02359	0.07394	1.0664	1.0603	0.0845	yes	up	0.4046	0.5061	0.3068	1.0163	0.0233	no	up	0.008323	0.01761	0.8813	1.0776	0.1078	no	up	B(i)	18766-67-1	194.045	5.1666	M-H	C9H9NO4	0
2'-Deoxymugineic acid	0.0001047	0.002251	2.2936	1.1794	0.238	yes	up	0.0004061	0.001498	1.3862	1.1437	0.1937	yes	up	0.01754	0.02832	1.0137	1.1368	0.185	yes	up	0.1858	0.3242	0.5678	0.9697	-0.0443	no	down	0.8867	0.9178	0.0419	0.994	-0.0087	no	down	0.3862	0.455	0.3817	0.9639	-0.053	no	down	B(ii)	74235-24-8	305.134	9.096	M+H	C12H20N2O7	40
2E,4Z-Octadienal	0.03113	0.0878	1.2763	1.0757	0.1053	yes	up	0.0237	0.04234	0.9937	1.099	0.1362	no	up	0.05133	0.07354	0.7691	1.0966	0.133	no	up	0.5547	0.693	0.4612	1.0216	0.0309	no	up	0.9606	0.9722	0.0148	0.9978	-0.0031	no	down	0.6503	0.7064	0.2068	1.0194	0.0277	no	up	B(i)	-	125.096	13.6898	M+H	C8H12O	0
2-Ethyltoluene	0.9269	0.9542	0.0177	0.9993	-0.001	no	down	0.004065	0.009707	0.7614	0.9602	-0.0585	no	down	5.018e-05	0.0001913	0.734	0.9542	-0.0677	no	down	0.001363	0.01056	1.1359	0.9609	-0.0575	yes	down	0.5083	0.6037	0.2392	0.9937	-0.0092	no	down	6.715e-08	2.435e-06	0.8938	0.9548	-0.0667	no	down	B(i)	611-14-3	121.101	7.7013	M+H	C9H12	0
2-Formaminobenzoylacetate	2.143e-05	0.0009014	1.5516	0.9398	-0.0895	yes	down	1.441e-07	5.004e-06	1.4133	0.895	-0.16	yes	down	1.059e-07	1.647e-06	1.4958	0.8339	-0.262	yes	down	0.0008889	0.008061	1.2349	0.9523	-0.0705	yes	down	0.001108	0.005839	1.2515	0.9317	-0.102	yes	down	1.363e-05	0.0001106	1.3661	0.8873	-0.1724	yes	down	B(i)	-	208.06	3.6625	M+H	C10H9NO4	0
2-Hydroxy-2,6-dimethylbenzofuran-3(2H)-one	9.706e-05	0.002169	1.2736	1.0482	0.0679	yes	up	0.005354	0.01221	0.7953	1.0521	0.0732	no	up	8.313e-05	0.0002896	0.6906	1.0441	0.0623	no	up	0.7881	0.868	0.0437	1.0037	0.0053	no	up	0.5812	0.6696	0.2665	0.9924	-0.0109	no	down	0.5351	0.5992	0.1245	0.9961	-0.0057	no	down	B(i)	-	179.07	3.6399	M+H	C10H10O3	0
2-Hydroxy-4-(4-methoxyphenyl)-1H-phenalen-1-one	0.2998	0.4378	0.6801	1.042	0.0594	no	up	0.001303	0.003806	1.4354	1.2115	0.2768	yes	up	1.261e-07	1.875e-06	2.2007	1.587	0.6663	yes	up	0.002043	0.01381	1.7922	1.1627	0.2175	yes	up	1.155e-05	0.0003411	2.6252	1.3099	0.3895	yes	up	4.476e-08	1.843e-06	2.4776	1.523	0.6069	yes	up	B(ii)	159853-36-8	283.076	2.6518	M-H2O-H	C20H14O3	41.9
2-Hydroxyacorenone	0.01316	0.04875	1.4766	1.1023	0.1406	yes	up	0.0002785	0.001112	1.9793	1.3168	0.397	yes	up	1.49e-10	1.567e-08	2.6319	1.6808	0.7491	yes	up	0.006955	0.03148	2.1371	1.1945	0.2564	yes	up	0.0001143	0.001316	2.7025	1.2764	0.3521	yes	up	2.018e-08	1.053e-06	2.8119	1.5247	0.6086	yes	up	B(ii)	185154-94-3	275.139	1.7506	M+K	C15H24O2	50.6
2-Hydroxyadenine	0.3581	0.4965	0.3302	0.9909	-0.0131	no	down	0.3133	0.3853	0.3114	1.0166	0.0237	no	up	0.0001091	0.0003605	0.8717	1.0702	0.0979	no	up	0.08456	0.1857	0.6881	1.0259	0.0369	no	up	0.005029	0.01726	1.06	1.0528	0.0742	yes	up	1.573e-06	2.256e-05	1.1226	1.08	0.1111	yes	up	B(ii)	3373-53-3	152.057	6.9129	M+H	C5H5N5O	45.8
2-Hydroxycampholonic acid	0.002122	0.01404	1.6111	1.094	0.1297	yes	up	0.001137	0.003406	1.2047	1.1208	0.1645	yes	up	0.0002892	0.0008137	1.0544	1.1202	0.1637	yes	up	0.2129	0.3584	0.5347	1.0244	0.0348	no	up	0.9761	0.9831	0.0639	0.9995	-0.0008	no	down	0.07859	0.1164	0.443	1.0239	0.0341	no	up	B(i)	-	199.097	5.6165	M-H	C10H16O4	0
2-hydroxyhexadecanoic acid	0.3268	0.4651	0.3977	0.9924	-0.011	no	down	0.07094	0.1081	0.5727	1.0212	0.0303	no	up	1.309e-05	6.579e-05	1.031	1.0626	0.0876	yes	up	0.01351	0.0499	1.0464	1.029	0.0413	yes	up	0.001981	0.008782	1.1942	1.0405	0.0573	yes	up	1.147e-06	1.796e-05	1.2809	1.0708	0.0986	yes	up	B(i)	16452-52-1	271.228	14.1247	M-H	C16H32O3	0
2-hydroxymyristic acid	0.0364	0.09824	0.453	0.9888	-0.0162	no	down	2.587e-05	0.0001837	1.0378	1.068	0.0949	yes	up	5.585e-09	2.013e-07	1.4401	1.1774	0.2356	yes	up	3.451e-06	0.000294	1.6136	1.08	0.1111	yes	up	4.277e-06	0.0002174	1.683	1.1024	0.1407	yes	up	1.562e-09	2.011e-07	1.733	1.1907	0.2518	yes	up	B(i)	2507-55-3	243.196	13.5843	M-H	C14H28O3	0
2-hydroxynonanoic acid	0.0004475	0.00527	1.4187	0.9528	-0.0698	yes	down	1.143e-07	4.265e-06	1.7185	0.8661	-0.2074	yes	down	5.274e-08	9.914e-07	1.6979	0.8165	-0.2924	yes	down	9.58e-06	0.0004985	1.9341	0.909	-0.1376	yes	down	0.004885	0.0169	1.1554	0.9428	-0.085	yes	down	1.148e-06	1.797e-05	1.6866	0.857	-0.2226	yes	down	B(i)	-	173.118	5.1353	M-H	C9H18O3	0
2-hydroxypentadecanoic acid	0.1509	0.2691	0.5035	1.0146	0.0209	no	up	4.8e-05	0.0002894	1.3283	1.105	0.144	yes	up	7.048e-10	4.649e-08	1.7561	1.244	0.315	yes	up	8.644e-05	0.001828	1.7444	1.0891	0.1231	yes	up	3.89e-06	0.0002062	1.9706	1.1258	0.171	yes	up	2.39e-10	5.683e-08	1.9822	1.2261	0.2941	yes	up	B(i)	-	257.212	13.8747	M-H	C15H30O3	0
2'-hydroxypyridoxol	0.4796	0.609	0.2255	0.9937	-0.0091	no	down	0.01643	0.03108	0.5497	0.9752	-0.0363	no	down	6.656e-07	6.526e-06	0.9486	0.9221	-0.1171	no	down	0.08763	0.1905	0.6043	0.9813	-0.0272	no	down	0.0001143	0.001316	1.1417	0.9456	-0.0808	yes	down	7.613e-06	7.161e-05	1.0449	0.9279	-0.108	yes	down	B(i)	-	184.061	2.573	M-H	C8H11NO4	0
2-Indanone	7.33e-05	0.001825	1.4329	0.9469	-0.0787	yes	down	4.367e-07	1.054e-05	1.2773	0.9118	-0.1332	yes	down	6.822e-08	1.194e-06	1.2017	0.8911	-0.1664	yes	down	0.0001622	0.002686	1.1191	0.9629	-0.0546	yes	down	0.003232	0.01254	0.6826	0.9773	-0.0332	no	down	3.831e-06	4.319e-05	0.9879	0.941	-0.0877	no	down	B(i)	615-13-4	133.065	4.5246	M+H	C9H8O	0
2-isopropylmalic acid	0.0004508	0.005301	1.484	1.0595	0.0834	yes	up	0.0006225	0.002097	0.9793	1.0593	0.083	no	up	0.01027	0.01767	0.5872	1.0337	0.0479	no	up	0.9936	0.9967	0.0847	0.9998	-0.0003	no	down	0.06769	0.1235	0.7342	0.9759	-0.0352	no	down	0.05807	0.08999	0.5367	0.9757	-0.0355	no	down	B(i)	49601-06-1	175.06	3.2122	M-H	C7H12O5	0
2-keto palmitic acid	0.01588	0.05483	1.0072	1.0379	0.0536	yes	up	3.679e-06	4.515e-05	1.8782	1.2329	0.302	yes	up	7.438e-10	4.862e-08	2.1447	1.4096	0.4953	yes	up	7.121e-06	0.0004276	2.433	1.1878	0.2484	yes	up	5.365e-05	0.0008126	2.0167	1.1433	0.1933	yes	up	2.095e-10	5.479e-08	2.3826	1.3581	0.4416	yes	up	B(i)	-	269.212	13.7121	M-H	C16H30O3	0
2-linoleoyllysophosphatidylcholine	0.2509	0.3857	0.5752	0.9806	-0.0283	no	down	0.6648	0.7225	0.1419	1.0054	0.0078	no	up	0.005729	0.01059	0.7428	1.0511	0.0719	no	up	0.1099	0.223	0.7118	1.0253	0.036	no	up	0.005055	0.01733	1.0663	1.0454	0.0641	yes	up	0.001404	0.00415	1.0726	1.0719	0.1001	yes	up	B(i)	27304-12-7	520.34	13.1704	M+H	C26H50NO7P	0
2-Methoxy-5Z-hexadecenoic acid	0.2657	0.4021	0.7967	1.052	0.0732	no	up	0.0001776	0.0007851	1.5546	1.2283	0.2967	yes	up	5.441e-08	1.014e-06	2.0706	1.5202	0.6043	yes	up	0.0007634	0.007281	1.9097	1.1676	0.2235	yes	up	9.507e-07	0.0001224	2.3164	1.2377	0.3076	yes	up	7.131e-08	2.545e-06	2.2882	1.445	0.5311	yes	up	B(i)	-	283.228	13.9993	M-H	C17H32O3	0
2-Methoxyestrone	0.001853	0.01275	2.0373	1.1639	0.219	yes	up	2.835e-07	7.891e-06	2.2523	1.375	0.4594	yes	up	2.486e-08	5.788e-07	2.2827	1.5411	0.624	yes	up	0.001084	0.009098	2.2725	1.1813	0.2404	yes	up	0.003139	0.01226	1.72	1.1209	0.1646	yes	up	1.667e-05	0.0001285	2.1717	1.3241	0.405	yes	up	B(ii)	362-08-3	318.206	1.011	M+NH4	C19H24O3	72.1
2-Methylbenzoic acid	0.03947	0.1039	0.5162	0.9882	-0.0171	no	down	0.2075	0.2718	0.245	0.9922	-0.0113	no	down	0.0004682	0.001223	0.5983	1.0316	0.045	no	up	0.5351	0.6769	0.1767	1.0041	0.0058	no	up	0.0002367	0.002108	1.0275	1.0398	0.0562	yes	up	4.836e-05	0.0002903	0.8457	1.044	0.0621	no	up	B(i)	118-90-1	137.06	2.3124	M+H	C8H8O2	0
2-Methylguanosine	0.002002	0.01348	1.2832	1.0488	0.0687	yes	up	0.01477	0.02839	0.8822	1.0552	0.0776	no	up	0.01288	0.02157	0.7606	1.0575	0.0807	no	up	0.7078	0.8123	0.2197	1.0062	0.0089	no	up	0.9197	0.9425	0.0842	1.0022	0.0032	no	up	0.6176	0.6765	0.1773	1.0084	0.012	no	up	B(i)	2140-77-4	298.115	1.8264	M+H	C11H15N5O5	0
2-octadecanoyl-sn-glycero-3-phosphocholine	0.2575	0.3934	0.3534	1.0093	0.0133	no	up	2.53e-05	0.0001809	1.0264	1.0609	0.0852	yes	up	5.844e-05	0.0002171	0.937	1.0728	0.1013	no	up	5.327e-06	0.0003631	1.3344	1.0511	0.0719	yes	up	0.2541	0.3504	0.3708	1.0112	0.0161	no	up	4.468e-05	0.0002734	1.0173	1.0629	0.088	yes	up	B(i)	-	524.371	14.0066	M+H	C26H54NO7P	0
2-o-methyladenosine	0.2806	0.4175	0.4689	1.0126	0.018	no	up	0.004073	0.009725	0.798	1.0391	0.0554	no	up	1.313e-06	1.1e-05	1.1884	1.0969	0.1335	yes	up	0.02974	0.08762	0.8062	1.0263	0.0374	no	up	7.392e-05	0.0009914	1.2699	1.0556	0.0781	yes	up	4.377e-06	4.78e-05	1.2682	1.0833	0.1155	yes	up	B(i)	2140-79-6	282.12	1.8716	M+H	C11H15N5O4	0
2'-O-Methylguanosine	0.002173	0.01426	1.3578	1.0615	0.0861	yes	up	1.217e-05	0.0001055	1.3339	1.1106	0.1514	yes	up	1.262e-06	1.069e-05	1.3274	1.1491	0.2005	yes	up	0.0001208	0.002237	1.2267	1.0463	0.0652	yes	up	0.0002871	0.002389	0.9195	1.0347	0.0492	no	up	2.464e-06	3.134e-05	1.1709	1.0825	0.1144	yes	up	B(i)	-	298.115	2.0695	M+H	C11H15N5O5	0
2-O-Methyl-L-fucose	0.003855	0.02086	1.8636	1.0968	0.1333	yes	up	0.139	0.1929	0.6393	1.0416	0.0588	no	up	0.08064	0.11	0.6876	0.9332	-0.0997	no	down	0.09393	0.1999	1.0191	0.9497	-0.0745	no	down	0.01581	0.04073	1.5044	0.896	-0.1585	yes	down	0.001378	0.004087	1.594	0.8509	-0.233	yes	down	B(ii)	1887228-22-9	220.118	0.6484	M+ACN+H	C7H14O5	71.7
2-Oxoadipic Acid	0.0008821	0.007972	1.7219	0.9132	-0.131	yes	down	4.3e-06	5.04e-05	1.4134	0.8862	-0.1743	yes	down	2.471e-06	1.774e-05	1.2524	0.875	-0.1926	yes	down	0.1293	0.2501	0.6965	0.9704	-0.0434	no	down	0.2824	0.3808	0.2954	0.9874	-0.0183	no	down	0.0455	0.07324	0.6118	0.9582	-0.0616	no	down	B(i)	3184-35-8	159.029	1.023	M-H	C6H8O5	0
2-Phenyl-1,3-propanediol monocarbamate	0.09639	0.196	0.8296	1.081	0.1123	no	up	0.00266	0.006821	1.79	1.4992	0.5842	yes	up	9.932e-08	1.573e-06	2.3884	2.043	1.0307	yes	up	0.00985	0.04002	2.2762	1.3869	0.4718	yes	up	0.003969	0.01456	2.3654	1.3628	0.4465	yes	up	5.971e-07	1.126e-05	2.6477	1.89	0.9184	yes	up	B(ii)	25451-53-0	254.103	1.3551	M+Hac-H	C10H13NO3	42.3
2-Phenylbutyric acid	0.000111	0.002331	1.2861	0.9471	-0.0784	yes	down	3.07e-05	0.000208	1.0642	0.9234	-0.115	yes	down	4.525e-07	4.871e-06	1.0756	0.8931	-0.1631	yes	down	0.01485	0.05327	0.7605	0.9749	-0.0366	no	down	0.00692	0.02186	0.7538	0.9672	-0.0481	no	down	5.746e-06	5.817e-05	0.8792	0.943	-0.0847	no	down	B(i)	90-27-7	147.081	4.5246	M+H-H2O	C10H12O2	0
2-phenylethylamine	0.0007383	0.007167	0.9708	1.0383	0.0542	no	up	1.3e-07	4.68e-06	1.451	1.1526	0.2049	yes	up	0.002232	0.004653	0.5094	1.0326	0.0463	no	up	5.981e-06	0.0003945	1.7577	1.1101	0.1507	yes	up	3.998e-06	0.000209	1.5409	0.8959	-0.1586	yes	down	0.6001	0.6603	0.1283	0.9945	-0.0079	no	down	B(i)	64-04-0	122.097	2.6475	M+H	C8H11N	0
2-Polyprenyl-6-methoxyphenol	2.508e-05	0.001002	2.3768	1.1988	0.2616	yes	up	1.586e-07	5.294e-06	2.0989	1.323	0.4038	yes	up	1.501e-07	2.115e-06	1.8709	1.362	0.4458	yes	up	3.888e-05	0.001134	1.8118	1.1036	0.1422	yes	up	0.0708	0.1278	0.6787	1.0295	0.042	no	up	2.035e-05	0.0001499	1.4229	1.1362	0.1842	yes	up	B(ii)	-	305.176	11.5543	M+FA-H	C17H24O2	50.6
2-Propanone, 1-[(2R,6R)-6-methyl-2-piperidinyl]-	0.006665	0.03024	1.9609	1.1307	0.1772	yes	up	0.005995	0.01339	0.9599	1.0676	0.0943	no	up	0.07673	0.1052	0.578	1.0463	0.0653	no	up	0.1123	0.2264	1.0969	0.9442	-0.0829	no	down	0.3138	0.4141	0.4231	0.9801	-0.029	no	down	0.05393	0.08458	0.9405	0.9254	-0.1119	no	down	B(i)	-	156.138	1.1943	M+H	C9H17NO	0
3-(3,5-Di-tert-butyl-4-hydroxyphenyl)propionic acid	2.015e-07	6.389e-05	2.2902	1.1635	0.2185	yes	up	1.361e-08	1.15e-06	1.9687	1.2666	0.341	yes	up	1.005e-09	5.949e-08	2.1063	1.4239	0.5098	yes	up	2.067e-05	0.000792	1.6861	1.0887	0.1225	yes	up	1.438e-05	0.0003874	1.8654	1.1241	0.1688	yes	up	4.292e-08	1.78e-06	1.919	1.2238	0.2914	yes	up	B(ii)	-	323.187	7.4573	M+FA-H	C17H26O3	47.2
3-(3-hydroxy-4-methoxyphenyl)propanoic acid	0.1542	0.2731	0.864	1.0801	0.1112	no	up	0.001004	0.003082	1.7357	1.3738	0.4581	yes	up	2.27e-06	1.666e-05	2.0526	1.6475	0.7203	yes	up	0.001801	0.01272	2.239	1.2719	0.347	yes	up	0.007373	0.02288	1.8432	1.1993	0.2622	yes	up	7.677e-07	1.357e-05	2.2603	1.5253	0.6091	yes	up	B(ii)	-	238.107	3.7528	M+ACN+H	C10H12O4	47.5
3,11,12-Trihydroxy-1(10)-spirovetiven-2-one	0.01939	0.06304	1.1194	1.0398	0.0563	yes	up	0.003804	0.009174	1.0671	1.0586	0.0822	yes	up	0.04539	0.06595	0.5761	1.0312	0.0444	no	up	0.1129	0.2272	0.7142	1.0181	0.0259	no	up	0.02135	0.05082	0.7839	0.9741	-0.0378	no	down	0.299	0.3655	0.2524	0.9917	-0.012	no	down	B(ii)	84321-96-0	269.175	0.7326	M+H	C15H24O4	48.3
3,12-dihydroxydodecanoic acid	0.01606	0.05532	1.4667	1.0737	0.1026	yes	up	0.1526	0.2089	0.6644	1.0522	0.0735	no	up	0.2482	0.2979	0.4964	0.9422	-0.0859	no	down	0.5968	0.7263	0.2765	0.98	-0.0291	no	down	0.07784	0.1375	1.2119	0.8954	-0.1594	no	down	0.02858	0.04929	1.1743	0.8775	-0.1885	yes	down	B(i)	-	231.16	5.0543	M-H	C12H24O4	0
3,4-Dihydro-5-methyl-8-isopropyl-2-naphthalenecarboxaldehyde	5.491e-07	0.0001148	2.1633	1.1443	0.1944	yes	up	2.244e-09	3.676e-07	1.9464	1.2493	0.3211	yes	up	2.993e-10	2.449e-08	1.6738	1.2603	0.3338	yes	up	3.683e-05	0.001099	1.7568	1.0918	0.1267	yes	up	0.4234	0.5239	0.2919	1.0088	0.0127	no	up	6.113e-06	6.098e-05	1.2721	1.1014	0.1394	yes	up	B(i)	-	215.143	11.7551	M+H	C15H18O	0
3,4-Dihydroxy-2-hydroxymethyl-1-pyrrolidinepropanamide	0.008939	0.03697	0.9137	1.0267	0.038	no	up	0.001123	0.003372	0.8335	1.0454	0.0641	no	up	7.607e-06	4.251e-05	1.4414	1.1651	0.2204	yes	up	0.03514	0.09879	0.6835	1.0183	0.0262	no	up	0.0001041	0.001236	1.7919	1.1144	0.1563	yes	up	2.134e-05	0.0001553	1.5354	1.1348	0.1825	yes	up	B(ii)	-	205.118	8.2805	M+H	C8H16N2O4	63.2
3,4-Epoxy-6-methylcyclohexylmethyl-3,4-epoxy-6-methylcyclo-hexanecarboxylate	0.01052	0.04153	1.1545	1.0567	0.0796	yes	up	1.281e-05	0.0001096	1.6106	1.1911	0.2523	yes	up	2.156e-09	1.019e-07	1.7044	1.2904	0.3678	yes	up	0.0001292	0.002332	1.8958	1.1272	0.1727	yes	up	0.0005088	0.003459	1.4147	1.0834	0.1155	yes	up	1.675e-09	2.101e-07	1.7742	1.2212	0.2883	yes	up	B(i)	141-37-7	281.175	9.0125	M+H	C16H24O4	0
3,5,7,2'-Tetrahydroxy-5'-methoxyflavanone	0.00444	0.02284	1.1196	0.9655	-0.0506	yes	down	8.595e-05	0.0004501	1.1301	0.9327	-0.1005	yes	down	0.01634	0.02663	0.9719	0.9084	-0.1385	no	down	0.02771	0.0832	0.969	0.966	-0.0499	no	down	0.4778	0.5741	0.4296	0.974	-0.038	no	down	0.1101	0.155	0.7763	0.9409	-0.0879	no	down	B(i)	-	377.088	4.0654	M+Hac-H	C16H14O7	0
3,5-Bis(3-methyl-2-butenyl)-4-methoxybenzoic acid	0.4919	0.62	0.4415	1.0302	0.0429	no	up	3.665e-05	0.0002372	1.5218	1.2218	0.289	yes	up	4.017e-09	1.579e-07	2.2715	1.6509	0.7232	yes	up	0.001731	0.01237	1.928	1.186	0.2461	yes	up	5.065e-07	9.68e-05	2.7538	1.3512	0.4342	yes	up	1.286e-07	3.849e-06	2.5664	1.6025	0.6803	yes	up	B(i)	-	289.18	12.3916	M+H	C18H24O3	0
3,6-Dihydrochamazulene	8.704e-06	0.0005193	1.7201	1.0941	0.1298	yes	up	5.369e-08	2.638e-06	1.6311	1.1805	0.2394	yes	up	5.169e-10	3.744e-08	1.4653	1.2043	0.2683	yes	up	0.0001127	0.002151	1.5602	1.079	0.1096	yes	up	0.0761	0.1351	0.5806	1.0202	0.0288	no	up	1.412e-06	2.087e-05	1.2335	1.1007	0.1385	yes	up	B(i)	18454-88-1	187.148	11.7551	M+H	C14H18	0
3,7-Dimethyl-2,5-octadiene-1,7-diol	0.6304	0.736	0.1674	0.9966	-0.0049	no	down	0.001135	0.003401	1.0319	0.9486	-0.0761	yes	down	1.164e-06	1.005e-05	1.0672	0.9313	-0.1026	yes	down	0.0006703	0.00667	1.4658	0.9518	-0.0713	yes	down	0.1164	0.1886	0.6259	0.9818	-0.0265	no	down	4.556e-09	3.953e-07	1.2428	0.9345	-0.0977	yes	down	B(i)	-	213.149	7.7013	M+H	C12H20O3	0
3-[(1-Carboxyvinyl)oxy]benzoate	0.1398	0.255	0.4728	0.9828	-0.0251	no	down	0.1424	0.1968	0.4215	1.0261	0.0372	no	up	0.0003174	0.0008783	0.8673	0.9148	-0.1285	no	down	0.009107	0.03795	0.9426	1.0441	0.0623	no	up	9.608e-05	0.00117	1.5482	0.8915	-0.1657	yes	down	0.0003269	0.001293	0.9146	0.9308	-0.1034	no	down	B(i)	-	207.029	2.8831	M-H	C10H8O5	0
3-Acetoxy-E-gamma-Bisabolene	0.2043	0.3329	0.5573	1.0155	0.0221	no	up	0.005251	0.01201	0.8442	1.0502	0.0707	no	up	1.894e-07	2.513e-06	1.4808	1.1694	0.2257	yes	up	0.01788	0.06064	0.9585	1.0342	0.0485	no	up	8.34e-06	0.0002899	1.817	1.1135	0.1551	yes	up	1.076e-07	3.411e-06	1.6451	1.1516	0.2036	yes	up	B(i)	-	263.2	7.7013	M+H	C17H26O2	0
3alpha,17alpha,21-Trihydroxy-5beta-pregnan-20-one	0.0009719	0.008444	1.4482	1.0597	0.0837	yes	up	3.078e-06	3.994e-05	1.5032	1.117	0.1596	yes	up	1.563e-08	4.197e-07	1.7971	1.2302	0.2989	yes	up	0.001204	0.009756	1.4011	1.054	0.0759	yes	up	1.086e-05	0.0003293	1.8399	1.1014	0.1393	yes	up	3.202e-07	7.233e-06	1.7848	1.1609	0.2152	yes	up	B(i)	68-60-0	351.253	12.3916	M+H	C21H34O4	0
3alpha-Hydroxyoreadone	0.0006029	0.006307	1.0367	0.968	-0.0469	yes	down	9.28e-06	8.684e-05	0.9547	0.9461	-0.0799	no	down	9.068e-09	2.843e-07	1.0228	0.9156	-0.1272	yes	down	0.01414	0.0515	0.7811	0.9774	-0.033	no	down	0.0005033	0.003434	0.8633	0.9677	-0.0473	no	down	5.161e-06	5.371e-05	0.9214	0.9458	-0.0803	no	down	B(i)	124869-06-3	253.143	4.5476	M+H	C14H20O4	0
3-beta-D-galactosyl-sn-glycerol	0.09257	0.1904	0.7867	1.0324	0.046	no	up	4.167e-05	0.0002602	1.6909	1.1961	0.2583	yes	up	3.493e-08	7.468e-07	2.1608	1.4158	0.5017	yes	up	0.000133	0.002375	2.1839	1.1585	0.2123	yes	up	8.614e-05	0.001098	2.2702	1.1837	0.2434	yes	up	5.103e-08	2.006e-06	2.4245	1.3714	0.4557	yes	up	B(ii)	-	254.102	2.0454	M+	C9H18O8	58.3
3-Carboxy-6,7-dihydroxy-1-(3',4'-dihydroxyphenyl)-naphthalene	0.0001551	0.002867	1.4609	0.9474	-0.0779	yes	down	0.0002633	0.001064	1.3138	0.8975	-0.156	yes	down	1.814e-06	1.407e-05	1.8065	0.7543	-0.4067	yes	down	0.02135	0.0689	1.1455	0.9473	-0.0781	yes	down	0.0006782	0.004187	1.9049	0.8405	-0.2507	yes	down	1.417e-05	0.0001138	1.8437	0.7962	-0.3288	yes	down	B(i)	-	313.07	3.98	M+H	C17H12O6	0
3-Deoxyestradiol	6.709e-05	0.00173	1.9166	1.1004	0.138	yes	up	6.693e-07	1.395e-05	1.8216	1.1908	0.2519	yes	up	3.188e-08	6.976e-07	1.5688	1.1975	0.26	yes	up	0.0006959	0.006822	1.7098	1.0821	0.1139	yes	up	0.6979	0.7704	0.2111	1.0057	0.0081	no	up	6.394e-05	0.0003619	1.2348	1.0883	0.122	yes	up	B(i)	2529-64-8	257.19	9.5333	M+H	C18H24O	0
3-Hydroxy-1,10-bisaboladien-9-one	1.503e-05	0.0007251	2.4714	1.2049	0.2689	yes	up	3.303e-07	8.734e-06	1.9949	1.2924	0.37	yes	up	1.396e-08	3.878e-07	1.9703	1.3947	0.4799	yes	up	0.0008426	0.007785	1.475	1.0726	0.1011	yes	up	4.379e-05	0.0007148	1.4543	1.0792	0.1099	yes	up	7.784e-07	1.372e-05	1.5819	1.1575	0.211	yes	up	B(ii)	-	295.192	8.3145	M+Hac-H	C15H24O2	69.6
3-Hydroxy-3-methylglutarate	0.003243	0.01869	1.1927	0.9624	-0.0553	yes	down	0.0007694	0.002488	0.8531	0.9595	-0.0597	no	down	0.001905	0.004056	0.6526	0.9657	-0.0504	no	down	0.7277	0.8265	0.1369	0.997	-0.0043	no	down	0.3127	0.4129	0.2549	1.0064	0.0092	no	up	0.6664	0.7209	0.1047	1.0034	0.0049	no	up	B(i)	503-49-1	161.045	1.1752	M-H	C6H10O5	0
3'-Hydroxyacetophenone	0.8142	0.877	0.084	1.002	0.0029	no	up	0.0138	0.02683	0.6128	1.0356	0.0505	no	up	7.785e-05	0.0002748	0.8176	0.9304	-0.104	no	down	0.01345	0.04974	0.8334	1.0336	0.0476	no	up	1.026e-05	0.000321	1.5481	0.8984	-0.1545	yes	down	3.065e-05	0.0002045	0.9851	0.9286	-0.1069	no	down	B(i)	-	135.044	2.8831	M-H	C8H8O2	0
3-Hydroxy-alpha-ionone	5.297e-06	0.0004118	1.2427	0.961	-0.0573	yes	down	3.785e-07	9.574e-06	1.0994	0.9345	-0.0977	yes	down	1.709e-06	1.342e-05	0.8706	0.9408	-0.088	no	down	0.0005928	0.006195	0.9552	0.9724	-0.0404	no	down	0.3647	0.4671	0.2213	1.0068	0.0098	no	up	0.00561	0.01272	0.5244	0.979	-0.0306	no	down	B(i)	-	209.154	4.615	M+H	C13H20O2	0
3-hydroxyanthranilic acid	0.789	0.8579	0.0667	0.9973	-0.0039	no	down	0.04786	0.07716	0.4908	1.0293	0.0416	no	up	5.669e-06	3.372e-05	0.9092	1.0839	0.1162	no	up	0.04464	0.1177	0.7467	1.0321	0.0455	no	up	0.00277	0.01119	1.0093	1.053	0.0746	yes	up	1.236e-05	0.0001029	1.073	1.0868	0.1201	yes	up	B(i)	548-93-6	152.034	6.9176	M-H	C7H7NO3	0
3-Hydroxy-beta-ionone	0.0008767	0.007943	0.9964	0.9696	-0.0446	no	down	4.834e-07	1.131e-05	1.0371	0.9376	-0.0929	yes	down	2.168e-05	9.761e-05	0.9087	0.9284	-0.1072	no	down	0.0004156	0.004891	1.0058	0.9671	-0.0483	yes	down	0.3484	0.4505	0.2602	0.9902	-0.0143	no	down	0.00209	0.005683	0.7443	0.9576	-0.0626	no	down	B(i)	50281-38-4	209.154	5.3933	M+H	C13H20O2	0
3-hydroxybutyric acid	2.951e-05	0.001096	1.2074	1.031	0.044	yes	up	2.661e-05	0.0001873	1.012	1.0466	0.0657	yes	up	0.04512	0.06561	0.3176	1.0097	0.0139	no	up	0.03486	0.09827	0.7117	1.0151	0.0217	no	up	0.0001682	0.001682	1.0621	0.9648	-0.0518	yes	down	0.0005055	0.001828	0.6291	0.9793	-0.0301	no	down	B(i)	625-72-9;300-85-6	87.0446	0.6301	M+H-H2O	C4H8O3	0
3-Hydroxyhexobarbital	0.6929	0.7849	0.1002	1.0041	0.0058	no	up	0.03377	0.05722	0.5612	1.0252	0.0359	no	up	0.0001364	0.0004351	0.9871	1.0799	0.1109	no	up	0.1213	0.2388	0.6452	1.0211	0.0301	no	up	0.005384	0.0181	1.1445	1.0534	0.075	yes	up	0.0005428	0.001935	1.0984	1.0756	0.1051	yes	up	B(i)	-	253.118	2.7838	M+H	C12H16N2O4	0
3-Hydroxymandelic acid	0.0004071	0.004978	1.6481	1.0826	0.1145	yes	up	1.922e-05	0.0001478	1.5748	1.1627	0.2175	yes	up	3.836e-07	4.268e-06	1.5146	1.2031	0.2667	yes	up	0.0004233	0.00495	1.5206	1.074	0.103	yes	up	0.03944	0.0814	0.7732	1.0347	0.0492	no	up	1.026e-07	3.303e-06	1.3597	1.1113	0.1523	yes	up	B(i)	17119-15-2	149.023	2.2919	M-H2O-H	C8H8O4	0
3-hydroxy-p-cymene	0.02465	0.07455	1.1169	1.0429	0.0606	yes	up	0.0003176	0.00123	0.9294	1.0488	0.0688	no	up	0.9526	0.9607	0.0275	1.0006	0.0009	no	up	0.7522	0.8434	0.1577	1.0057	0.0082	no	up	0.006473	0.02079	1.1289	0.954	-0.0679	yes	down	0.05506	0.08606	0.6955	0.9595	-0.0597	no	down	B(i)	89-83-8	151.112	0.7326	M+H	C10H14O	0
3-Hydroxysebacic acid	0.4095	0.5447	0.3082	0.9877	-0.0178	no	down	0.005695	0.01284	0.7912	0.9516	-0.0716	no	down	0.00049	0.00127	0.8779	0.9255	-0.1118	no	down	0.004923	0.02497	1.0028	0.9634	-0.0537	yes	down	0.03092	0.06767	0.6591	0.9725	-0.0402	no	down	0.0002536	0.001058	0.9566	0.937	-0.0939	no	down	B(i)	446881-43-2	217.108	4.4765	M-H	C10H18O5	0
3-Keto-beta-ionone	0.004447	0.02288	1.0221	1.0316	0.0448	yes	up	8.131e-06	7.945e-05	1.2711	1.0942	0.1298	yes	up	2.259e-08	5.435e-07	1.2231	1.119	0.1622	yes	up	8.999e-05	0.001874	1.4647	1.0607	0.085	yes	up	0.01962	0.04779	0.7196	1.0227	0.0324	no	up	1.529e-08	8.636e-07	1.2182	1.0848	0.1174	yes	up	B(i)	-	207.138	10.0924	M+H	C13H18O2	0
3-Methoxy-4-hydroxyphenylacetaldehyde	0.4346	0.5683	0.2392	0.9924	-0.011	no	down	2.552e-05	0.000182	0.8315	0.9507	-0.0729	no	down	1.764e-06	1.375e-05	0.9583	0.913	-0.1314	no	down	0.0004355	0.005049	1.0339	0.958	-0.0619	yes	down	0.0005647	0.003708	0.8854	0.9603	-0.0584	no	down	1.133e-05	9.643e-05	1.0577	0.92	-0.1204	yes	down	B(i)	5703-24-2	167.07	6.2158	M+H	C9H10O3	0
3-Methoxyestra-2,5(10)-dien-17beta-ol	9.182e-05	0.002105	1.7973	1.0943	0.13	yes	up	1.428e-07	4.976e-06	1.8264	1.2037	0.2675	yes	up	4.978e-08	9.511e-07	1.5722	1.2123	0.2777	yes	up	3.31e-05	0.001028	1.8688	1.1	0.1375	yes	up	0.5851	0.6733	0.2068	1.0071	0.0102	no	up	9.223e-06	8.295e-05	1.3313	1.1078	0.1477	yes	up	B(i)	1091-93-6	289.216	12.8271	M+H	C19H28O2	0
3-Methyglutaric Acid	0.3056	0.4435	0.3836	1.0121	0.0173	no	up	0.09129	0.1343	0.4389	1.0268	0.0381	no	up	0.0003181	0.0008801	0.7309	0.943	-0.0847	no	down	0.225	0.3719	0.3654	1.0145	0.0208	no	up	1.51e-05	0.0003942	1.4023	0.9184	-0.1228	yes	down	4.183e-07	8.766e-06	0.9955	0.9317	-0.102	no	down	B(i)	-	145.05	2.6802	M-H	C6H10O4	0
3-Methyladenine	0.00993	0.03994	1.2246	0.9622	-0.0555	yes	down	0.1013	0.1471	0.5549	1.0268	0.0382	no	up	3.631e-06	2.39e-05	1.2246	1.0995	0.1368	yes	up	0.002347	0.01514	1.5519	1.0671	0.0937	yes	up	0.0007498	0.004482	1.5459	1.0707	0.0986	yes	up	6.187e-07	1.154e-05	1.6995	1.1426	0.1924	yes	up	B(i)	5142-23-4	150.076	0.6851	M+H	C6H7N5	0
3-methylcatechol	0.0004466	0.005262	0.784	1.0162	0.0232	no	up	0.0001353	0.0006347	1.1805	1.0787	0.1093	yes	up	3.015e-08	6.688e-07	1.8556	1.2478	0.3194	yes	up	0.0007948	0.007493	1.4641	1.0615	0.0861	yes	up	9.719e-06	0.000313	2.2805	1.1568	0.2101	yes	up	5.862e-08	2.217e-06	2.093	1.228	0.2963	yes	up	B(i)	488-17-5	107.049	2.4236	M+H-H2O	C7H8O2	0
3-methylquinoline	0.2317	0.3643	0.4381	0.9886	-0.0166	no	down	0.002488	0.006463	0.8138	1.0482	0.068	no	up	0.0629	0.08823	0.3485	0.9824	-0.0257	no	down	0.0004811	0.005398	1.344	1.0603	0.0845	yes	up	0.0001723	0.00171	1.2083	0.9372	-0.0936	yes	down	0.4553	0.5227	0.1501	0.9937	-0.0091	no	down	B(i)	-	144.081	3.2293	M+H	C10H9N	0
3'-O-Methylguanosine	0.000747	0.00722	1.4519	1.0655	0.0915	yes	up	3.723e-06	4.554e-05	1.4032	1.1186	0.1617	yes	up	7.043e-07	6.81e-06	1.3218	1.1453	0.1957	yes	up	0.0001326	0.002369	1.281	1.0499	0.0702	yes	up	0.008989	0.02662	0.6946	1.0239	0.034	no	up	6.091e-06	6.087e-05	1.1185	1.0749	0.1042	yes	up	B(i)	10300-27-3	296.1	2.0659	M-H	C11H15N5O5	0
3-Oxo-2-(2-entenyl)cyclopentaneoctanoic acid	0.01849	0.06105	1.0153	1.0277	0.0394	yes	up	0.04244	0.06955	0.5501	1.0198	0.0284	no	up	0.0008221	0.001971	0.9134	0.9434	-0.0841	no	down	0.4915	0.6396	0.3161	0.9923	-0.0111	no	down	0.0001452	0.001536	1.6962	0.925	-0.1125	yes	down	0.0001143	0.0005717	1.3657	0.9179	-0.1236	yes	down	B(ii)	204135-86-4	295.226	0.7326	M+H	C18H30O3	82.1
3-Oxo-2-(2Z-Pentenyl)cyclopentyl propionic acid	8.505e-05	0.002012	1.1153	1.0458	0.0646	yes	up	1.956e-05	0.00015	1.1358	1.1035	0.1421	yes	up	1.098e-07	1.694e-06	1.5655	1.2593	0.3326	yes	up	0.002809	0.01704	1.0981	1.0552	0.0775	yes	up	5.597e-05	0.0008305	1.7418	1.1411	0.1905	yes	up	9.524e-07	1.578e-05	1.6501	1.2041	0.268	yes	up	B(i)	-	269.14	5.7833	M+FA-H	C13H20O3	0
3-Oxododecanoic acid	0.5098	0.6354	0.41	1.0113	0.0162	no	up	0.573	0.6403	0.1775	0.9927	-0.0106	no	down	0.01628	0.02653	0.7298	0.9472	-0.0782	no	down	0.1702	0.3043	0.5646	0.9816	-0.0268	no	down	0.01156	0.03226	1.0175	0.9542	-0.0676	yes	down	0.005845	0.01316	0.9716	0.9366	-0.0944	no	down	B(i)	-	213.149	8.637	M-H	C12H22O3	0
3-phenylpropionic acid	0.2951	0.433	0.3318	0.9877	-0.0178	no	down	0.003138	0.007816	0.835	1.0687	0.0958	no	up	0.01987	0.03164	0.8885	1.1238	0.1684	no	up	0.0003184	0.004152	1.3488	1.0819	0.1136	yes	up	0.256	0.3523	0.6249	1.0516	0.0726	no	up	0.01103	0.02221	1.1164	1.1377	0.1862	yes	up	B(i)	501-52-0	209.082	3.7354	M+Hac-H	C9H10O2	0
4-(1-Hydroxyethyl)benzene-1,2-diol	0.1506	0.2688	0.6047	1.0336	0.0476	no	up	0.004131	0.009841	0.907	1.1071	0.1468	no	up	0.002033	0.004286	1.2763	1.287	0.364	yes	up	0.004864	0.02477	1.0985	1.0712	0.0992	yes	up	0.02639	0.05987	1.3551	1.1625	0.2172	yes	up	0.003367	0.008359	1.3825	1.2452	0.3164	yes	up	B(i)	-	153.055	3.6317	M-H	C8H10O3	0
4-(2-Aminophenyl)-2,4-dioxobutanoic acid	0.8363	0.8931	0.0555	0.9976	-0.0035	no	down	0.5487	0.6182	0.1875	0.9921	-0.0115	no	down	4.285e-06	2.725e-05	1.2911	0.8758	-0.1914	yes	down	0.6315	0.7549	0.2056	0.9945	-0.008	no	down	3.808e-06	0.0002062	1.8877	0.8828	-0.1799	yes	down	1.478e-06	2.154e-05	1.507	0.8779	-0.1879	yes	down	B(ii)	90924-76-8	266.067	2.7618	M+Hac-H	C10H9NO4	41.1
4-(4-Methylcyclohex-3-en-1-yl)pent-3-en-2-one	0.5253	0.6487	0.2679	0.989	-0.0159	no	down	0.001821	0.005019	0.9674	0.9351	-0.0968	no	down	0.0003092	0.0008598	1.0328	0.9057	-0.1429	yes	down	0.0294	0.08693	1.1029	0.9455	-0.0809	yes	down	0.2108	0.3023	0.5351	0.9685	-0.0461	no	down	0.004423	0.01046	1.0612	0.9157	-0.127	yes	down	B(i)	-	179.143	5.4619	M+H	C12H18O	0
4-(beta-D-glucosyloxy)-3-hydroxy-benzoic acid	0.04975	0.1225	0.8998	0.9691	-0.0453	no	down	0.000116	0.0005644	1.1333	0.9354	-0.0963	yes	down	0.02674	0.04124	0.5783	0.9673	-0.048	no	down	0.02326	0.07316	1.0106	0.9652	-0.0511	yes	down	0.01703	0.043	0.8352	1.0341	0.0484	no	up	0.9054	0.9258	0.0425	0.9981	-0.0027	no	down	B(i)	-	315.073	2.2919	M-H	C13H16O9	0
4-(Glutamylamino) butanoate	1.632e-08	1.887e-05	2.8518	1.2093	0.2742	yes	up	4.898e-08	2.499e-06	2.0413	1.2308	0.2996	yes	up	5.697e-08	1.048e-06	1.5119	1.1787	0.2372	yes	up	0.273	0.4268	0.5726	1.0177	0.0254	no	up	0.01785	0.04453	0.9401	0.9577	-0.0624	no	down	0.08336	0.1223	0.5367	0.9747	-0.037	no	down	B(ii)	5105-96-4	233.113	0.6665	M+H	C9H16N2O5	70.3
4,4'-Dihydroxybiphenyl	0.01125	0.04364	0.7686	0.9793	-0.0301	no	down	0.03734	0.06235	0.4354	0.983	-0.0248	no	down	3.849e-06	2.502e-05	0.923	0.9299	-0.1048	no	down	0.6898	0.7988	0.1122	1.0037	0.0054	no	up	0.0002233	0.002031	1.1466	0.946	-0.08	yes	down	0.000283	0.001151	0.8742	0.9496	-0.0747	no	down	B(i)	92-88-6	187.076	3.4576	M+H	C12H10O2	0
4,5-Dihydrovomifoliol	0.0002874	0.003967	1.1014	0.9636	-0.0535	yes	down	7.953e-08	3.449e-06	1.1121	0.928	-0.1078	yes	down	1.263e-05	6.394e-05	0.9819	0.9158	-0.1269	no	down	0.0004474	0.005121	1.0557	0.963	-0.0543	yes	down	0.2841	0.3826	0.3208	0.9868	-0.0191	no	down	0.002004	0.005494	0.7978	0.9504	-0.0735	no	down	B(ii)	142173-08-8	191.143	5.485	M+H-2H2O	C13H22O3	56.4
4',7-Dihydroxy-2'-methoxy-3'-prenylisoflavan	0.9152	0.9467	0.1342	1.0329	0.0468	no	up	0.1086	0.156	1.406	1.7846	0.8356	no	up	1.798e-08	4.641e-07	3.2493	3.8961	1.962	yes	up	0.1607	0.2916	1.8321	1.7277	0.7889	no	up	0.0006321	0.00399	3.9239	2.1832	1.1264	yes	up	1.43e-06	2.105e-05	3.7184	3.7719	1.9153	yes	up	B(ii)	56257-28-4	363.155	2.7833	M+Na	C21H24O4	52.8
4,7-Dimethyl-1-tetralone	0.2546	0.3897	0.2773	0.9939	-0.0088	no	down	0.6733	0.73	0.0635	0.9976	-0.0034	no	down	1.52e-06	1.229e-05	0.8307	1.061	0.0855	no	up	0.5883	0.7198	0.168	1.0037	0.0054	no	up	6.354e-06	0.0002548	1.271	1.0636	0.0889	yes	up	2.748e-06	3.397e-05	1.0144	1.0675	0.0943	yes	up	B(i)	-	175.112	10.7093	M+H	C12H14O	0
4,8 dimethylnonanoyl carnitine	0.007426	0.03247	1.0295	1.0367	0.052	yes	up	0.001396	0.004036	0.8728	1.0509	0.0716	no	up	0.0502	0.07208	0.4415	0.9707	-0.0429	no	down	0.2261	0.3732	0.4699	1.0136	0.0196	no	up	0.0001224	0.001377	1.4181	0.9237	-0.1145	yes	down	0.0003911	0.00149	0.9762	0.9363	-0.0949	no	down	B(i)	-	330.264	12.4375	M+H	C18H35NO4	0
4-Acetyl-1-methylcyclohexene	0.003731	0.02041	1.0974	0.9601	-0.0588	yes	down	4.439e-05	0.0002728	1.0041	0.9313	-0.1027	yes	down	6.968e-07	6.763e-06	1.0426	0.9025	-0.148	yes	down	0.005589	0.02715	0.8372	0.97	-0.0439	no	down	0.0005171	0.003498	0.7658	0.9691	-0.0453	no	down	6.82e-06	6.605e-05	0.922	0.94	-0.0892	no	down	B(i)	6090-09-01	139.112	4.8209	M+H	C9H14O	0
4alpha-Hydroxy-5beta-acetoxy-epi-cubenol	0.02658	0.07847	0.9909	1.0329	0.0467	no	up	0.0003566	0.00135	1.1109	1.0777	0.108	yes	up	6.299e-08	1.121e-06	1.6131	1.2055	0.2696	yes	up	0.0007796	0.007388	1.2083	1.0434	0.0613	yes	up	8.544e-07	0.0001194	1.892	1.1185	0.1616	yes	up	4.081e-09	3.725e-07	1.7329	1.1671	0.2229	yes	up	B(i)	-	263.2	12.5749	M+H-2H2O	C17H30O4	0
4-Coumaric acid	0.00697	0.03116	0.9237	0.9758	-0.0353	no	down	2.973e-07	8.17e-06	1.0611	0.9471	-0.0784	yes	down	2.745e-06	1.923e-05	1.1679	0.9075	-0.1401	yes	down	0.001362	0.01056	1.0321	0.9706	-0.043	yes	down	0.001726	0.00795	1.0568	0.9581	-0.0617	yes	down	9.563e-05	0.0004988	1.1389	0.93	-0.1047	yes	down	B(i)	4501-31-9	165.055	3.2976	M+H	C9H8O3	0
4-Coumaroylputrescine	0.01501	0.05287	0.9036	1.0346	0.0491	no	up	0.000107	0.0005312	1.1383	1.0867	0.1199	yes	up	6.8e-07	6.634e-06	1.258	1.1375	0.1858	yes	up	0.002273	0.01482	1.1858	1.0503	0.0708	yes	up	0.003623	0.01361	1.0098	1.0467	0.0659	yes	up	3.178e-06	3.756e-05	1.2609	1.0994	0.1367	yes	up	B(ii)	34136-53-3	279.135	2.471	M+FA-H	C13H18N2O2	45.9
4-Cresol	0.0001353	0.002649	1.5027	1.0841	0.1165	yes	up	7.921e-08	3.449e-06	1.4778	1.1676	0.2235	yes	up	2.032e-07	2.662e-06	1.2875	1.1813	0.2404	yes	up	0.0002913	0.003929	1.4195	1.077	0.107	yes	up	0.4082	0.5093	0.295	1.0118	0.0169	no	up	0.0002244	0.0009634	1.0465	1.0896	0.1239	yes	up	B(i)	106-44-5	109.065	11.0025	M+H	C7H8O	0
4''-Deoxyterphenyllin	0.02686	0.07901	0.7424	0.9812	-0.0274	no	down	0.05127	0.08186	0.4268	0.9841	-0.0231	no	down	5.722e-06	3.398e-05	0.9184	0.9366	-0.0946	no	down	0.7585	0.8475	0.1045	1.0029	0.0042	no	up	0.0004338	0.003119	1.1164	0.9517	-0.0714	yes	down	0.0007215	0.002425	0.8565	0.9545	-0.0672	no	down	B(i)	-	323.128	3.4576	M+H	C20H18O4	0
4-ethylbenzaldehyde	0.02782	0.08099	1.4086	1.0891	0.1231	yes	up	0.02778	0.04846	1.0527	1.1104	0.151	yes	up	0.08138	0.1108	0.7605	1.1008	0.1385	no	up	0.6328	0.7561	0.4189	1.0195	0.0279	no	up	0.8743	0.9088	0.068	0.9913	-0.0125	no	down	0.8266	0.8601	0.1052	1.0107	0.0153	no	up	B(i)	4748-78-1	135.081	13.6898	M+H	C9H10O	0
4h-chromen-4-one	0.5619	0.6799	0.2436	1.0048	0.0068	no	up	0.08846	0.1307	0.4775	0.9726	-0.0401	no	down	2.201e-07	2.825e-06	0.9313	0.9197	-0.1208	no	down	0.05358	0.134	0.7839	0.968	-0.047	no	down	0.003651	0.01368	1.0389	0.9456	-0.0807	yes	down	1.922e-07	5.106e-06	1.1156	0.9153	-0.1276	yes	down	B(i)	491-38-3	179.07	6.5061	M+CH3OH+H	C9H6O2	0
4-Heptyloxybenzoic acid	2.576e-06	0.0002777	1.6902	1.0957	0.1319	yes	up	1.147e-07	4.27e-06	1.7331	1.2166	0.2829	yes	up	2.735e-11	4.504e-09	1.7839	1.3202	0.4008	yes	up	3.942e-05	0.001145	1.8049	1.1103	0.151	yes	up	0.000147	0.001546	1.4624	1.0851	0.1179	yes	up	3.691e-09	3.522e-07	1.7369	1.2049	0.2689	yes	up	B(i)	15872-42-1	237.148	7.2303	M+H	C14H20O3	0
4-Hydroxy-2,6,6-trimethyl-3-oxo-1,4-cyclohexadiene-1-carboxaldehyde	0.0002181	0.003372	0.9479	0.9728	-0.0398	no	down	0.0001919	0.0008337	0.6651	0.9721	-0.0409	no	down	4.187e-08	8.426e-07	0.9116	0.9345	-0.0978	no	down	0.8493	0.9079	0.0454	0.9993	-0.0011	no	down	6.023e-07	0.0001021	1.0202	0.9613	-0.057	yes	down	4.058e-07	8.557e-06	0.8127	0.9606	-0.058	no	down	B(ii)	35692-95-6	163.076	3.2751	M+H-H2O	C10H12O3	41.1
4-Hydroxy-3-methoxy-2,10-bisaboladien-9-one	9.925e-05	0.002184	1.6261	1.0605	0.0847	yes	up	1.177e-07	4.338e-06	1.5307	1.1106	0.1514	yes	up	1.042e-07	1.628e-06	1.3549	1.122	0.166	yes	up	2.22e-05	0.0008252	1.4514	1.0473	0.0667	yes	up	0.0774	0.1369	0.4596	1.0102	0.0147	no	up	1.119e-05	9.557e-05	1.0944	1.058	0.0813	yes	up	B(ii)	-	325.202	7.7478	M+Hac-H	C16H26O3	77.2
4'-Hydroxy-3'-prenylacetophenone	0.003239	0.01868	0.8849	0.9709	-0.0425	no	down	8.989e-06	8.505e-05	1.0168	0.9321	-0.1014	yes	down	1.018e-06	9.068e-06	1.0384	0.902	-0.1489	yes	down	0.003262	0.01881	1.0078	0.96	-0.0589	yes	down	0.02534	0.05801	0.7165	0.9677	-0.0474	no	down	9.449e-05	0.0004941	0.9834	0.929	-0.1063	no	down	B(i)	35816-89-8	205.122	6.4602	M+H	C13H16O2	0
4-hydroxy-benzoate	0.009279	0.03799	1.3924	0.931	-0.1032	yes	down	0.0008746	0.002763	1.1833	0.9116	-0.1335	yes	down	0.3001	0.3527	0.3417	1.0261	0.0372	no	up	0.2368	0.3858	0.5122	0.9792	-0.0304	no	down	0.0001111	0.001294	1.7794	1.1256	0.1707	yes	up	0.001193	0.003628	1.2038	1.1022	0.1403	yes	up	B(i)	99-96-7	137.023	3.1054	M-H	C7H6O3	0
4-hydroxybutanoic acid	0.08577	0.1806	1.6379	1.185	0.2449	no	up	0.8306	0.8649	0.1284	0.9794	-0.03	no	down	0.004003	0.007731	1.3133	1.2778	0.3536	yes	up	0.08656	0.1889	1.5512	0.8265	-0.2749	no	down	0.00718	0.02246	2.0494	1.3046	0.3836	yes	up	0.3401	0.4081	0.5764	1.0782	0.1087	no	up	B(i)	591-81-1	105.055	3.4801	M+H	C4H8O3	0
4-Hydroxybutyric acid	0.09016	0.1871	0.5712	0.9883	-0.017	no	down	0.0001546	0.0007052	0.8262	0.9676	-0.0476	no	down	0.005653	0.01047	0.4891	1.0199	0.0285	no	up	0.01336	0.04948	0.8322	0.9791	-0.0305	no	down	9.149e-06	0.0003032	1.3582	1.0541	0.0761	yes	up	0.001127	0.003463	0.7671	1.0321	0.0455	no	up	B(ii)	591-81-1	122.081	8.3613	M+NH4	C4H8O3	46.9
4-Hydroxycitrulline	0.0002995	0.004061	1.6919	1.0968	0.1333	yes	up	0.002334	0.006141	1.1162	1.104	0.1427	yes	up	8.059e-06	4.452e-05	1.4756	1.2155	0.2815	yes	up	0.7377	0.8334	0.1591	1.0066	0.0095	no	up	0.002955	0.01172	1.4558	1.101	0.1388	yes	up	0.0002774	0.001133	1.2317	1.1082	0.1483	yes	up	B(ii)	3618-90-4	427.183	3.6902	2M+FA-H	C6H13N3O4	52.1
4-Hydroxy-L-glutamic acid	0.001257	0.009952	1.0879	0.9752	-0.0363	yes	down	7.913e-06	7.802e-05	1.0994	0.9505	-0.0733	yes	down	0.001252	0.002834	0.7197	0.9659	-0.0501	no	down	0.007043	0.03175	0.9565	0.9747	-0.037	no	down	0.12	0.1931	0.551	1.0162	0.0232	no	up	0.3119	0.3788	0.2775	0.9905	-0.0138	no	down	B(ii)	2485-33-8	205.082	9.4018	M+ACN+H	C5H9NO5	53.5
4-Hydroxymandelic acid	0.0006325	0.006491	1.6403	1.0785	0.109	yes	up	2.525e-05	0.0001807	1.6026	1.1616	0.2161	yes	up	1.657e-07	2.28e-06	1.5838	1.2096	0.2745	yes	up	0.0007548	0.007227	1.5745	1.077	0.1071	yes	up	0.02224	0.05248	0.903	1.0414	0.0585	no	up	6.809e-08	2.46e-06	1.4619	1.1216	0.1655	yes	up	B(i)	1198-84-1	149.023	3.4768	M-H2O-H	C8H8O4	0
4-hydroxynonenal	0.003034	0.0179	1.4621	0.926	-0.1109	yes	down	7.896e-06	7.796e-05	1.4934	0.8455	-0.2421	yes	down	1.365e-07	1.97e-06	1.5307	0.7818	-0.3551	yes	down	0.0001588	0.002653	1.486	0.9131	-0.1312	yes	down	0.0001001	0.0012	1.1521	0.9246	-0.1131	yes	down	1.72e-07	4.711e-06	1.4457	0.8442	-0.2443	yes	down	B(i)	75899-68-2	157.123	4.8209	M+H	C9H16O2	0
4-Hydroxyphenylpyruvic acid	0.05918	0.1387	0.9599	1.0455	0.0642	no	up	0.001028	0.003139	1.1658	1.1177	0.1605	yes	up	5.203e-06	3.168e-05	1.3078	1.182	0.2412	yes	up	0.002649	0.01644	1.2823	1.069	0.0963	yes	up	0.004191	0.01515	1.0278	1.0576	0.0807	yes	up	7.784e-08	2.709e-06	1.3438	1.1306	0.177	yes	up	B(i)	156-39-8	179.034	3.7841	M-H	C9H8O4	0
4-Hydroxyretinoic acid	0.001957	0.01327	1.5706	1.0762	0.1059	yes	up	3.3e-05	0.0002198	1.6164	1.1407	0.1899	yes	up	1.125e-05	5.818e-05	1.3429	1.1362	0.1842	yes	up	0.00239	0.01535	1.4639	1.06	0.084	yes	up	0.7628	0.8236	0.053	0.9961	-0.0057	no	down	0.0006218	0.002158	0.9848	1.0558	0.0784	no	up	B(ii)	66592-72-1	349.237	6.7298	M+CH3OH+H	C20H28O3	68.2
4-Isopentylphenol	0.01967	0.06368	1.1486	1.0564	0.0791	yes	up	1.648e-06	2.605e-05	1.6661	1.1963	0.2586	yes	up	5.768e-08	1.054e-06	1.6898	1.2783	0.3543	yes	up	4.546e-06	0.0003326	1.9978	1.1325	0.1795	yes	up	0.0002313	0.002079	1.2679	1.0686	0.0957	yes	up	5.524e-08	2.121e-06	1.7517	1.2101	0.2751	yes	up	B(i)	1805-61-4	209.118	4.4536	M+FA-H	C11H16O	0
4-Isopropyl-2,4,6-cycloheptatrien-1-one	0.0005371	0.005891	1.0402	0.9737	-0.0385	yes	down	1.268e-05	0.0001088	0.9297	0.9549	-0.0666	no	down	0.0001763	0.0005373	1.0064	0.921	-0.1188	yes	down	0.004548	0.02362	0.7772	0.9807	-0.0281	no	down	0.0316	0.06873	0.8181	0.9645	-0.0522	no	down	0.002889	0.007378	0.9041	0.9459	-0.0803	no	down	B(i)	-	149.096	3.7304	M+H	C10H12O	0
4-Methylene-2-oxoglutarate	0.05965	0.1394	0.6125	0.9772	-0.0333	no	down	0.4605	0.534	0.2685	1.0232	0.033	no	up	3.326e-05	0.0001373	1.4397	1.2659	0.3402	yes	up	0.1433	0.2691	0.7456	1.047	0.0663	no	up	0.0003669	0.002803	2.0611	1.2372	0.3071	yes	up	1.266e-05	0.0001047	1.7734	1.2954	0.3734	yes	up	B(i)	-	157.013	2.4938	M-H	C6H6O5	0
4-Nonylphenol	0.02939	0.08411	1.1604	1.0418	0.059	yes	up	0.03472	0.05857	0.7058	1.0415	0.0587	no	up	1.237e-05	6.29e-05	1.3101	1.1326	0.1796	yes	up	0.9801	0.9885	0.0281	0.9998	-0.0003	no	down	1.171e-05	0.0003445	1.6091	1.0874	0.1209	yes	up	6.232e-06	6.186e-05	1.2722	1.0872	0.1206	yes	up	B(ii)	104-40-5	279.197	12.565	M+Hac-H	C15H24O	40.8
4-O-Methyl episappanol	0.9696	0.9805	0.0049	0.9962	-0.0055	no	down	0.02531	0.04481	1.3138	1.4017	0.4871	yes	up	2.701e-08	6.139e-07	2.6846	2.501	1.3225	yes	up	0.02758	0.08298	1.9097	1.407	0.4927	yes	up	4.917e-05	0.0007649	3.3796	1.7843	0.8353	yes	up	4.985e-08	1.978e-06	3.1436	2.5105	1.328	yes	up	B(i)	-	299.093	5.2188	M-H2O-H	C17H18O6	0
4'-O-Methylkievitone	0.06188	0.1431	0.7984	1.0257	0.0365	no	up	0.09938	0.1446	0.5031	0.9741	-0.0378	no	down	3.453e-05	0.0001416	1.1174	0.9022	-0.1486	yes	down	0.002002	0.01361	1.3225	0.9498	-0.0744	yes	down	0.0004581	0.003225	1.436	0.9261	-0.1107	yes	down	1.187e-06	1.839e-05	1.5176	0.8796	-0.1851	yes	down	B(ii)	-	429.159	8.5723	M+Hac-H	C21H22O6	53.8
4-Oxo-1-(3-pyridyl)-1-butanone	0.0199	0.06419	0.6123	1.0152	0.0217	no	up	2.569e-05	0.0001829	0.8735	1.0489	0.0688	no	up	0.4955	0.5481	0.1229	0.9928	-0.0104	no	down	0.0006104	0.006307	0.9633	1.0332	0.0471	no	up	0.0003652	0.002792	1.1619	0.9466	-0.0792	yes	down	0.04878	0.07761	0.4637	0.978	-0.0321	no	down	B(i)	76014-80-7	164.071	1.9849	M+H	C9H9NO2	0
5-(6-Methyl-6-hydroxyoctyl)furan-2(5H)-one	0.0001251	0.002516	1.2443	0.9595	-0.0597	yes	down	1.055e-06	1.882e-05	1.1852	0.9236	-0.1146	yes	down	6.218e-06	3.633e-05	1.1668	0.892	-0.1649	yes	down	0.0009817	0.008596	1.1031	0.9626	-0.0549	yes	down	0.0373	0.07801	0.7592	0.9658	-0.0503	no	down	0.0003725	0.001434	1.0274	0.9297	-0.1052	yes	down	B(i)	-	209.154	4.7979	M+H-H2O	C13H22O3	0
5,6,7,8-Tetrahydro-2-naphthol	0.719	0.8053	0.1129	0.9967	-0.0047	no	down	0.006647	0.01461	0.7533	0.9595	-0.0596	no	down	6.691e-05	0.0002423	0.8039	0.945	-0.0816	no	down	0.002762	0.01687	1.0803	0.9627	-0.0549	yes	down	0.1472	0.227	0.4868	0.9849	-0.022	no	down	3.96e-07	8.405e-06	0.9528	0.9481	-0.0769	no	down	B(i)	1125-78-6	149.096	7.7013	M+H	C10H12O	0
5,6-Dihydro-4-methoxy-6-[2-(4-methoxyphenyl)ethyl]-2H-pyran-2-one	0.00253	0.01583	1.2427	1.0734	0.1021	yes	up	5.616e-05	0.0003273	1.3341	1.1539	0.2065	yes	up	4.896e-06	3.021e-05	1.7824	1.3647	0.4486	yes	up	0.007306	0.03258	1.2004	1.075	0.1044	yes	up	0.0007383	0.004434	1.9322	1.1827	0.2421	yes	up	3.847e-05	0.0002441	1.8262	1.2715	0.3465	yes	up	B(ii)	49776-58-1	262.119	4.5708	M+	C15H18O4	53.5
5,6-Dimethoxy-3-(4'-methoxyphenylmethyl)phthalide	0.02643	0.07819	1.1134	1.0576	0.0807	yes	up	0.003937	0.009449	1.2704	1.1501	0.2017	yes	up	2.439e-05	0.0001072	1.2907	1.1745	0.2321	yes	up	0.0331	0.09474	1.2253	1.0875	0.121	yes	up	0.5374	0.6304	0.2881	1.0212	0.0303	no	up	8.15e-05	0.0004385	1.2032	1.1106	0.1513	yes	up	B(i)	-	313.109	5.1246	M-H	C18H18O5	0
5,7-Megastigmadien-9-ol glucoside	4.212e-05	0.001334	2.2219	1.1608	0.2152	yes	up	1.578e-07	5.286e-06	1.9474	1.2631	0.337	yes	up	1.134e-07	1.732e-06	1.6789	1.2761	0.3517	yes	up	0.0001512	0.00257	1.6792	1.0881	0.1218	yes	up	0.3743	0.4762	0.3192	1.0103	0.0147	no	up	6.703e-05	0.0003757	1.2211	1.0993	0.1366	yes	up	B(ii)	146610-77-7	377.195	11.0048	M+Na-2H	C19H32O6	71.6
5,8,12-Trihydroxy-9-octadecenoic acid	0.0001619	0.002945	1.3245	0.9466	-0.0792	yes	down	1.112e-05	9.877e-05	1.2379	0.9125	-0.1321	yes	down	1.167e-07	1.772e-06	1.4334	0.8392	-0.2528	yes	down	0.004902	0.02489	1.004	0.964	-0.0528	yes	down	0.0001539	0.001587	1.4075	0.9197	-0.1208	yes	down	1.903e-06	2.611e-05	1.3538	0.8866	-0.1736	yes	down	B(ii)	-	329.234	7.4876	M-H	C18H34O5	40.6
5,9:6,9-Diepoxy-3-megastigmene	0.0001311	0.002601	1.2359	1.049	0.069	yes	up	3.542e-07	9.167e-06	1.312	1.1142	0.1561	yes	up	8.295e-10	5.205e-08	1.3539	1.1693	0.2257	yes	up	1.327e-05	0.0006039	1.4013	1.0622	0.087	yes	up	3.379e-05	0.0006215	1.1299	1.0494	0.0696	yes	up	1.353e-09	1.839e-07	1.3291	1.1147	0.1567	yes	up	B(ii)	-	173.133	11.7551	M+H-2H2O	C13H20O2	42.8
5-aminolevulinic acid	0.05435	0.1304	0.5685	1.0142	0.0204	no	up	3.833e-07	9.659e-06	1.2684	1.0948	0.1307	yes	up	1.379e-09	7.459e-08	1.6782	1.2264	0.2944	yes	up	4.067e-06	0.0003231	1.6464	1.0795	0.1103	yes	up	9.575e-07	0.0001224	1.8894	1.1201	0.1637	yes	up	4.477e-09	3.953e-07	1.8938	1.2092	0.274	yes	up	B(i)	106-60-5	132.066	1.1902	M+H	C5H9NO3	0
5-Aminopentanal	0.08296	0.1765	0.5606	1.0192	0.0274	no	up	0.0002054	0.0008763	0.9475	1.0673	0.094	no	up	0.6861	0.7272	0.0792	1.0034	0.0049	no	up	0.006259	0.02927	1.0373	1.0473	0.0666	yes	up	0.0005596	0.003687	1.166	0.9401	-0.0891	yes	down	0.1873	0.245	0.3135	0.9845	-0.0225	no	down	B(ii)	-	102.092	3.5854	M+H	C5H11NO	53.3
5beta-1,3,7(11)-Eudesmatrien-8-one	0.001271	0.01001	0.9902	1.0354	0.0502	no	up	4.616e-07	1.101e-05	1.2094	1.1009	0.1387	yes	up	4.058e-08	8.279e-07	1.1308	1.1244	0.1692	yes	up	0.0001368	0.002415	1.3528	1.0633	0.0885	yes	up	0.06375	0.1178	0.5583	1.0214	0.0305	no	up	7.944e-06	7.397e-05	1.0941	1.086	0.119	yes	up	B(ii)	120216-95-7	217.159	12.2093	M+H	C15H20O	41.1
5'-Deoxyadenosine	0.04137	0.1073	1.0342	1.0439	0.062	yes	up	0.001174	0.003493	1.3826	1.1077	0.1476	yes	up	2.624e-06	1.856e-05	1.6934	1.1881	0.2486	yes	up	0.005095	0.02553	1.4508	1.0611	0.0856	yes	up	0.001785	0.008134	1.4881	1.0725	0.101	yes	up	2.319e-07	5.798e-06	1.7678	1.1381	0.1867	yes	up	B(ii)	4754-39-6	252.109	2.4753	M+H	C10H13N5O3	42.8
5-Formylbenzofuran	0.516	0.6407	0.2347	0.9919	-0.0118	no	down	0.01873	0.03467	0.7255	0.9605	-0.0582	no	down	0.1434	0.1832	0.3508	1.0209	0.0299	no	up	0.02359	0.07393	0.9306	0.9684	-0.0464	no	down	0.0007874	0.004622	1.2178	1.0629	0.088	yes	up	0.02002	0.03653	0.5875	1.0293	0.0416	no	up	B(i)	-	147.044	4.0259	M+H	C9H6O2	0
5-Hexenyl glucosinolate	0.00293	0.01746	1.0751	1.039	0.0552	yes	up	2.275e-05	0.0001663	1.3673	1.1106	0.1513	yes	up	3.439e-07	3.919e-06	1.2933	1.1286	0.1745	yes	up	0.001094	0.009158	1.4604	1.0688	0.096	yes	up	0.2964	0.3955	0.3794	1.0162	0.0232	no	up	2.277e-05	0.0001626	1.2266	1.0862	0.1192	yes	up	B(ii)	76265-24-2	366.064	8.5047	M+H-2H2O	C13H23NO9S2	41.2
5-Hydroxyconiferyl alcohol	1.514e-05	0.0007256	1.7668	1.1218	0.1658	yes	up	0.001834	0.005047	1.0689	1.1153	0.1574	yes	up	1.361e-05	6.774e-05	1.1969	1.1708	0.2275	yes	up	0.8269	0.8941	0.1582	0.9942	-0.0084	no	down	0.1193	0.1922	0.6827	1.0498	0.0702	no	up	0.06365	0.09726	0.5717	1.0437	0.0617	no	up	B(ii)	1782-47-4	177.055	4.0281	M-H2O-H	C10H12O4	62.5
5-Hydroxyflavone	0.1298	0.2417	0.8031	1.0334	0.0473	no	up	3.196e-05	0.0002143	1.8565	1.2196	0.2864	yes	up	8.734e-09	2.767e-07	2.1539	1.3846	0.4694	yes	up	0.0001286	0.002325	2.3898	1.1802	0.2391	yes	up	0.0004545	0.003206	2.0085	1.1353	0.183	yes	up	2.249e-08	1.126e-06	2.3911	1.3399	0.4221	yes	up	B(ii)	71802-04-5	845.231	5.3535	2M+FA-H	C21H20O8	58.6
5-Hydroxy-L-tryptophan	0.01057	0.04168	0.7331	1.0202	0.0289	no	up	0.002547	0.006586	1.0826	1.0828	0.1148	yes	up	0.0002807	0.0007936	1.3355	1.1629	0.2178	yes	up	0.01158	0.04469	1.2974	1.0614	0.0859	yes	up	0.04792	0.09454	1.2014	1.074	0.1029	yes	up	0.0006993	0.002367	1.4424	1.1399	0.1889	yes	up	B(ii)	4350/9/8;4350-09-8	284.099	6.2377	M+ACN+Na	C11H12N2O3	55.2
5-Isopropylbicyclo[3.1.0]hexan-2-one	0.0001729	0.003044	1.085	0.9644	-0.0524	yes	down	3.984e-10	1.291e-07	1.3261	0.8998	-0.1523	yes	down	1.366e-11	2.649e-09	1.2194	0.8809	-0.183	yes	down	1.318e-06	0.0001791	1.489	0.9331	-0.1	yes	down	0.0006853	0.004217	0.6692	0.9789	-0.0307	no	down	6.258e-08	2.318e-06	1.1748	0.9134	-0.1307	yes	down	B(i)	513-20-2	139.112	5.1414	M+H	C9H14O	0
5-Methoxydimethyltryptamine	0.2366	0.3698	0.9297	0.839	-0.2532	no	down	0.07978	0.1195	1.2107	1.3292	0.4106	no	up	2.181e-06	1.616e-05	2.3338	1.9469	0.9611	yes	up	0.01406	0.05129	2.4457	1.5843	0.6638	yes	up	0.001529	0.007289	2.6132	1.4647	0.5506	yes	up	2.66e-07	6.406e-06	2.9892	2.3204	1.2144	yes	up	B(ii)	1019-45-0	263.14	3.2354	M+FA-H	C13H18N2O	54.6
5-Methoxyindoleacetate	0.009205	0.03776	1.0089	1.0438	0.0619	yes	up	1.623e-06	2.581e-05	1.8556	1.2368	0.3066	yes	up	1.871e-10	1.832e-08	2.278	1.4861	0.5715	yes	up	6.842e-06	0.0004193	2.3816	1.1849	0.2447	yes	up	2.498e-06	0.0001781	2.4333	1.2015	0.2649	yes	up	2.281e-10	5.604e-08	2.5366	1.4237	0.5096	yes	up	B(ii)	3471-31-6	238.107	1.2123	M+CH3OH+H	C11H11NO3	47.9
5'-Methylthioadenosine	0.04048	0.1058	0.7833	1.0232	0.0331	no	up	0.0001918	0.0008334	1.127	1.0608	0.0851	yes	up	0.003973	0.007683	0.7107	1.0388	0.055	no	up	1.295e-05	0.0005953	1.2866	1.0367	0.052	yes	up	0.003526	0.01335	0.7941	0.9793	-0.0301	no	down	0.0048	0.01119	0.5254	1.0153	0.0218	no	up	B(ii)	2457-80-9	298.097	1.6382	M+H	C11H15N5O3S	70.5
5'-O-beta-D-Glucosylpyridoxine	0.1574	0.2768	0.5012	0.9893	-0.0156	no	down	1.218e-05	0.0001055	1.089	0.9476	-0.0777	yes	down	3.439e-06	2.29e-05	1.1905	0.9118	-0.1332	yes	down	0.0002469	0.003518	1.3341	0.9579	-0.0621	yes	down	0.005161	0.01758	1.0325	0.9623	-0.0555	yes	down	1.977e-05	0.0001468	1.2783	0.9217	-0.1176	yes	down	B(i)	-	332.134	1.0059	M+H	C14H21NO8	0
5-O-Methylembelin	8.105e-07	0.0001472	2.3236	1.1161	0.1584	yes	up	2.714e-09	4.124e-07	2.0418	1.1954	0.2575	yes	up	8.754e-10	5.377e-08	1.8178	1.2177	0.2841	yes	up	1.039e-06	0.0001602	1.8418	1.0711	0.099	yes	up	0.005183	0.01763	0.7635	1.0187	0.0267	no	up	8.936e-08	2.996e-06	1.4358	1.091	0.1257	yes	up	B(i)	56005-10-8	307.192	12.2024	M-H	C18H28O4	0
6''-(4-Carboxy-3-hydroxy-3-methylbutanoyl)hyperin	0.0001092	0.002307	2.1925	0.8871	-0.1729	yes	down	3.65e-05	0.0002364	2.2236	0.7378	-0.4386	yes	down	2.756e-05	0.0001184	2.3256	0.6001	-0.7367	yes	down	0.003316	0.01905	2.2406	0.8318	-0.2657	yes	down	0.06024	0.1127	1.5975	0.8134	-0.298	no	down	0.0004625	0.001701	2.228	0.6765	-0.5638	yes	down	B(ii)	106915-93-9	609.145	3.6625	M+H	C27H28O16	43.5
6-(4-Formylcyclohex-3-en-1-yl)-2-methylhepta-2,6-dienoic acid	2.381e-06	0.0002675	2.3367	1.1692	0.2255	yes	up	2.304e-08	1.602e-06	2.0023	1.2727	0.3479	yes	up	6.933e-08	1.208e-06	1.6533	1.2618	0.3354	yes	up	3.062e-06	0.0002729	1.7168	1.0885	0.1224	yes	up	0.4057	0.5071	0.3066	0.9914	-0.0125	no	down	3.47e-05	0.0002254	1.1019	1.0792	0.1099	yes	up	B(i)	-	249.148	11.0025	M+H	C15H20O3	0
6''-(4-Hydroxycinnamoyl)astragalin 4'-glucoside	0.0001307	0.002601	1.7107	0.9493	-0.075	yes	down	6.141e-06	6.503e-05	1.7005	0.8925	-0.164	yes	down	0.004386	0.00837	1.3213	0.8882	-0.171	yes	down	0.002105	0.01409	1.63	0.9402	-0.089	yes	down	0.8967	0.9256	0.0594	0.9952	-0.007	no	down	0.07781	0.1154	0.961	0.9356	-0.096	no	down	B(ii)	87339-51-3	757.197	4.0714	M+H	C36H36O18	62.7
6,7-Dihydromethylspinazarin	0.0004157	0.005019	1.3024	1.0496	0.0699	yes	up	0.00936	0.01941	0.7658	1.0471	0.0664	no	up	0.6138	0.6602	0.1314	0.9909	-0.0132	no	down	0.879	0.9272	0.0866	0.9976	-0.0035	no	down	0.0287	0.06385	1.0338	0.9463	-0.0796	yes	down	0.0114	0.02281	0.8362	0.944	-0.0831	no	down	B(i)	-	237.04	3.6634	M-H	C11H10O6	0
6,9-Octadecadienedioic acid	0.001682	0.01198	1.5544	1.0513	0.0722	yes	up	5.072e-05	0.0003023	1.2304	1.0667	0.0932	yes	up	0.001801	0.003865	0.8769	1.0528	0.0742	no	up	0.08169	0.1818	0.6865	1.0147	0.021	no	up	0.1423	0.221	0.4804	0.9869	-0.019	no	down	0.8906	0.9139	0.0566	1.0014	0.002	no	up	B(i)	-	309.207	9.7186	M-H	C18H30O4	0
6-Acetylandalusol	0.004617	0.0235	0.8272	0.9792	-0.0303	no	down	0.0001085	0.0005363	0.9113	0.9553	-0.066	no	down	6.214e-05	0.0002283	1.0304	0.9202	-0.12	yes	down	0.01639	0.05711	0.8305	0.9756	-0.0357	no	down	0.02689	0.06077	0.8587	0.9633	-0.054	no	down	0.0009542	0.003032	0.9954	0.9397	-0.0897	no	down	B(i)	-	365.269	14.5718	M+H	C22H36O4	0
6-Acetylfuranofukinol	4.318e-06	0.000361	2.0557	1.1411	0.1904	yes	up	3.421e-08	2.005e-06	2.1109	1.2989	0.3772	yes	up	4.97e-09	1.838e-07	1.7672	1.2959	0.374	yes	up	1.577e-05	0.0006735	2.1402	1.1383	0.1869	yes	up	0.8907	0.9208	0.0091	0.9977	-0.0033	no	down	3.24e-06	3.807e-05	1.4588	1.1357	0.1836	yes	up	B(i)	34335-95-0	293.175	5.714	M+H	C17H24O4	0
6alpha-Carissanol	4.616e-06	0.0003791	1.6439	1.0686	0.0957	yes	up	1.613e-07	5.35e-06	1.5062	1.1217	0.1656	yes	up	1.168e-08	3.406e-07	1.3012	1.1273	0.1729	yes	up	0.0001603	0.002664	1.3722	1.0497	0.0699	yes	up	0.5424	0.635	0.2259	1.005	0.0072	no	up	7.689e-06	7.205e-05	1.0059	1.0549	0.0772	yes	up	B(ii)	99957-10-5	307.19	4.6831	M+CH3OH+Na	C15H24O3	69.5
6-C-Galactosylisoscutellarein	2.348e-05	0.0009617	2.6947	0.8484	-0.2372	yes	down	2.984e-07	8.175e-06	2.574	0.7098	-0.4946	yes	down	8.324e-06	4.566e-05	2.0207	0.7414	-0.4316	yes	down	0.0006332	0.006454	2.3902	0.8366	-0.2574	yes	down	0.4094	0.5105	0.5713	1.0446	0.063	no	up	0.01104	0.02223	1.3143	0.8739	-0.1945	yes	down	B(i)	-	449.108	3.8213	M+H	C21H20O11	0
6-C-Glucosylkaempferol 3-O-glucoside	6.652e-05	0.001725	2.3401	0.908	-0.1392	yes	down	1.672e-05	0.0001337	2.2866	0.8025	-0.3174	yes	down	3.311e-05	0.0001368	2.2769	0.7221	-0.4697	yes	down	0.002814	0.01705	2.2199	0.8838	-0.1782	yes	down	0.1066	0.1758	1.3058	0.8998	-0.1523	no	down	0.0008979	0.002886	2.0735	0.7953	-0.3305	yes	down	B(i)	-	611.161	3.6625	M+H	C27H30O16	0
6E-Geranylgeraniol-19-oic acid-1-O-methyl ether	0.03297	0.0915	0.8002	0.9779	-0.0322	no	down	0.1289	0.1807	0.3788	0.9835	-0.0239	no	down	9.063e-05	0.0003105	0.8409	1.0575	0.0806	no	up	0.4762	0.6272	0.2287	1.0058	0.0083	no	up	2.69e-06	0.0001832	1.4744	1.0752	0.1046	yes	up	2.404e-07	5.949e-06	1.2068	1.0814	0.1129	yes	up	B(i)	-	335.258	12.6207	M+H	C21H34O3	0
6-gingerol	0.2282	0.3604	0.5078	0.9895	-0.0152	no	down	5.775e-05	0.0003337	0.9931	0.956	-0.0649	no	down	0.0001987	0.0005946	0.7852	0.9598	-0.0592	no	down	0.0009161	0.008209	1.1987	0.9662	-0.0496	yes	down	0.5497	0.6413	0.1159	1.0039	0.0056	no	up	0.002918	0.007443	0.7569	0.97	-0.044	no	down	B(i)	23513-14-6	277.18	0.7326	M+H-H2O	C17H26O4	0
6-Heptenyl glucosinolate	3.53e-05	0.001204	2.392	1.2005	0.2636	yes	up	2.082e-08	1.509e-06	2.1962	1.3612	0.4449	yes	up	6.015e-09	2.114e-07	1.9629	1.4049	0.4904	yes	up	1.168e-05	0.000551	2.0494	1.1339	0.1813	yes	up	0.001354	0.006687	0.8827	1.0321	0.0455	no	up	1.135e-06	1.785e-05	1.6042	1.1703	0.2268	yes	up	B(ii)	-	450.067	9.3879	M+Cl	C14H25NO9S2	72.3
6-Hydroxy-14-sesquilimonenoic acid	0.0007524	0.007244	1.2638	1.0446	0.0629	yes	up	1.024e-06	1.837e-05	1.2195	1.0833	0.1154	yes	up	1.452e-06	1.185e-05	1.0832	1.093	0.1283	yes	up	0.0006073	0.00629	1.1314	1.0371	0.0525	yes	up	0.2368	0.3311	0.3302	1.0089	0.0128	no	up	0.0003537	0.001376	0.8623	1.0464	0.0654	no	up	B(i)	-	251.164	5.0496	M+H	C15H22O3	0
6-Hydroxy-4-methoxy-3-(3-methyl-2-butenyl)-2-(2-phenylethenyl)benzoic acid	0.0004462	0.005261	1.7134	0.9073	-0.1404	yes	down	1.675e-07	5.494e-06	2.3679	0.6659	-0.5866	yes	down	4.589e-06	2.874e-05	2.2932	0.5406	-0.8874	yes	down	8.229e-06	0.0004577	2.8282	0.7339	-0.4463	yes	down	0.05042	0.09838	1.4632	0.8118	-0.3008	no	down	4.147e-05	0.0002587	2.3446	0.5958	-0.7471	yes	down	B(ii)	87402-83-3	402.17	5.1414	M+ACN+Na	C21H22O4	42.7
6-Hydroxymelatonin	2.501e-05	0.001	1.4948	1.0668	0.0933	yes	up	0.0001	0.0005045	1.1817	1.099	0.1362	yes	up	5.103e-07	5.328e-06	1.1208	1.1126	0.154	yes	up	0.06776	0.1593	0.7145	1.0302	0.0429	no	up	0.4221	0.5226	0.2497	1.0124	0.0178	no	up	0.0007236	0.00243	0.7711	1.0429	0.0607	no	up	B(ii)	2208-41-5	293.115	3.8435	M+FA-H	C13H16N2O3	41.8
6-hydroxymethyl-7,8-dihydropterin	0.1046	0.2077	0.6677	0.9834	-0.0242	no	down	0.0001304	0.0006178	0.8193	0.9696	-0.0445	no	down	0.02638	0.04075	0.4103	1.0154	0.022	no	up	0.195	0.3363	0.5651	0.986	-0.0203	no	down	4.703e-05	0.0007418	1.2475	1.0472	0.0665	yes	up	0.01115	0.0224	0.7239	1.0325	0.0462	no	up	B(ii)	-	196.082	10.826	M+H	C7H9N5O2	49.1
6'''-O-Sinapoylsaponarin	0.0112	0.0435	0.9892	0.9719	-0.0411	no	down	0.0273	0.04774	0.4806	0.9831	-0.0246	no	down	8.47e-06	4.632e-05	1.0413	0.9254	-0.1118	yes	down	0.211	0.3561	0.4184	1.0115	0.0165	no	up	4.032e-05	0.0006816	1.3474	0.9413	-0.0872	yes	down	0.001224	0.003703	0.9124	0.9522	-0.0707	no	down	B(ii)	-	801.223	4.4795	M+H	C38H40O19	44.1
6-Oxabicyclo[3.1.0]hexane-2-undecanoic acid methyl ester	0.02004	0.06452	1.0597	1.0374	0.053	yes	up	0.02282	0.04099	0.6162	0.9648	-0.0517	no	down	0.04497	0.06544	0.4731	0.966	-0.0499	no	down	2.309e-06	0.0002347	1.5529	0.93	-0.1047	yes	down	0.8898	0.92	0.0594	1.0013	0.0019	no	up	3.733e-05	0.0002383	1.0428	0.9312	-0.1029	yes	down	B(i)	-	281.212	12.9293	M-H	C17H30O3	0
6-paradol	0.1726	0.2956	0.7716	1.0284	0.0405	no	up	0.05519	0.0871	0.6243	1.039	0.0552	no	up	9.608e-06	5.142e-05	1.2648	1.1444	0.1945	yes	up	0.4443	0.5985	0.3579	1.0103	0.0147	no	up	1.434e-06	0.0001443	1.6442	1.1014	0.1393	yes	up	3.727e-06	4.236e-05	1.327	1.1127	0.1541	yes	up	B(i)	27113-22-0	279.195	9.8528	M+H	C17H26O3	0
6-Pentadecylsalicylic acid	0.03995	0.1048	1.2011	0.9278	-0.1081	yes	down	0.0001722	0.000766	1.5605	0.8409	-0.2499	yes	down	0.0002364	0.0006878	1.6883	0.7325	-0.4491	yes	down	0.02539	0.07796	1.4144	0.9064	-0.1418	yes	down	0.05383	0.1034	1.2941	0.8711	-0.1991	no	down	0.003506	0.008632	1.5798	0.7895	-0.341	yes	down	B(i)	16611-84-0	331.263	12.9646	M+H-H2O	C22H36O3	0
7,18-Dihydroxykaurenolide	0.000463	0.005393	1.7849	1.0742	0.1033	yes	up	4.991e-07	1.154e-05	1.7524	1.146	0.1966	yes	up	2.772e-07	3.348e-06	1.514	1.1536	0.2062	yes	up	0.0005722	0.006079	1.6714	1.0668	0.0933	yes	up	0.5589	0.6494	0.2531	1.0067	0.0096	no	up	0.0002487	0.001044	1.206	1.0739	0.1029	yes	up	B(i)	7758-47-6	333.203	11.0025	M+H	C20H28O4	0
7,8-Dihydrokavain	0.0282	0.08182	0.7666	0.9723	-0.0405	no	down	1.696e-05	0.0001352	1.1371	0.9151	-0.128	yes	down	1.419e-06	1.169e-05	1.4093	0.8216	-0.2834	yes	down	4.959e-05	0.001316	1.3249	0.9412	-0.0875	yes	down	0.0001914	0.001829	1.4751	0.8979	-0.1554	yes	down	2.916e-06	3.536e-05	1.5143	0.845	-0.2429	yes	down	B(i)	587-63-3	233.117	7.3886	M+H	C14H16O3	0
7,8-Dihydrovomifoliol 9-[apiosyl-(1->6)-glucoside]	0.04578	0.1153	0.7365	1.0184	0.0263	no	up	0.1242	0.175	0.3907	0.9855	-0.021	no	down	0.4218	0.4758	0.1839	0.9921	-0.0115	no	down	0.007847	0.03423	1.04	0.9677	-0.0474	yes	down	0.5586	0.6492	0.196	1.0066	0.0095	no	up	0.03244	0.05494	0.6	0.9741	-0.0378	no	down	B(ii)	177261-70-0	519.245	5.9984	M-H	C24H40O12	89.5
7alpha,12alpha-Dihydroxy-3-oxochol-4-enoate	0.1454	0.2624	0.6544	0.9717	-0.0413	no	down	1.461e-05	0.0001208	1.308	0.8907	-0.167	yes	down	0.0004216	0.001117	1.4471	0.7917	-0.3371	yes	down	0.002082	0.01399	1.5505	0.9166	-0.1257	yes	down	0.0371	0.0777	1.2747	0.8888	-0.17	yes	down	0.001752	0.004946	1.536	0.8147	-0.2957	yes	down	B(i)	-	405.264	5.3246	M+H	C24H36O5	0
7-Aminomethyl-7-carbaguanine	0.6671	0.7648	0.169	1.0037	0.0054	no	up	0.0001002	0.0005048	0.9263	0.9572	-0.0632	no	down	0.0005794	0.001466	1.1485	0.9013	-0.1499	yes	down	2.35e-05	0.0008502	1.3971	0.9536	-0.0686	yes	down	0.01628	0.04155	1.1798	0.9417	-0.0867	yes	down	0.0004123	0.001554	1.3766	0.898	-0.1552	yes	down	B(ii)	-	180.088	9.6876	M+H	C7H9N5O	56
7-Deoxonarchinol A	0.05232	0.127	0.7434	1.0252	0.0359	no	up	0.0004493	0.001622	0.9209	1.0626	0.0877	no	up	5.309e-06	3.212e-05	1.0459	1.1047	0.1436	yes	up	0.004321	0.02284	0.9644	1.0366	0.0518	no	up	0.003166	0.01235	0.873	1.0396	0.056	no	up	1.139e-05	9.678e-05	1.0495	1.0776	0.1078	yes	up	B(i)	-	193.123	5.5307	M+H	C12H16O2	0
7-Epi-12-hydroxyjasmonic acid	0.9045	0.9398	0.0539	1.0011	0.0016	no	up	0.5931	0.6583	0.1822	0.991	-0.013	no	down	0.0007005	0.001722	0.8687	0.9214	-0.118	no	down	0.543	0.6835	0.3241	0.9899	-0.0146	no	down	0.007843	0.02398	1.1863	0.9298	-0.105	yes	down	0.0005484	0.001951	1.042	0.9204	-0.1196	yes	down	B(ii)	-	285.135	4.326	M+Hac-H	C12H18O4	82.3
7-Hydroxy-2-methylisoflavone	0.3523	0.4907	0.5292	0.9623	-0.0555	no	down	0.1308	0.1831	0.6888	1.0826	0.1145	no	up	3.965e-06	2.562e-05	2.005	1.4594	0.5454	yes	up	0.04112	0.1109	1.3568	1.125	0.1699	yes	up	0.0001046	0.001239	2.6942	1.3481	0.4309	yes	up	2.387e-06	3.061e-05	2.4482	1.5166	0.6008	yes	up	B(ii)	2859-88-3	294.113	4.2736	M+ACN+H	C16H12O3	45.4
7-Hydroxy-6-methyl-2H-1-benzopyran-2-one	0.07878	0.1701	0.7005	0.9811	-0.0276	no	down	2.813e-07	7.858e-06	1.2724	0.9183	-0.1229	yes	down	0.001747	0.003765	0.7819	0.9472	-0.0783	no	down	0.0002311	0.003365	1.5328	0.9361	-0.0953	yes	down	0.0603	0.1128	0.6952	1.0314	0.0446	no	up	0.05263	0.08287	0.6164	0.9654	-0.0507	no	down	B(ii)	53811-56-6	177.055	1.2576	M+H	C10H8O3	42.6
7-hydroxy-L-tryptophan	0.0004657	0.005404	1.3322	0.9462	-0.0797	yes	down	0.0004214	0.001543	1.1227	0.9222	-0.1168	yes	down	2.2e-06	1.626e-05	1.0908	0.9052	-0.1437	yes	down	0.1314	0.2531	0.6763	0.9746	-0.0371	no	down	0.2592	0.3559	0.4411	0.9815	-0.0269	no	down	0.001207	0.003664	0.7728	0.9566	-0.064	no	down	B(i)	-	221.092	1.1083	M+H	C11H12N2O3	0
7-methoxycoumarin	0.06597	0.1499	0.6415	0.9833	-0.0243	no	down	1.657e-05	0.0001329	0.9972	0.9496	-0.0745	no	down	0.002057	0.004333	0.6845	0.9614	-0.0568	no	down	0.005221	0.02598	1.057	0.9658	-0.0502	yes	down	0.2974	0.3965	0.3663	1.0124	0.0178	no	up	0.08704	0.1268	0.487	0.9777	-0.0325	no	down	B(i)	531-59-9	177.055	2.3631	M+H	C10H8O3	0
7-O-(6-feruoylglucosyl)isoorientin	0.0001129	0.00236	1.4903	0.9594	-0.0598	yes	down	2.061e-05	0.0001551	1.57	0.9034	-0.1466	yes	down	0.002181	0.004561	1.3801	0.8787	-0.1865	yes	down	0.002439	0.01556	1.5857	0.9416	-0.0868	yes	down	0.4593	0.5578	0.4853	0.9727	-0.0399	no	down	0.02315	0.04125	1.195	0.9159	-0.1267	yes	down	B(i)	-	787.208	4.0934	M+H	C37H38O19	0
7-O-Demethyl-2,3-dihydro-albocycline	5.25e-06	0.0004118	2.49	1.2074	0.2719	yes	up	1.082e-07	4.126e-06	2.0165	1.2964	0.3745	yes	up	1.062e-08	3.198e-07	1.9615	1.3926	0.4778	yes	up	3.986e-05	0.001153	1.5466	1.0737	0.1025	yes	up	1.012e-05	0.0003188	1.4208	1.0742	0.1033	yes	up	1.44e-07	4.133e-06	1.5633	1.1534	0.2059	yes	up	B(i)	-	295.192	8.0435	M-H	C17H28O4	0
7-Oxo-11-dodecenoic acid	0.9432	0.9637	0.0405	0.9994	-0.0008	no	down	0.001412	0.004074	0.9966	0.9472	-0.0783	no	down	1.394e-06	1.151e-05	1.3331	0.8857	-0.1751	yes	down	0.0003102	0.004094	1.4799	0.9477	-0.0774	yes	down	0.0002544	0.002212	1.4282	0.9351	-0.0969	yes	down	1.191e-07	3.646e-06	1.5739	0.8862	-0.1743	yes	down	B(i)	-	213.149	8.5849	M+H	C12H20O3	0
8-Acetoxy-4-acoren-3-one	0.0007482	0.007225	1.2275	1.0381	0.0539	yes	up	0.002096	0.005624	0.8287	1.0402	0.0568	no	up	1.438e-06	1.177e-05	1.0993	1.0822	0.114	yes	up	0.8341	0.8988	0.0758	1.002	0.0029	no	up	0.00178	0.008121	1.0475	1.0404	0.0572	yes	up	0.0003089	0.001234	0.888	1.0425	0.0601	no	up	B(ii)	185154-95-4	279.195	0.7326	M+H	C17H26O3	44
8-hydroxy-13Z-octadecene-9,11-diynoic acid	6.639e-05	0.001725	1.7524	1.0681	0.0951	yes	up	7.801e-08	3.409e-06	1.6214	1.1228	0.167	yes	up	3.682e-07	4.142e-06	1.3322	1.1181	0.161	yes	up	0.0003674	0.004553	1.4739	1.0512	0.072	yes	up	0.6525	0.7315	0.1294	0.9958	-0.006	no	down	0.001383	0.0041	0.9294	1.0468	0.0659	no	up	B(i)	-	291.195	10.0466	M+H	C18H26O3	0
8-Methyl-6-nonenoic acid	0.002322	0.01491	1.6166	1.1267	0.1721	yes	up	0.02435	0.04332	1.1427	1.1708	0.2275	yes	up	2.867e-07	3.425e-06	1.6418	1.3335	0.4152	yes	up	0.5464	0.6862	0.4422	1.0392	0.0554	no	up	0.04145	0.08456	1.2926	1.1389	0.1876	yes	up	0.0004581	0.001689	1.4156	1.1835	0.243	yes	up	B(i)	-	171.138	4.8438	M+H	C10H18O2	0
9(s)-hode	0.6183	0.7257	0.25	1.0041	0.0059	no	up	0.1116	0.1597	0.4237	0.9818	-0.0265	no	down	0.00467	0.008839	0.5314	1.0235	0.0336	no	up	0.05816	0.1422	0.731	0.9778	-0.0324	no	down	0.001208	0.006186	1.0781	1.0425	0.0601	yes	up	0.01354	0.02631	0.5413	1.0194	0.0277	no	up	B(i)	73543-67-6	295.228	13.8575	M-H	C18H32O3	0
9(s)-hpode	0.1578	0.2773	0.6574	1.0149	0.0214	no	up	0.007248	0.0157	0.9305	0.9526	-0.07	no	down	0.002447	0.005033	0.7633	0.9563	-0.0644	no	down	0.000155	0.002621	1.7166	0.9386	-0.0914	yes	down	0.758	0.8199	0.0491	1.0039	0.0056	no	up	1.07e-06	1.721e-05	1.1716	0.9423	-0.0858	yes	down	B(i)	29774-12-7	311.223	11.5543	M-H	C18H32O4	0
9,10,13-TriHOME	0.003454	0.0194	1.3784	1.0448	0.0633	yes	up	0.00104	0.003171	1.0302	1.0511	0.0719	yes	up	0.9007	0.9167	0.0119	0.9982	-0.0027	no	down	0.5869	0.7186	0.2762	1.006	0.0086	no	up	0.003125	0.01223	1.2333	0.9497	-0.0745	yes	down	0.008102	0.01721	0.8743	0.9553	-0.0659	no	down	B(i)	29907-57-1	329.234	9.5905	M-H	C18H34O5	0
9,10-DiHOME	0.7603	0.837	0.14	1.0022	0.0032	no	up	0.001696	0.004734	1.0528	0.9431	-0.0846	yes	down	2.339e-07	2.954e-06	1.3547	0.8873	-0.1726	yes	down	0.0008461	0.007812	1.5765	0.941	-0.0877	yes	down	0.002376	0.009996	1.3459	0.9408	-0.088	yes	down	5.013e-08	1.986e-06	1.6135	0.8853	-0.1758	yes	down	B(i)	-	313.239	12.4609	M-H	C18H34O4	0
9,10-Dihydroxystearate	0.006112	0.02852	1.1404	1.0418	0.0591	yes	up	0.002602	0.006703	0.8283	0.9511	-0.0724	no	down	6.625e-06	3.81e-05	0.9841	0.9166	-0.1256	no	down	2.507e-05	0.0008807	1.7552	0.9129	-0.1315	yes	down	0.006705	0.02135	0.8958	0.9638	-0.0532	no	down	1.747e-07	4.749e-06	1.4529	0.8798	-0.1847	yes	down	B(i)	-	315.254	12.9293	M-H	C18H36O4	0
9,10-eot	0.01095	0.04279	0.9641	1.0223	0.0318	no	up	0.0001744	0.0007735	1.062	1.0506	0.0712	yes	up	7.859e-05	0.0002768	0.9378	1.0551	0.0774	no	up	0.007622	0.03351	1.0563	1.0277	0.0394	yes	up	0.6473	0.7271	0.1985	1.0043	0.0062	no	up	0.002858	0.007319	0.7815	1.0321	0.0456	no	up	B(i)	-	293.211	10.9353	M+H	C18H28O3	0
9,10-Epoxy-13-hydroxy-11-octadecenoate	0.9742	0.9836	0.003	0.9996	-0.0006	no	down	0.0006198	0.00209	0.9804	0.941	-0.0878	no	down	4.887e-06	3.019e-05	1.2745	0.8746	-0.1934	yes	down	9.785e-05	0.001961	1.4499	0.9414	-0.0872	yes	down	0.0004225	0.003065	1.347	0.9294	-0.1056	yes	down	1.137e-06	1.786e-05	1.5057	0.8749	-0.1927	yes	down	B(i)	-	313.237	8.5849	M+H	C18H32O4	0
9,12,13-Todea	0.008474	0.03559	0.9622	1.0204	0.0291	no	up	0.3527	0.4261	0.2395	0.9926	-0.0107	no	down	5.117e-05	0.0001942	0.9272	0.951	-0.0725	no	down	0.00222	0.01459	1.1376	0.9728	-0.0397	yes	down	0.0003244	0.002584	1.293	0.958	-0.0619	yes	down	7.888e-07	1.385e-05	1.3435	0.932	-0.1016	yes	down	B(i)	97134-11-7	329.234	8.5723	M-H	C18H34O5	0
9,12-octadecadiynoic acid	0.3888	0.5258	0.2279	0.9945	-0.008	no	down	0.000272	0.001092	1.1199	0.9381	-0.0922	yes	down	1.313e-06	1.1e-05	1.0492	0.9283	-0.1073	yes	down	0.0002598	0.003634	1.5562	0.9433	-0.0842	yes	down	0.3901	0.492	0.377	0.9896	-0.0151	no	down	1.401e-07	4.062e-06	1.1986	0.9335	-0.0993	yes	down	B(i)	-	277.216	11.5718	M+H	C18H28O2	0
9alpha-(3-Methyl-2E-pentenoyloxy)-4S-hydroxy-10(14)-oplopen-3-one	2.996e-05	0.001102	1.9678	1.0871	0.1204	yes	up	3.363e-06	4.241e-05	1.9156	1.1669	0.2227	yes	up	4.241e-08	8.512e-07	1.6759	1.1772	0.2354	yes	up	0.0005263	0.005722	1.8227	1.0734	0.1022	yes	up	0.5341	0.6272	0.3421	1.0089	0.0127	no	up	8.056e-07	1.409e-05	1.375	1.083	0.115	yes	up	B(ii)	147742-07-2	349.237	0.7326	M+H	C21H32O4	42.4
9alpha-(3-Methylbutanoyloxy)-4S-hydroxy-10(14)-oplopen-3-one	0.2043	0.333	0.5546	1.0183	0.0262	no	up	0.003575	0.008718	0.9792	1.0709	0.0988	no	up	0.001003	0.002341	0.8062	1.0649	0.0908	no	up	0.009311	0.03847	1.1813	1.0516	0.0726	yes	up	0.7353	0.8013	0.0744	0.9945	-0.008	no	down	0.00157	0.004538	0.7754	1.0458	0.0646	no	up	B(ii)	348113-04-2	354.264	11.7323	M+NH4	C20H32O4	41.6
9beta-Acetoxy-4,5-dehydro-4(15)-dihydrocostic acid	2.093e-06	0.0002499	1.9221	1.1256	0.1707	yes	up	7.409e-07	1.485e-05	1.8894	1.2565	0.3294	yes	up	6.5e-08	1.15e-06	1.5361	1.2376	0.3075	yes	up	0.000361	0.004492	1.8511	1.1163	0.1587	yes	up	0.5035	0.599	0.2206	0.9849	-0.0219	no	down	0.0001254	0.0006124	1.1769	1.0995	0.1368	yes	up	B(i)	-	293.175	5.9852	M+H	C17H24O4	0
9-Hydroxy-(10E,12Z,15Z)-octadecatrienoic acid	0.005821	0.02761	1.1385	1.0368	0.0521	yes	up	0.0008545	0.002711	0.971	1.0516	0.0725	no	up	0.237	0.286	0.2893	0.9823	-0.0257	no	down	0.1524	0.281	0.5614	1.0142	0.0204	no	up	0.0004047	0.002981	1.414	0.9342	-0.0983	yes	down	0.001821	0.005108	0.9347	0.9475	-0.0779	no	down	B(i)	-	295.227	12.4375	M+H	C18H30O3	0
9-Hydroxylinaloyl glucoside	0.0005472	0.005966	1.0702	0.9653	-0.0509	yes	down	1.157e-07	4.291e-06	1.0355	0.9393	-0.0904	yes	down	2.424e-06	1.746e-05	0.8552	0.9395	-0.09	no	down	0.002409	0.01543	0.8933	0.973	-0.0395	no	down	0.9624	0.9734	0.0001	1.0003	0.0004	no	up	0.00794	0.01693	0.5737	0.9732	-0.0391	no	down	B(i)	-	333.191	3.98	M+H	C16H28O7	0
9-Octadecenamide	0.8836	0.9259	0.1091	1.0021	0.0031	no	up	0.9953	0.9966	0.0142	1	0	no	no change	0.01962	0.03127	0.6543	0.9592	-0.06	no	down	0.861	0.9149	0.1055	0.9979	-0.0031	no	down	0.01064	0.03033	1.0457	0.9592	-0.06	yes	down	0.005507	0.01255	0.8371	0.9572	-0.0631	no	down	B(ii)	-	563.551	0.6732	2M+H	C18H35NO	88.5
9-OxoODE	0.9273	0.9544	0.0337	1.0007	0.001	no	up	0.002101	0.005636	0.9207	0.9565	-0.0642	no	down	4.63e-06	2.894e-05	1.2826	0.8997	-0.1525	yes	down	0.0002729	0.003748	1.406	0.9558	-0.0652	yes	down	0.0002915	0.002413	1.4137	0.9407	-0.0882	yes	down	5.462e-07	1.052e-05	1.5291	0.8991	-0.1535	yes	down	B(i)	-	295.227	8.5849	M+H	C18H30O3	0
9-OxoOTrE	0.001362	0.01047	1.1864	1.0326	0.0463	yes	up	4.368e-06	5.09e-05	1.2272	1.0702	0.0979	yes	up	6.911e-08	1.206e-06	1.2005	1.0926	0.1278	yes	up	0.0002085	0.003169	1.2526	1.0364	0.0516	yes	up	0.002759	0.01116	0.8067	1.0209	0.0299	no	up	3.739e-07	8.081e-06	1.1172	1.0581	0.0815	yes	up	B(i)	-	293.211	11.801	M+H	C18H28O3	0
9-Peroxy-5,6E-dehydro-6,7-dihydrogeranyl acetate	0.04509	0.1142	0.9374	1.0298	0.0423	no	up	2.263e-05	0.0001657	1.2524	1.0815	0.1131	yes	up	3.512e-06	2.326e-05	1.2469	1.1122	0.1534	yes	up	0.0008569	0.007876	1.3644	1.0503	0.0707	yes	up	0.01268	0.03454	0.8248	1.0283	0.0403	no	up	5.331e-05	0.0003131	1.21	1.08	0.1111	yes	up	B(i)	-	227.129	5.5464	M-H	C12H20O4	0
Absinthin	0.1506	0.2688	1.2694	0.8479	-0.238	no	down	0.09247	0.1358	1.1663	0.8171	-0.2915	no	down	0.6231	0.6689	0.2812	0.9511	-0.0724	no	down	0.2862	0.4414	0.4949	0.9636	-0.0534	no	down	0.00018	0.001758	1.7106	1.164	0.2191	yes	up	0.0004643	0.001707	1.1378	1.1217	0.1657	yes	up	B(ii)	1362-42-1	497.29	11.4363	M+H	C30H40O6	57.7
Abyssinone IV	0.0002655	0.003778	2.149	1.1322	0.1791	yes	up	0.008094	0.01719	1.0098	1.0758	0.1054	yes	up	0.2258	0.2739	0.3927	1.0288	0.041	no	up	0.06774	0.1593	0.9982	0.9502	-0.0737	no	down	0.1031	0.1713	0.771	0.9563	-0.0645	no	down	0.003399	0.008422	1.1453	0.9087	-0.1381	yes	down	B(i)	-	391.191	4.7777	M-H	C25H28O4	0
Acenocoumarol	0.0009197	0.008184	1.9495	1.1442	0.1943	yes	up	1.031e-07	3.995e-06	1.9724	1.2906	0.3681	yes	up	1.918e-05	8.844e-05	1.4156	1.2221	0.2894	yes	up	0.0003877	0.004683	1.9037	1.128	0.1738	yes	up	0.02586	0.05894	0.9355	0.9469	-0.0787	no	down	0.04627	0.07424	0.7824	1.0682	0.0951	no	up	B(ii)	152-72-7	374.067	4.8863	M+Na-2H	C19H15NO6	47.5
Aceteugenol	0.0008775	0.007948	1.3892	0.947	-0.0786	yes	down	2.23e-06	3.212e-05	1.4102	0.89	-0.1681	yes	down	1.738e-07	2.36e-06	1.5658	0.8121	-0.3002	yes	down	0.0006668	0.006652	1.3668	0.9398	-0.0895	yes	down	0.0004302	0.003105	1.4017	0.9125	-0.1321	yes	down	4.348e-06	4.761e-05	1.5272	0.8576	-0.2216	yes	down	B(ii)	93-28-7	251.093	4.5289	M+FA-H	C12H14O3	43.1
Acetylleucine	0.0103	0.04096	1.0561	1.0403	0.057	yes	up	0.08095	0.121	0.6303	1.0472	0.0665	no	up	9.985e-05	0.0003354	1.0126	1.0923	0.1274	yes	up	0.7716	0.8564	0.0714	1.0066	0.0095	no	up	0.1017	0.1695	0.7253	1.0431	0.0609	no	up	0.003744	0.009122	0.8121	1.05	0.0704	no	up	B(i)	1188-21-2	172.097	3.8648	M-H	C8H15NO3	0
Acorusnol	4.188e-05	0.001334	2.845	1.5878	0.6671	yes	up	3.489e-07	9.085e-06	2.4263	1.9359	0.953	yes	up	3.51e-08	7.494e-07	2.5513	2.4102	1.2691	yes	up	0.00474	0.02431	1.8419	1.2192	0.2859	yes	up	0.001066	0.005696	1.9587	1.245	0.3161	yes	up	1.913e-05	0.0001432	2.2041	1.5179	0.6021	yes	up	B(ii)	62311-70-0	281.176	6.8782	M+FA-H	C15H24O2	62.3
Adenosine	6.577e-07	0.0001272	1.1331	1.021	0.03	yes	up	0.0001508	0.0006921	0.7252	1.0204	0.0292	no	up	0.1083	0.1427	0.2457	0.9935	-0.0094	no	down	0.8552	0.9117	0.0699	0.9994	-0.0008	no	down	0.0001417	0.001514	1.0691	0.9736	-0.0385	yes	down	1.32e-05	0.000108	0.8467	0.9731	-0.0394	no	down	B(i)	58-61-7	268.104	1.1083	M+H	C10H13N5O4	0
Adipostatin A	0.1882	0.314	0.7293	0.9588	-0.0606	no	down	0.001276	0.003738	1.3551	0.8738	-0.1946	yes	down	0.000758	0.001839	1.4587	0.7981	-0.3253	yes	down	0.02237	0.07122	1.4262	0.9113	-0.134	yes	down	0.1171	0.1895	1.0073	0.9134	-0.1307	no	down	0.004714	0.01104	1.4444	0.8324	-0.2647	yes	down	B(ii)	3158-56-3	365.27	12.7905	M+FA-H	C21H36O2	77
Aflatoxin B1	0.006726	0.0304	0.683	0.9846	-0.0224	no	down	2.434e-07	7.055e-06	0.8937	0.9542	-0.0677	no	down	0.0002659	0.000758	0.9533	0.9182	-0.1232	no	down	1.002e-05	0.0005081	1.0317	0.9691	-0.0452	yes	down	0.03462	0.07375	0.7821	0.9622	-0.0555	no	down	0.00122	0.003695	0.9794	0.9326	-0.1007	no	down	B(i)	1162-65-8	313.071	4.4795	M+H	C17H12O6	0
Aflatoxin G1	7.867e-05	0.00191	2.346	0.8549	-0.2262	yes	down	2.89e-05	0.0001994	2.285	0.6891	-0.5372	yes	down	4.964e-06	3.055e-05	2.263	0.5848	-0.7739	yes	down	0.004235	0.02258	2.2006	0.8061	-0.311	yes	down	0.1187	0.1915	1.2111	0.8487	-0.2367	no	down	0.0002511	0.001051	2.0548	0.6841	-0.5477	yes	down	B(i)	1165-39-5	329.065	3.6625	M+H	C17H12O7	0
Ala-Ala-Leu	0.004261	0.02228	1.0744	1.0434	0.0613	yes	up	0.0001358	0.000636	0.8748	1.0516	0.0726	no	up	6.71e-05	0.0002429	0.8772	1.0715	0.0996	no	up	0.4676	0.6195	0.2487	1.0079	0.0113	no	up	0.08084	0.1416	0.5007	1.0189	0.027	no	up	0.05463	0.08551	0.4968	1.0269	0.0383	no	up	B(i)	-	272.162	2.9564	M-H	C12H23N3O4	0
Ala-Glu-Ile	0.0006291	0.006473	1.2165	1.0449	0.0633	yes	up	7.762e-06	7.695e-05	1.1291	1.0749	0.1042	yes	up	0.0001612	0.0004997	0.8416	1.0612	0.0857	no	up	0.002054	0.01387	0.9171	1.0287	0.0408	no	up	0.1553	0.2369	0.45	0.9873	-0.0185	no	down	0.1024	0.1456	0.3761	1.0156	0.0224	no	up	B(i)	-	330.168	2.573	M-H	C14H25N3O6	0
Ala-Glu-Leu	0.00215	0.01416	1.046	1.0341	0.0484	yes	up	7.235e-06	7.306e-05	1.0313	1.0588	0.0824	yes	up	2.412e-05	0.0001063	0.9155	1.0661	0.0924	no	up	0.001736	0.0124	0.8732	1.0238	0.034	no	up	0.303	0.4025	0.2419	1.007	0.01	no	up	0.002772	0.007141	0.6791	1.031	0.044	no	up	B(i)	-	330.168	2.3607	M-H	C14H25N3O6	0
Ala-Ile-Asp	0.003589	0.0199	0.9835	1.027	0.0385	no	up	1.362e-05	0.0001148	1.0484	1.058	0.0813	yes	up	1.465e-06	1.193e-05	0.9593	1.0658	0.0919	no	up	0.0009197	0.008226	1.0066	1.0301	0.0428	yes	up	0.2277	0.321	0.2829	1.0074	0.0107	no	up	4.869e-05	0.0002917	0.8326	1.0378	0.0535	no	up	B(i)	-	316.152	2.2144	M-H	C13H23N3O6	0
Ala-Ile-Leu	0.005578	0.02677	1.2668	1.0628	0.0878	yes	up	2.224e-05	0.0001636	1.131	1.0816	0.1132	yes	up	3.854e-06	2.504e-05	1.0136	1.0899	0.1242	yes	up	0.3585	0.5152	0.4243	1.0177	0.0254	no	up	0.521	0.6149	0.1826	1.0076	0.011	no	up	0.1815	0.2385	0.4132	1.0255	0.0364	no	up	B(i)	-	314.209	4.2994	M-H	C15H29N3O4	0
Ala-Leu-Leu-Ser	2.867e-06	0.0002935	1.4385	1.0454	0.064	yes	up	8.239e-08	3.537e-06	1.2943	1.0779	0.1082	yes	up	4.263e-07	4.655e-06	0.9668	1.0619	0.0867	no	up	4.544e-05	0.001247	1.14	1.0311	0.0441	yes	up	0.01288	0.03492	0.6363	0.9852	-0.0215	no	down	0.003676	0.008983	0.509	1.0158	0.0227	no	up	B(i)	-	401.241	3.5907	M-H	C18H34N4O6	0
Ala-Leu-Ser	0.000312	0.004158	1.2587	1.0484	0.0682	yes	up	4.792e-06	5.427e-05	1.1409	1.0767	0.1066	yes	up	5.765e-07	5.84e-06	1.1091	1.1	0.1375	yes	up	0.006213	0.02914	0.8606	1.027	0.0384	no	up	0.01686	0.04268	0.6478	1.0217	0.0309	no	up	0.0001216	0.0005986	0.8844	1.0492	0.0693	no	up	B(i)	-	288.157	1.1978	M-H	C12H23N3O5	0
Alantolactone	0.001068	0.008953	2.1713	1.1202	0.1638	yes	up	2.543e-07	7.279e-06	2.0637	1.2065	0.2708	yes	up	0.0001382	0.0004398	1.4044	1.145	0.1954	yes	up	0.0155	0.05482	1.6054	1.077	0.107	yes	up	0.05148	0.09993	1.1724	0.9491	-0.0754	no	down	0.4847	0.551	0.33	1.0222	0.0316	no	up	B(i)	546-43-0	233.154	0.8393	M+H	C15H20O2	0
Ala-Thr-Ile	0.002629	0.01621	1.1282	1.0425	0.06	yes	up	2.674e-05	0.000188	1.0656	1.0671	0.0937	yes	up	2.602e-05	0.0001129	0.9992	1.0825	0.1144	no	up	0.02704	0.08174	0.7528	1.0236	0.0337	no	up	0.1619	0.2449	0.4163	1.0145	0.0207	no	up	0.006004	0.01345	0.7182	1.0384	0.0544	no	up	B(i)	-	302.173	2.3607	M-H	C13H25N3O5	0
Ala-Tyr	0.00117	0.009479	1.6446	1.064	0.0895	yes	up	0.0003097	0.001205	1.3271	1.088	0.1217	yes	up	0.03673	0.05466	0.6098	1.0366	0.0519	no	up	0.02989	0.08797	0.8362	1.0225	0.0321	no	up	0.0007947	0.004653	1.2273	0.9528	-0.0698	yes	down	0.003887	0.00941	0.6884	0.9742	-0.0377	no	down	B(i)	3061-88-9	253.118	1.7355	M+H	C12H16N2O4	0
Ala-Val-Ala	0.0004156	0.005019	1.1881	1.0448	0.0632	yes	up	7.95e-07	1.559e-05	1.1386	1.0764	0.1063	yes	up	1.687e-06	1.328e-05	1.0188	1.0871	0.1204	yes	up	0.001227	0.009886	0.951	1.0303	0.043	no	up	0.1752	0.2608	0.3374	1.0099	0.0142	no	up	0.0007092	0.002395	0.7657	1.0405	0.0572	no	up	B(i)	-	258.146	1.2429	M-H	C11H21N3O4	0
Ala-Val-Phe	0.005869	0.02774	1.1747	1.0547	0.0768	yes	up	0.02212	0.03991	0.6708	1.0424	0.0599	no	up	0.0006503	0.001617	0.9195	1.0861	0.1191	no	up	0.542	0.6827	0.3103	0.9883	-0.017	no	down	0.0643	0.1186	0.7562	1.0419	0.0592	no	up	0.1651	0.2194	0.4464	1.0297	0.0423	no	up	B(i)	-	334.178	3.9765	M-H	C17H25N3O4	0
Ala-Val-Pro	4.453e-05	0.001377	1.2825	1.041	0.0579	yes	up	1.466e-06	2.394e-05	1.1015	1.0647	0.0905	yes	up	3.05e-06	2.084e-05	0.9023	1.0606	0.0849	no	up	0.001718	0.01231	0.8621	1.0228	0.0326	no	up	0.523	0.6168	0.1997	0.9962	-0.0055	no	down	0.00633	0.01405	0.5232	1.0189	0.027	no	up	B(i)	-	284.162	3.3422	M-H	C13H23N3O4	0
Albocycline	0.0002302	0.003441	1.744	1.0791	0.1098	yes	up	4.232e-07	1.03e-05	1.6763	1.1514	0.2034	yes	up	1.196e-07	1.805e-06	1.533	1.1776	0.2359	yes	up	1.126e-05	0.0005417	1.6371	1.067	0.0936	yes	up	0.00781	0.02391	0.7414	1.0228	0.0325	no	up	1.12e-06	1.772e-05	1.3126	1.0913	0.1261	yes	up	B(i)	-	307.192	10.7905	M-H	C18H28O4	0
Albocycline M-1	9.052e-07	0.0001579	1.8688	1.1172	0.1599	yes	up	2.211e-09	3.663e-07	1.8117	1.2383	0.3083	yes	up	7.124e-11	9.211e-09	1.7094	1.2986	0.377	yes	up	2.037e-06	0.00022	1.8203	1.1083	0.1484	yes	up	0.0005219	0.003516	1.0461	1.0487	0.0687	yes	up	1.544e-08	8.703e-07	1.5424	1.1624	0.2171	yes	up	B(i)	-	325.201	10.476	M+H	C18H28O5	0
Albocycline M-6	2.419e-05	0.0009772	1.8615	1.0905	0.125	yes	up	1.308e-08	1.114e-06	2.0611	1.2331	0.3022	yes	up	1.945e-09	9.482e-08	1.888	1.2755	0.3511	yes	up	2.1e-08	2.948e-05	2.3002	1.1308	0.1773	yes	up	0.002827	0.01136	0.988	1.0344	0.0488	no	up	8.178e-10	1.289e-07	1.7984	1.1697	0.2261	yes	up	B(i)	-	325.202	8.5011	M-H	C18H30O5	0
Albocycline M-7	0.003739	0.02044	1.1385	1.041	0.0579	yes	up	7.18e-06	7.276e-05	1.1563	1.0795	0.1103	yes	up	1.256e-08	3.591e-07	1.2911	1.1334	0.1807	yes	up	0.002322	0.01502	1.0667	1.037	0.0524	yes	up	3.506e-06	0.0002034	1.2018	1.05	0.0704	yes	up	4.763e-07	9.584e-06	1.2413	1.0888	0.1228	yes	up	B(i)	-	325.201	6.6205	M+H	C18H28O5	0
Alectrol	0.0007701	0.007345	1.2537	0.9619	-0.0561	yes	down	0.0001341	0.0006309	0.9139	0.9583	-0.0615	no	down	3.181e-08	6.973e-07	1.0885	0.924	-0.1141	yes	down	0.717	0.8195	0.1654	0.9963	-0.0054	no	down	0.001227	0.006254	0.9879	0.9642	-0.0526	no	down	0.001344	0.004003	0.8206	0.9606	-0.058	no	down	B(ii)	143572-84-3	311.128	3.4169	M+H-2H2O	C19H22O6	80.3
Allotetrahydrodeoxycorticosterone	0.5375	0.6598	0.2307	0.9962	-0.0056	no	down	0.0005531	0.001912	0.8151	1.0407	0.0575	no	up	2.801e-08	6.298e-07	1.2922	1.1225	0.1667	yes	up	0.0001369	0.002415	1.2264	1.0447	0.0631	yes	up	4.339e-06	0.0002182	1.5509	1.0786	0.1092	yes	up	8.132e-09	5.694e-07	1.534	1.1268	0.1723	yes	up	B(i)	567-02-2	335.258	13.7127	M+H	C21H34O3	0
Allysine	0.00535	0.02605	0.6354	0.986	-0.0203	no	down	0.09963	0.1449	0.2688	0.9916	-0.0121	no	down	6.763e-06	3.874e-05	1.2427	1.1307	0.1772	yes	up	0.3627	0.5194	0.2737	1.0057	0.0082	no	up	5.484e-06	0.0002406	1.9322	1.1402	0.1893	yes	up	3.438e-06	3.979e-05	1.5371	1.1468	0.1976	yes	up	B(ii)	6665-12-9;1962-83-0	128.071	2.2951	M+H-H2O	C6H11NO3	57.1
Aloesone 7-O-glucoside	0.5279	0.651	0.3368	1.01	0.0143	no	up	0.002426	0.006335	0.9875	1.0642	0.0898	no	up	1.671e-06	1.321e-05	1.358	1.138	0.1865	yes	up	0.001094	0.009158	1.3313	1.0537	0.0755	yes	up	2.867e-05	0.0005643	1.4504	1.0693	0.0967	yes	up	5.943e-08	2.232e-06	1.5458	1.1268	0.1722	yes	up	B(ii)	128701-04-2	412.16	3.6399	M+NH4	C19H22O9	59.3
Alpha-Bisabolol oxide A	0.0004288	0.005126	1.7502	1.1146	0.1566	yes	up	9.04e-06	8.542e-05	1.5204	1.1828	0.2422	yes	up	1.352e-07	1.956e-06	1.6401	1.2904	0.3679	yes	up	8.069e-05	0.001758	1.3195	1.0612	0.0857	yes	up	1.822e-06	0.0001594	1.4897	1.091	0.1256	yes	up	1.871e-08	9.991e-07	1.4927	1.1577	0.2113	yes	up	B(ii)	22567-36-8	261.185	8.0657	M+Na	C15H26O2	55.9
Alpha-Dimorphecolic acid	0.07653	0.1667	1.4581	1.0923	0.1274	no	up	0.1122	0.1604	0.7792	1.0691	0.0964	no	up	0.005585	0.01036	1.0709	0.8838	-0.1781	yes	down	0.7046	0.8101	0.3806	0.9788	-0.031	no	down	0.003819	0.01414	2.1843	0.8267	-0.2746	yes	down	0.003665	0.008961	1.7376	0.8092	-0.3055	yes	down	B(ii)	73543-67-6	297.242	1.0331	M+H	C18H32O3	58.4
Alpha-estradiol	0.004624	0.02351	1.5338	1.0953	0.1313	yes	up	1.4e-05	0.0001171	1.6135	1.1858	0.2458	yes	up	0.0002841	0.0008019	1.156	1.1428	0.1925	yes	up	0.0003449	0.004374	1.5498	1.0826	0.1145	yes	up	0.02987	0.06592	0.7958	0.9638	-0.0533	no	down	0.04254	0.06921	0.6286	1.0434	0.0612	no	up	B(i)	57-91-0	305.211	12.5291	M+CH3OH+H	C18H24O2	0
Alpha-Linolenoyl Ethanolamide	0.4329	0.5668	0.3504	1.0076	0.0109	no	up	0.05972	0.09313	0.5336	1.0255	0.0364	no	up	0.0007375	0.001797	0.9358	1.069	0.0962	no	up	0.1711	0.3053	0.5349	1.0178	0.0254	no	up	0.02394	0.05554	0.9386	1.0424	0.0599	no	up	0.001747	0.004936	1.0048	1.0609	0.0853	yes	up	B(i)	-	322.274	13.4657	M+H	C20H35NO2	0
Alpha-Methyl-DL-Serine	0.0004439	0.005246	1.0396	0.9749	-0.0367	yes	down	0.0002165	0.0009134	0.8575	0.9622	-0.0555	no	down	0.0001474	0.0004644	0.6637	0.9691	-0.0454	no	down	0.04103	0.1107	0.5622	0.987	-0.0188	no	down	0.259	0.3558	0.3155	1.0071	0.0102	no	up	0.1174	0.1637	0.245	0.994	-0.0087	no	down	B(i)	-	120.066	8.3003	M+H	C4H9NO3	0
Alpha-Terpineol acetate	2.391e-05	0.0009723	1.0739	0.9758	-0.0354	yes	down	3.465e-05	0.0002274	0.9695	0.9558	-0.0652	no	down	4.014e-05	0.00016	0.9971	0.9329	-0.1002	no	down	0.007095	0.0319	0.8547	0.9795	-0.0299	no	down	0.0609	0.1136	0.6917	0.9761	-0.0349	no	down	0.001085	0.003363	0.8864	0.9561	-0.0648	no	down	B(ii)	10581-37-0	161.132	2.1359	M+H-2H2O	C12H20O2	46.6
Amaranthin	0.0136	0.04985	0.9283	0.9807	-0.0281	no	down	0.0002709	0.001088	1.0673	0.9521	-0.0708	yes	down	0.01771	0.02857	1.0311	0.9193	-0.1214	yes	down	0.0136	0.05015	1.0557	0.9708	-0.0428	yes	down	0.2911	0.39	0.667	0.9656	-0.0506	no	down	0.05796	0.08984	0.9747	0.9374	-0.0933	no	down	B(ii)	15167-84-7	785.195	4.1082	M+Hac-H	C30H34N2O19	48.1
Aminoadipic acid	0.002444	0.01547	1.5355	0.9375	-0.0931	yes	down	0.0003552	0.001346	1.147	0.9264	-0.1102	yes	down	0.0006241	0.001561	0.9636	0.9258	-0.1112	no	down	0.2797	0.434	0.3924	0.9882	-0.0171	no	down	0.9503	0.9649	0.037	0.9993	-0.001	no	down	0.3298	0.3976	0.248	0.9876	-0.0181	no	down	B(ii)	1118-90-7;542-32-5	162.076	9.0319	M+H	C6H11NO4	56.5
Ampelopyrone	0.0148	0.05236	1.0179	0.9652	-0.051	yes	down	2.121e-05	0.0001581	1.2481	0.9078	-0.1396	yes	down	2.803e-05	0.0001199	0.9547	0.9258	-0.1113	no	down	0.000624	0.006394	1.3213	0.9405	-0.0885	yes	down	0.1065	0.1757	0.5365	1.0198	0.0283	no	up	0.002009	0.005504	0.7533	0.9591	-0.0602	no	down	B(i)	-	227.091	1.5999	M+H	C11H14O5	0
Anabsinthin	0.1269	0.2379	0.6469	0.9802	-0.0288	no	down	5.957e-06	6.361e-05	1.1297	0.9269	-0.1096	yes	down	0.008522	0.01501	0.529	0.9705	-0.0433	no	down	0.0008758	0.007986	1.3062	0.9456	-0.0808	yes	down	0.0004055	0.002983	1.0456	1.047	0.0663	yes	up	0.4283	0.4963	0.2105	0.99	-0.0144	no	down	B(ii)	6903-12-04	497.29	6.8144	M+H	C30H40O6	43
Anacardic acid	0.05391	0.1297	0.766	0.9788	-0.0309	no	down	1.041e-05	9.403e-05	1.2084	0.9361	-0.0953	yes	down	0.0002363	0.0006877	1.2803	0.8905	-0.1674	yes	down	0.0003002	0.004004	1.3482	0.9564	-0.0644	yes	down	0.03571	0.07556	1.0396	0.9512	-0.0721	yes	down	0.001165	0.003558	1.3002	0.9097	-0.1365	yes	down	B(i)	16611-84-0;103904-74-1	381.3	0.6942	M+CH3OH+H	C22H36O3	0
Androst-5-ene-3beta,17beta,19-triol	1.704e-05	0.00078	2.2575	1.1901	0.2511	yes	up	1.488e-07	5.085e-06	2.1498	1.3563	0.4397	yes	up	1.799e-06	1.397e-05	1.6442	1.3001	0.3787	yes	up	2.312e-05	0.0008415	2.0597	1.1397	0.1886	yes	up	0.07649	0.1356	0.7685	0.9586	-0.061	no	down	0.001655	0.004732	1.0594	1.0925	0.1276	yes	up	B(i)	-	307.227	12.0491	M+H	C19H30O3	0
Annosquamosin B	0.001883	0.0129	1.4356	1.0626	0.0876	yes	up	0.002806	0.007124	0.9895	1.0649	0.0908	no	up	0.8886	0.9068	0.0265	0.9972	-0.004	no	down	0.8582	0.9134	0.0812	1.0022	0.0032	no	up	0.002718	0.01104	1.3028	0.9364	-0.0948	yes	down	0.001895	0.005266	0.983	0.9384	-0.0917	no	down	B(ii)	177742-56-2	309.242	0.6302	M+H	C19H32O3	44.4
Annosquamosin G	6.58e-05	0.00172	2.6229	1.228	0.2964	yes	up	8.082e-07	1.58e-05	2.3083	1.3713	0.4555	yes	up	5.266e-07	5.457e-06	1.9742	1.3819	0.4666	yes	up	4.138e-06	0.0003231	2.0438	1.1166	0.1592	yes	up	0.445	0.544	0.2798	1.0077	0.0111	no	up	9.621e-07	1.591e-05	1.4503	1.1253	0.1703	yes	up	B(i)	-	323.223	11.9663	M-H	C19H32O4	0
Apigenin 4'-glucuronide	0.0001964	0.003303	2.2298	0.867	-0.206	yes	down	1.888e-05	0.0001458	2.3608	0.6873	-0.5409	yes	down	3.691e-05	0.0001495	1.7757	0.7482	-0.4185	yes	down	0.002464	0.01565	2.403	0.7928	-0.3349	yes	down	0.2733	0.371	0.7702	1.0886	0.1224	no	up	0.01388	0.02686	1.235	0.863	-0.2125	yes	down	B(i)	-	445.079	3.8186	M-H	C21H18O11	0
Apiosporic acid	0.0003614	0.004584	0.822	0.981	-0.0276	no	down	9.103e-06	8.563e-05	0.7693	0.9655	-0.0506	no	down	2.238e-05	0.0001002	0.9694	0.9202	-0.1199	no	down	0.002061	0.01389	0.6931	0.9842	-0.023	no	down	0.001876	0.008436	1.0114	0.9531	-0.0693	yes	down	0.0001854	0.0008289	0.9653	0.938	-0.0923	no	down	B(i)	-	189.127	4.1372	M+H-2H2O	C13H20O3	0
Apo-12'-zeaxanthinal	0.008331	0.03519	0.7364	0.9833	-0.0243	no	down	0.03903	0.06473	0.4374	0.984	-0.0233	no	down	1.888e-05	8.727e-05	0.8346	1.0536	0.0753	no	up	0.927	0.9578	0.0602	1.0007	0.001	no	up	1.138e-05	0.0003386	1.4599	1.0707	0.0986	yes	up	2.605e-06	3.275e-05	1.1396	1.0714	0.0995	yes	up	B(ii)	-	421.274	10.7093	M+CH3OH+Na	C25H34O2	48.6
Apocynin	0.000159	0.00291	1.4669	0.9308	-0.1034	yes	down	6.95e-07	1.434e-05	1.1755	0.9111	-0.1343	yes	down	5.667e-10	3.997e-08	1.1539	0.8841	-0.1777	yes	down	0.1474	0.2741	0.5291	0.9788	-0.0309	no	down	0.002416	0.01012	0.7224	0.9704	-0.0434	no	down	0.00153	0.004448	0.769	0.9498	-0.0743	no	down	B(i)	498-02-2	167.07	5.4619	M+H	C9H10O3	0
Arg-Gln	0.04335	0.111	1.4825	1.1216	0.1655	yes	up	0.0003588	0.001356	1.7765	1.3102	0.3898	yes	up	1.242e-06	1.057e-05	2.1767	1.5829	0.6626	yes	up	0.0002125	0.003203	1.9976	1.1682	0.2243	yes	up	4.203e-05	0.0006997	2.1823	1.2081	0.2727	yes	up	2.497e-08	1.221e-06	2.294	1.4113	0.497	yes	up	B(ii)	2483-17-2	283.155	9.0658	M-H2O-H	C11H22N6O4	44.9
Arg-Gly-Glu-Ser	0.02508	0.07543	1.0692	1.0467	0.0659	yes	up	0.03864	0.0642	0.7026	0.9515	-0.0717	no	down	0.0001436	0.0004541	1.594	0.7696	-0.3779	yes	down	0.001714	0.01229	1.6173	0.909	-0.1376	yes	down	0.001294	0.006477	1.9951	0.8088	-0.3062	yes	down	3.997e-05	0.0002511	2.0674	0.7352	-0.4438	yes	down	B(ii)	-	446.197	4.9601	M-H	C16H29N7O8	43.8
Arg-Ile	0.0008609	0.007845	1.3522	1.0566	0.0795	yes	up	0.0001736	0.000771	1.1665	1.0835	0.1157	yes	up	6.788e-06	3.886e-05	1.0072	1.0807	0.1119	yes	up	0.1294	0.2501	0.6399	1.0255	0.0363	no	up	0.8523	0.8923	0.1295	0.9974	-0.0038	no	down	0.07386	0.1103	0.4615	1.0228	0.0325	no	up	B(i)	62632-70-6	286.189	1.5563	M-H	C12H25N5O3	0
Argininosuccinic acid	2.766e-06	0.0002871	1.8272	1.0778	0.1081	yes	up	9.941e-06	9.096e-05	0.8447	1.0387	0.0548	no	up	4.617e-05	0.0001792	0.8534	1.0548	0.077	no	up	0.001028	0.008833	1.1604	0.9637	-0.0534	yes	down	0.08054	0.1412	0.5087	1.0155	0.0222	no	up	0.05874	0.09089	0.4897	0.9787	-0.0311	no	down	B(ii)	2387-71-5	291.13	10.7138	M+H	C10H18N4O6	53.9
Arg-Leu-Pro	0.00258	0.01603	1.3626	1.0575	0.0807	yes	up	0.002205	0.005865	0.9805	1.0602	0.0843	no	up	2.135e-05	9.649e-05	1.2534	1.1186	0.1617	yes	up	0.846	0.9058	0.0699	1.0025	0.0036	no	up	0.002109	0.009179	1.1914	1.0551	0.0774	yes	up	0.00139	0.004118	0.9719	1.0577	0.081	no	up	B(i)	-	385.256	2.8502	M+H	C17H32N6O4	0
Arg-Phe	0.089	0.1854	0.8898	1.0422	0.0596	no	up	0.03132	0.05372	0.7418	1.0473	0.0667	no	up	0.0004424	0.001164	1.0737	1.099	0.1362	yes	up	0.8314	0.8972	0.0699	1.0049	0.007	no	up	0.02819	0.06299	0.9491	1.0494	0.0695	no	up	0.03626	0.06041	0.7784	1.0545	0.0766	no	up	B(i)	2047-13-4	322.187	2.2671	M+H	C15H23N5O3	0
Arg-Pro-His	0.0008633	0.007857	1.2275	1.0455	0.0642	yes	up	5.52e-05	0.0003226	1.1129	1.0732	0.1019	yes	up	6.652e-06	3.823e-05	1.0588	1.0889	0.1229	yes	up	0.007748	0.03395	0.8511	1.0265	0.0377	no	up	0.1189	0.1917	0.436	1.0147	0.021	no	up	0.0001959	0.000865	0.8215	1.0415	0.0587	no	up	B(i)	-	391.219	2.4683	M+H-H2O	C17H28N8O4	0
Arg-Ser-Asn	0.563	0.6809	0.4263	1.0203	0.0289	no	up	0.004547	0.01064	1.437	1.1924	0.2539	yes	up	8.03e-06	4.438e-05	1.7052	1.2996	0.378	yes	up	0.004891	0.02487	1.8835	1.1688	0.225	yes	up	0.05457	0.1045	1.0532	1.0898	0.1241	no	up	1.619e-06	2.307e-05	1.9158	1.2738	0.3491	yes	up	B(i)	-	376.197	4.0934	M+H	C13H25N7O6	0
Arg-Val-Leu	0.2315	0.3641	0.5872	1.0271	0.0386	no	up	0.2341	0.301	0.3911	1.0209	0.0299	no	up	0.0008387	0.002004	1.089	1.1029	0.1413	yes	up	0.758	0.8473	0.1854	0.994	-0.0087	no	down	0.002323	0.009831	1.3904	1.0802	0.1114	yes	up	0.01093	0.02206	0.985	1.0738	0.1027	no	up	B(i)	-	387.272	2.979	M+H	C17H34N6O4	0
Aristelegone A	0.6472	0.749	0.1793	1.005	0.0072	no	up	0.05757	0.09025	0.4995	1.0352	0.0499	no	up	1.905e-05	8.795e-05	1.0717	1.1329	0.18	yes	up	0.07348	0.1687	0.6246	1.0301	0.0428	no	up	0.0008371	0.004832	1.2679	1.0944	0.1301	yes	up	1.481e-05	0.0001177	1.2224	1.1273	0.1728	yes	up	B(i)	-	191.107	5.485	M+H	C12H14O2	0
Arlatin	2.484e-07	7.179e-05	2.7084	1.2686	0.3432	yes	up	2.293e-09	3.715e-07	2.2443	1.4001	0.4855	yes	up	3.313e-09	1.366e-07	1.9287	1.4151	0.5009	yes	up	8.399e-08	5.053e-05	1.8083	1.1037	0.1423	yes	up	0.1282	0.2034	0.3474	1.0107	0.0154	no	up	3.765e-07	8.102e-06	1.3156	1.1155	0.1577	yes	up	B(i)	93552-69-3	265.145	10.6486	M-H	C15H22O4	0
Armillasin	0.2626	0.3989	0.5886	0.9647	-0.0518	no	down	0.0739	0.1119	0.6717	0.9496	-0.0747	no	down	0.4668	0.5205	0.2116	1.0161	0.0231	no	up	0.6471	0.7667	0.1861	0.9843	-0.0228	no	down	0.02149	0.05107	1.1808	1.0701	0.0977	yes	up	0.1069	0.151	0.6657	1.0533	0.0749	no	up	B(ii)	139051-16-4	355.194	0.5737	M+H-H2O	C22H28O5	62.5
Aromatic aldehyde	0.3523	0.4908	0.2763	1.0067	0.0097	no	up	2.898e-06	3.828e-05	1.5605	1.1301	0.1765	yes	up	9.928e-12	2.168e-09	1.814	1.2371	0.307	yes	up	5.287e-06	0.0003624	2.1621	1.1225	0.1668	yes	up	1.861e-05	0.000444	1.7941	1.0947	0.1305	yes	up	2.298e-11	1.331e-08	2.0833	1.2288	0.2973	yes	up	B(i)	-	107.049	1.0466	M+H	C7H6O	0
Artabsinolide D	6.347e-06	0.0004424	1.7619	1.1104	0.151	yes	up	4.728e-09	6.034e-07	1.9076	1.2769	0.3527	yes	up	5.648e-11	7.708e-09	1.8039	1.3454	0.428	yes	up	1.26e-07	6.249e-05	2.089	1.15	0.2016	yes	up	0.0001722	0.00171	1.1014	1.0536	0.0754	yes	up	1.337e-10	4.428e-08	1.7296	1.2117	0.277	yes	up	B(ii)	81907-04-2	281.14	5.1353	M-H	C15H22O5	73.4
Ar-Tenuifolene	0.0003467	0.004456	1.9729	1.1311	0.1778	yes	up	5.316e-07	1.196e-05	1.837	1.2344	0.3038	yes	up	2.928e-07	3.471e-06	1.6027	1.2512	0.3233	yes	up	0.001349	0.01051	1.635	1.0913	0.1261	yes	up	0.4101	0.5112	0.3583	1.0136	0.0195	no	up	0.0004752	0.001739	1.2197	1.1061	0.1455	yes	up	B(i)	-	201.164	11.0025	M+H	C15H20	0
Ascaroside C6	0.3242	0.4627	0.51	1.0167	0.0238	no	up	0.0004958	0.001754	1.0619	1.0737	0.1026	yes	up	3.134e-07	3.658e-06	1.4813	1.1808	0.2398	yes	up	0.001916	0.01323	1.299	1.0561	0.0788	yes	up	6.564e-06	0.0002577	1.6602	1.0997	0.1371	yes	up	4.443e-07	9.077e-06	1.6356	1.1615	0.2159	yes	up	B(i)	-	245.139	4.4645	M-H	C12H22O5	0
Asc-DeltaC8	0.4845	0.6134	0.2027	1.006	0.0087	no	up	0.1926	0.255	0.3005	0.9875	-0.0182	no	down	0.0001533	0.0004796	1.0933	0.8944	-0.161	yes	down	0.07889	0.1773	0.6378	0.9816	-0.0269	no	down	0.0005193	0.003505	1.5308	0.9058	-0.1428	yes	down	0.0001103	0.0005564	1.3327	0.8891	-0.1696	yes	down	B(i)	-	287.15	4.5379	M-H	C14H24O6	0
Ascorbic acid	0.4521	0.584	0.1967	0.9957	-0.0062	no	down	0.6527	0.7117	0.0793	1.0034	0.0048	no	up	4.04e-06	2.6e-05	0.8598	1.0559	0.0784	no	up	0.3247	0.4816	0.2835	1.0077	0.011	no	up	5.617e-05	0.0008312	1.2031	1.0523	0.0736	yes	up	2.974e-06	3.582e-05	1.0528	1.0604	0.0846	yes	up	B(ii)	50-81-7	218.066	9.1164	M+ACN+H	C6H8O6	60.2
Ascr#19	0.002859	0.01716	1.0911	1.0266	0.0379	yes	up	1.337e-05	0.0001131	1.1087	1.054	0.0758	yes	up	2.803e-07	3.376e-06	1.1915	1.0845	0.117	yes	up	0.0001643	0.002708	1.1026	1.0266	0.0379	yes	up	0.0001108	0.001294	1.0226	1.0289	0.0411	yes	up	3.518e-07	7.717e-06	1.1446	1.0563	0.0791	yes	up	B(i)	-	343.213	5.8147	M-H	C18H32O6	0
Asn-Ala-Ile	0.0003983	0.004903	1.1839	1.0433	0.0612	yes	up	3.665e-06	4.502e-05	1.0434	1.0628	0.0879	yes	up	1.691e-05	8.001e-05	0.8864	1.0647	0.0905	no	up	0.007893	0.03437	0.7107	1.0187	0.0267	no	up	0.7566	0.8188	0.053	1.0018	0.0026	no	up	0.01867	0.03439	0.4933	1.0205	0.0293	no	up	B(i)	-	315.168	2.3836	M-H	C13H24N4O5	0
Asn-Ala-Leu	0.004286	0.02235	1.1571	1.0523	0.0736	yes	up	2.481e-06	3.429e-05	1.2119	1.0946	0.1304	yes	up	9.17e-06	4.948e-05	0.9419	1.0812	0.1126	no	up	0.01301	0.04849	0.9637	1.0402	0.0569	no	up	0.1939	0.2826	0.4008	0.9877	-0.0179	no	down	0.0649	0.09889	0.4937	1.0274	0.039	no	up	B(i)	-	315.168	2.7618	M-H	C13H24N4O5	0
Asn-Asp-Tyr	5.128e-07	0.0001099	3.2318	1.4333	0.5194	yes	up	1.071e-08	9.896e-07	2.7109	1.6649	0.7355	yes	up	6.626e-09	2.282e-07	2.2588	1.6494	0.722	yes	up	1.358e-05	0.0006124	2.2393	1.1616	0.2161	yes	up	0.5813	0.6697	0.17	0.9907	-0.0135	no	down	7.393e-06	7.024e-05	1.4799	1.1507	0.2026	yes	up	B(i)	-	409.133	9.5195	M-H	C17H22N4O8	0
Asn-Cys	0.1256	0.2361	0.519	1.0184	0.0263	no	up	8.11e-05	0.0004304	1.3299	1.156	0.2091	yes	up	1.021e-08	3.117e-07	1.6159	1.2945	0.3724	yes	up	0.0001297	0.002338	1.7759	1.1351	0.1828	yes	up	0.0003693	0.002815	1.5781	1.1199	0.1634	yes	up	4.525e-09	3.953e-07	1.8279	1.2711	0.3461	yes	up	B(ii)	71190-89-1	200.048	4.16	M+H-2H2O	C7H13N3O4S	45.5
Asn-Ile-Asp	0.0003243	0.004251	1.1641	1.0404	0.0572	yes	up	1.548e-05	0.0001264	1.0919	1.0731	0.1018	yes	up	3.331e-06	2.235e-05	0.9632	1.0771	0.1072	no	up	0.002467	0.01566	0.9344	1.0314	0.0446	no	up	0.6567	0.7352	0.0893	1.0037	0.0054	no	up	0.0003287	0.001299	0.7317	1.0352	0.05	no	up	B(i)	-	359.158	2.0766	M-H	C14H24N4O7	0
Asn-Ile-Ile	0.0005802	0.006178	1.2357	1.049	0.069	yes	up	5.6e-06	6.054e-05	1.2288	1.0891	0.1231	yes	up	2.144e-06	1.596e-05	1.0802	1.0952	0.1312	yes	up	0.005202	0.02592	1.025	1.0383	0.0542	yes	up	0.5967	0.6831	0.1419	1.0056	0.0081	no	up	0.001726	0.00489	0.7957	1.0441	0.0623	no	up	B(i)	-	357.215	4.0743	M-H	C16H30N4O5	0
Asn-Ile-Leu	0.0001286	0.002576	1.5199	1.0732	0.1019	yes	up	1.03e-08	9.737e-07	1.4474	1.1276	0.1733	yes	up	2.797e-07	3.372e-06	1.1919	1.1234	0.1678	yes	up	0.001544	0.01149	1.2059	1.0507	0.0714	yes	up	0.7047	0.7759	0.1411	0.9963	-0.0054	no	down	0.00594	0.01333	0.767	1.0468	0.066	no	up	B(i)	-	357.215	4.2139	M-H	C16H30N4O5	0
Asn-Leu	0.0009873	0.008513	1.0121	1.0312	0.0443	yes	up	4.603e-05	0.0002807	0.9286	1.0514	0.0724	no	up	1.353e-05	6.746e-05	0.851	1.0587	0.0823	no	up	0.0071	0.03192	0.7312	1.0197	0.0281	no	up	0.3173	0.4178	0.2258	1.0069	0.0099	no	up	0.0009031	0.002899	0.6354	1.0267	0.038	no	up	B(i)	-	228.134	3.2062	M+H-H2O	C10H19N3O4	0
Asn-Met	0.001109	0.009147	1.1024	1.0435	0.0614	yes	up	1.852e-05	0.000144	1.0277	1.07	0.0976	yes	up	3.287e-05	0.000136	0.932	1.0821	0.1138	no	up	0.01163	0.04487	0.7799	1.0254	0.0362	no	up	0.2809	0.3792	0.3098	1.0112	0.0161	no	up	0.005853	0.01317	0.6612	1.037	0.0524	no	up	B(i)	-	262.087	1.153	M-H	C9H17N3O4S	0
Asn-Phe	0.0001152	0.002395	1.27	1.0399	0.0565	yes	up	1.622e-06	2.581e-05	1.1333	1.0666	0.093	yes	up	7.044e-06	4e-05	0.8909	1.0589	0.0826	no	up	0.0009291	0.008285	0.955	1.0257	0.0366	no	up	0.2418	0.3366	0.3183	0.9928	-0.0105	no	down	0.01072	0.02171	0.5104	1.0182	0.0261	no	up	B(i)	-	278.115	2.8116	M-H	C13H17N3O4	0
Asn-Phe-Ile	0.003262	0.01875	1.0402	1.0361	0.0511	yes	up	4.29e-05	0.000266	1.053	1.0656	0.0916	yes	up	7.566e-06	4.236e-05	0.9542	1.0726	0.1011	no	up	0.01752	0.05981	0.8241	1.0284	0.0405	no	up	0.4816	0.5779	0.175	1.0066	0.0095	no	up	0.003355	0.008337	0.7012	1.0353	0.05	no	up	B(i)	-	393.213	4.4795	M+H	C19H28N4O5	0
Asn-Phe-Leu	0.0001159	0.002399	1.5218	1.0673	0.094	yes	up	6.434e-08	3.016e-06	1.3878	1.1103	0.1509	yes	up	6.768e-08	1.188e-06	1.1926	1.1145	0.1564	yes	up	0.001508	0.01134	1.1077	1.0403	0.0569	yes	up	0.5558	0.6466	0.1225	1.0038	0.0055	no	up	0.0009727	0.003079	0.8059	1.0442	0.0624	no	up	B(i)	-	391.199	4.4645	M-H	C19H28N4O5	0
Asn-Val-Ala	0.0001299	0.002594	1.2571	1.043	0.0608	yes	up	2.874e-06	3.806e-05	1.1751	1.0781	0.1085	yes	up	4.978e-07	5.231e-06	0.9876	1.0755	0.105	no	up	0.0002504	0.003557	1.052	1.0337	0.0478	yes	up	0.6732	0.7494	0.1313	0.9976	-0.0035	no	down	8.041e-06	7.467e-05	0.736	1.0312	0.0443	no	up	B(i)	-	301.152	1.2207	M-H	C12H22N4O5	0
Asn-Val-Ile	2.238e-05	0.0009306	1.4857	1.063	0.0881	yes	up	3.339e-08	1.965e-06	1.3936	1.1135	0.1551	yes	up	1.797e-08	4.641e-07	1.1788	1.1133	0.1548	yes	up	0.0001821	0.002899	1.2512	1.0475	0.067	yes	up	0.9636	0.9742	0.0337	0.9998	-0.0003	no	down	0.0001308	0.0006325	0.8665	1.0473	0.0667	no	up	B(i)	-	343.199	3.4176	M-H	C15H28N4O5	0
Asn-Val-Leu	7.168e-05	0.001798	1.4244	1.0604	0.0846	yes	up	6.118e-07	1.318e-05	1.3134	1.1024	0.1407	yes	up	6.833e-07	6.659e-06	1.2102	1.1221	0.1662	yes	up	0.00148	0.01118	1.0772	1.0396	0.056	yes	up	0.115	0.1869	0.4753	1.0179	0.0256	no	up	0.0003213	0.001274	0.9418	1.0582	0.0816	no	up	B(i)	-	343.199	3.5479	M-H	C15H28N4O5	0
Asp-Ala-Ile	0.0002115	0.003372	1.1436	1.0344	0.0488	yes	up	3.784e-06	4.609e-05	1.0251	1.0552	0.0775	yes	up	0.0003121	0.0008665	0.6958	1.0384	0.0544	no	up	0.0006631	0.006627	0.826	1.0201	0.0286	no	up	0.01532	0.03979	0.6338	0.9841	-0.0231	no	down	0.4892	0.5553	0.129	1.0038	0.0055	no	up	B(i)	-	316.152	2.3836	M-H	C13H23N3O6	0
Asp-Ala-Leu	0.0008437	0.007738	1.0112	1.0273	0.0388	yes	up	4.929e-05	0.0002953	0.8767	1.0412	0.0583	no	up	0.0005437	0.001389	0.6623	1.0356	0.0504	no	up	0.03029	0.08883	0.5803	1.0136	0.0195	no	up	0.4292	0.5291	0.255	0.9946	-0.0079	no	down	0.244	0.3072	0.2367	1.0081	0.0116	no	up	B(i)	-	316.152	2.8377	M-H	C13H23N3O6	0
Asp-Asn-Ile	0.0008376	0.007705	1.2012	1.0412	0.0582	yes	up	1.126e-06	1.981e-05	1.2628	1.0875	0.121	yes	up	6.802e-07	6.634e-06	1.0536	1.0852	0.1179	yes	up	1.088e-05	0.0005313	1.2668	1.0445	0.0628	yes	up	0.5673	0.6569	0.1406	0.9978	-0.0031	no	down	2.99e-06	3.595e-05	0.8684	1.0423	0.0597	no	up	B(i)	-	359.158	1.2794	M-H	C14H24N4O7	0
Aspergillide B	0.01305	0.04846	0.8392	1.0334	0.0475	no	up	7.223e-06	7.3e-05	1.1812	1.1022	0.1404	yes	up	5.599e-08	1.035e-06	1.3622	1.1879	0.2484	yes	up	6.373e-05	0.001518	1.3527	1.0665	0.0929	yes	up	5.164e-05	0.0007938	1.354	1.0777	0.108	yes	up	1.196e-07	3.651e-06	1.4324	1.1494	0.2009	yes	up	B(i)	-	255.159	6.5061	M+H	C14H22O4	0
Asp-Ile-Asp	0.006635	0.03013	1.0033	1.034	0.0482	yes	up	1.328e-05	0.0001126	1.1071	1.0742	0.1033	yes	up	5.427e-06	3.269e-05	0.9696	1.0779	0.1083	no	up	0.001672	0.01207	1.0645	1.0389	0.055	yes	up	0.6531	0.7321	0.0835	1.0035	0.005	no	up	0.000618	0.002149	0.7987	1.0425	0.06	no	up	B(i)	-	360.142	2.0295	M-H	C14H23N3O8	0
Asp-Ile-Ile	0.000793	0.007459	1.1243	1.035	0.0497	yes	up	4.167e-07	1.021e-05	1.1272	1.0627	0.0877	yes	up	0.0001523	0.000477	0.7895	1.0477	0.0672	no	up	0.002017	0.0137	0.9467	1.0267	0.038	no	up	0.06869	0.1248	0.5601	0.9859	-0.0205	no	down	0.1936	0.2521	0.3018	1.0122	0.0175	no	up	B(i)	-	358.199	4.3566	M-H	C16H29N3O6	0
Asp-Ile-Leu	0.0001877	0.003214	1.1695	1.04	0.0565	yes	up	2.028e-07	6.327e-06	1.1177	1.0713	0.0994	yes	up	3.036e-06	2.076e-05	0.9277	1.0703	0.0981	no	up	0.0006239	0.006394	0.9734	1.0302	0.0429	no	up	0.8917	0.9216	0.0711	0.9991	-0.0013	no	down	0.003704	0.009039	0.6337	1.0292	0.0416	no	up	B(i)	-	340.188	4.3566	M-H2O-H	C16H29N3O6	0
Asp-Ile-Phe	0.0117	0.04486	0.9859	1.0327	0.0464	no	up	1.664e-05	0.0001334	1.0812	1.0614	0.086	yes	up	0.001766	0.003798	0.6783	1.0392	0.0554	no	up	0.02728	0.0823	0.8275	1.0279	0.0396	no	up	0.04504	0.09002	0.6991	0.979	-0.0306	no	down	0.6123	0.6717	0.1236	1.0063	0.009	no	up	B(i)	-	392.183	4.5973	M-H	C19H27N3O6	0
Asp-Ile-Tyr	0.001561	0.01144	1.3178	1.0582	0.0817	yes	up	1.998e-07	6.272e-06	1.3272	1.1047	0.1436	yes	up	0.0001218	0.0003954	0.9312	1.079	0.1097	no	up	0.003029	0.0179	1.1187	1.0439	0.062	yes	up	0.05013	0.09796	0.6678	0.9768	-0.0339	no	down	0.2077	0.2681	0.3608	1.0196	0.0281	no	up	B(i)	-	408.178	3.5354	M-H	C19H27N3O7	0
Asp-Leu	0.05024	0.1233	0.6931	1.0196	0.0279	no	up	6.304e-05	0.0003562	0.9708	1.052	0.0732	no	up	0.001739	0.003749	0.6812	1.0402	0.0569	no	up	0.0003468	0.004382	1.0677	1.0318	0.0452	yes	up	0.1296	0.2051	0.4376	0.9888	-0.0162	no	down	0.02831	0.04891	0.502	1.0203	0.029	no	up	B(i)	-	245.114	2.573	M-H	C10H18N2O5	0
Asp-Leu-Ser	7.945e-05	0.001923	1.1166	1.0311	0.0442	yes	up	7.034e-07	1.44e-05	1.0777	1.0614	0.0859	yes	up	7.729e-06	4.307e-05	0.9174	1.0638	0.0893	no	up	1.85e-05	0.0007341	1.0378	1.0293	0.0417	yes	up	0.728	0.7955	0.066	1.0023	0.0034	no	up	0.0005102	0.001842	0.7223	1.0317	0.0451	no	up	B(i)	-	332.147	1.8256	M-H	C13H23N3O7	0
Asp-Met-Ile	0.000211	0.003372	1.1192	1.0354	0.0502	yes	up	1.555e-05	0.0001268	0.9956	1.057	0.08	no	up	0.00284	0.005735	0.5197	1.0264	0.0375	no	up	0.01325	0.04912	0.7549	1.0209	0.0298	no	up	0.002349	0.009909	0.8781	0.971	-0.0424	no	down	0.1955	0.2543	0.2653	0.9913	-0.0126	no	down	B(i)	-	376.154	3.7212	M-H	C15H27N3O6S	0
Asp-Met-Leu	0.0002748	0.003866	1.3586	1.0618	0.0865	yes	up	2.027e-05	0.0001537	1.2408	1.1021	0.1403	yes	up	4.725e-06	2.94e-05	1.0893	1.1075	0.1473	yes	up	0.02076	0.06761	0.9001	1.038	0.0538	no	up	0.7347	0.8009	0.0614	1.0049	0.007	no	up	0.006539	0.01443	0.7195	1.043	0.0608	no	up	B(i)	-	376.155	3.8773	M-H	C15H27N3O6S	0
Asp-Phe-Thr	8.558e-06	0.0005165	1.485	1.0642	0.0897	yes	up	3.092e-06	4.005e-05	1.2364	1.098	0.1349	yes	up	6.421e-06	3.717e-05	1.0935	1.1079	0.1478	yes	up	0.007553	0.03332	0.883	1.0318	0.0451	no	up	0.5064	0.6018	0.1864	1.009	0.0129	no	up	0.005149	0.01186	0.7224	1.041	0.058	no	up	B(i)	-	380.147	3.1854	M-H	C17H23N3O7	0
Asp-Ser-Leu	0.0004182	0.005036	1.1302	1.038	0.0538	yes	up	2.191e-05	0.0001617	0.974	1.0591	0.0828	no	up	0.0007933	0.001913	0.6782	1.044	0.0621	no	up	0.03163	0.09161	0.6522	1.0203	0.0291	no	up	0.1666	0.2507	0.4795	0.9858	-0.0207	no	down	0.5561	0.6184	0.1341	1.0058	0.0084	no	up	B(i)	-	332.147	2.7085	M-H	C13H23N3O7	0
Aspterric acid	4.772e-07	0.0001082	2.5486	1.1587	0.2125	yes	up	9.983e-09	9.504e-07	2.1598	1.2508	0.3229	yes	up	1.893e-08	4.765e-07	1.8433	1.2567	0.3296	yes	up	4.637e-07	0.0001085	1.8389	1.0795	0.1104	yes	up	0.6073	0.6923	0.1354	1.0047	0.0067	no	up	2.62e-06	3.285e-05	1.2991	1.0846	0.1171	yes	up	B(i)	-	265.145	11.0048	M-H	C15H22O4	0
Asp-Tyr-Ile	0.0181	0.06012	0.9744	1.0399	0.0564	no	up	0.0001281	0.0006098	1.0722	1.0726	0.1012	yes	up	0.003991	0.007712	0.6464	1.0426	0.0602	no	up	0.03741	0.1033	0.8162	1.0315	0.0447	no	up	0.01948	0.04753	0.7967	0.972	-0.041	no	down	0.8424	0.8731	0.0397	1.0026	0.0038	no	up	B(i)	-	408.178	3.8186	M-H	C19H27N3O7	0
Asp-Val-Ile	0.0005549	0.006017	1.1747	1.0383	0.0542	yes	up	1.422e-05	0.0001185	1.1861	1.0734	0.1022	yes	up	2.592e-05	0.0001126	1.0041	1.0743	0.1033	yes	up	0.0021	0.01408	1.0553	1.0338	0.048	yes	up	0.9387	0.9564	0.0225	1.0008	0.0011	no	up	0.003332	0.008293	0.7403	1.0346	0.0491	no	up	B(i)	-	344.183	3.6794	M-H	C15H27N3O6	0
Asp-Val-Phe	6.992e-05	0.001771	1.4045	1.0595	0.0834	yes	up	2.572e-06	3.518e-05	1.2803	1.0991	0.1364	yes	up	3.773e-06	2.462e-05	1.1106	1.1058	0.1451	yes	up	0.002097	0.01406	1.0347	1.0374	0.0529	yes	up	0.5973	0.6836	0.1382	1.006	0.0087	no	up	0.001713	0.004862	0.7789	1.0436	0.0616	no	up	B(i)	-	378.168	4.0281	M-H	C18H25N3O6	0
Asp-Val-Tyr	0.0001339	0.002634	1.3793	1.058	0.0814	yes	up	8.165e-06	7.963e-05	1.0989	1.0744	0.1035	yes	up	8.506e-05	0.0002946	0.9776	1.0861	0.1192	no	up	0.08254	0.1832	0.509	1.0155	0.0221	no	up	0.3708	0.4727	0.2708	1.0109	0.0157	no	up	0.06011	0.09269	0.5053	1.0266	0.0378	no	up	B(i)	-	394.162	2.9022	M-H	C18H25N3O7	0
Auberganol	8.032e-06	0.0005017	2.566	1.3133	0.3932	yes	up	1.352e-07	4.808e-06	2.2324	1.5151	0.5994	yes	up	1.915e-09	9.426e-08	2.1783	1.6845	0.7523	yes	up	8.029e-05	0.001752	1.9581	1.1537	0.2062	yes	up	9.825e-05	0.001187	1.5802	1.1118	0.1529	yes	up	2.697e-08	1.294e-06	1.8677	1.2827	0.3592	yes	up	B(ii)	102490-02-8	245.19	7.0067	M+Na-H2O	C15H28O2	59.1
Aucubin	0.0035	0.01957	1.0371	0.963	-0.0543	yes	down	9.595e-06	8.893e-05	1.2627	0.8999	-0.1522	yes	down	1.591e-05	7.644e-05	1.3111	0.8448	-0.2433	yes	down	0.0005743	0.006088	1.3647	0.9344	-0.0979	yes	down	0.02972	0.06564	0.961	0.9388	-0.0911	no	down	0.0001751	0.0007937	1.3003	0.8772	-0.1889	yes	down	B(ii)	479-98-1	345.119	2.9022	M-H	C15H22O9	44.6
Awobanin	0.0489	0.1209	0.9956	0.9542	-0.0676	no	down	0.0004655	0.001668	1.8502	0.7984	-0.3249	yes	down	0.001436	0.003184	1.47	0.8078	-0.3078	yes	down	0.003454	0.01961	2.2489	0.8367	-0.2572	yes	down	0.8733	0.9081	0.0438	1.0119	0.017	no	up	0.009096	0.01893	1.4089	0.8466	-0.2402	yes	down	B(ii)	64615-55-0	754.176	3.8345	M-H2O-H	C36H37O19+	45.1
Azelaic acid	0.6834	0.7777	0.1341	0.9967	-0.0047	no	down	0.004246	0.01005	0.7171	0.9644	-0.0523	no	down	0.0001229	0.0003981	0.7493	0.9515	-0.0717	no	down	0.001525	0.01141	1.0225	0.9676	-0.0476	yes	down	0.1129	0.184	0.4799	0.9866	-0.0194	no	down	5.088e-06	5.317e-05	0.8793	0.9547	-0.067	no	down	B(i)	123-99-9	189.112	7.7013	M+H	C9H16O4	0
Baicalin	5.122e-05	0.001489	2.4275	0.8538	-0.228	yes	down	2.471e-05	0.0001779	2.366	0.688	-0.5395	yes	down	0.0005586	0.001421	2.3545	0.5317	-0.9113	yes	down	0.004562	0.02365	2.266	0.8058	-0.3115	yes	down	0.158	0.2402	1.4329	0.7728	-0.3719	no	down	0.007127	0.0155	2.132	0.6227	-0.6833	yes	down	B(ii)	21967-41-9	447.092	3.6625	M+H	C21H18O11	64.9
B-D-Xylopyranosyl-(1->4)-a-L-rhamnopyranosyl-(1->2)-L-arabinose	3.743e-05	0.001234	2.3824	1.1783	0.2367	yes	up	1.079e-07	4.126e-06	2.1704	1.3173	0.3976	yes	up	1.305e-07	1.914e-06	1.8877	1.3396	0.4218	yes	up	6.988e-05	0.001608	1.9909	1.118	0.1609	yes	up	0.3378	0.4398	0.4309	1.0169	0.0242	no	up	4.94e-05	0.0002948	1.4653	1.1369	0.1851	yes	up	B(ii)	-	409.133	11.0048	M-H2O-H	C16H28O13	52
Benzyl alcohol	0.01218	0.04616	0.9816	0.9486	-0.0761	no	down	0.0001221	0.000588	1.0057	0.9108	-0.1348	yes	down	4.01e-05	0.0001599	0.9797	0.8822	-0.1808	no	down	0.003135	0.01829	0.8851	0.9602	-0.0586	no	down	0.0163	0.04161	0.6154	0.9686	-0.046	no	down	0.0004419	0.001643	0.8335	0.93	-0.1046	no	down	B(i)	100-51-6	91.0549	3.5259	M+H-H2O	C7H8O	0
Benzyl O-[arabinofuranosyl-(1->6)-glucoside]	0.03903	0.1031	0.7162	0.9863	-0.0199	no	down	0.000242	0.0009963	1.3735	0.9221	-0.1169	yes	down	6.47e-07	6.383e-06	2.1467	0.755	-0.4054	yes	down	0.001188	0.009651	1.7644	0.9349	-0.0971	yes	down	7.155e-05	0.0009698	2.554	0.8188	-0.2885	yes	down	1.202e-06	1.856e-05	2.429	0.7655	-0.3855	yes	down	B(ii)	88510-11-6	420.186	2.7833	M+NH4	C18H26O10	72.5
beta-Ala-Arg	0.03472	0.095	0.9438	1.0396	0.056	no	up	0.007523	0.01619	0.7836	1.0449	0.0634	no	up	2.153e-05	9.705e-05	1.2372	1.1267	0.1721	yes	up	0.6726	0.7859	0.1622	1.0051	0.0074	no	up	9.532e-05	0.001168	1.4696	1.0783	0.1087	yes	up	0.0002721	0.001116	1.1526	1.0838	0.1161	yes	up	B(ii)	-	246.156	12.0509	M+H	C9H19N5O3	48.2
Beta-Dolabrin	0.0003362	0.004364	1.1988	0.9552	-0.0661	yes	down	0.002083	0.005593	0.7584	0.9587	-0.0608	no	down	4.54e-07	4.881e-06	1.1086	0.8981	-0.1551	yes	down	0.6636	0.7796	0.1339	1.0037	0.0053	no	up	2.589e-05	0.0005316	1.2191	0.9367	-0.0943	yes	down	3.669e-06	4.186e-05	0.9595	0.9402	-0.089	no	down	B(i)	-	163.076	3.5717	M+H	C10H10O2	0
Betaenone A	0.1754	0.2991	0.6788	1.0313	0.0445	no	up	0.005236	0.01198	1.0681	1.0738	0.1027	yes	up	0.0005564	0.001416	1.0475	1.09	0.1243	yes	up	0.02762	0.08303	1.036	1.0411	0.0582	yes	up	0.1953	0.2842	0.4897	1.0151	0.0216	no	up	0.001092	0.003378	0.9551	1.0569	0.0798	no	up	B(i)	-	367.248	6.7298	M+H	C21H34O5	0
Betaenone D	0.005197	0.0255	1.7921	1.1779	0.2362	yes	up	2.498e-05	0.0001793	2.0941	1.3881	0.4731	yes	up	0.0003872	0.001038	1.4626	1.288	0.3651	yes	up	1.167e-05	0.000551	2.2217	1.1784	0.2369	yes	up	0.0168	0.04257	1.0823	0.9279	-0.108	yes	down	0.004731	0.01107	0.9876	1.0934	0.1289	no	up	B(i)	-	385.258	8.3582	M+H	C21H36O6	0
Beta-fenchocamphorone	0.599	0.7103	0.1806	0.9956	-0.0064	no	down	0.001656	0.004637	1.001	0.9385	-0.0916	yes	down	1.787e-06	1.39e-05	1.0296	0.9198	-0.1205	yes	down	0.001163	0.009516	1.4123	0.9427	-0.0852	yes	down	0.1737	0.2589	0.5496	0.9801	-0.029	no	down	1.055e-08	6.768e-07	1.195	0.924	-0.1141	yes	down	B(i)	-	167.143	7.7013	M+H	C11H18O	0
Beta-Hydroxypropiovanillone	0.2322	0.3648	0.354	0.9896	-0.0151	no	down	0.001496	0.004272	0.6704	0.9692	-0.0452	no	down	0.0001773	0.00054	0.9211	0.9242	-0.1137	no	down	0.001083	0.009094	0.7764	0.9794	-0.03	no	down	0.002418	0.01013	1.009	0.9536	-0.0686	yes	down	0.0002626	0.001088	0.9932	0.934	-0.0986	no	down	B(i)	-	197.081	3.2062	M+H	C10H12O4	0
Beta-N-Acetylglucosamine	0.06042	0.1408	0.9677	1.051	0.0718	no	up	0.02528	0.04477	0.8608	1.0903	0.1248	no	up	3.661e-06	2.406e-05	1.569	1.2694	0.3442	yes	up	0.228	0.3754	0.596	1.0374	0.053	no	up	0.0004768	0.003312	1.8183	1.1642	0.2194	yes	up	5.69e-06	5.771e-05	1.6477	1.2078	0.2724	yes	up	B(ii)	14131-68-1	266.09	3.5675	M+FA-H	C8H15NO6	46.4
Beta-Zearalanol	6.171e-05	0.001663	2.2562	1.2142	0.28	yes	up	9.786e-08	3.88e-06	2.3106	1.4572	0.5432	yes	up	2.708e-09	1.201e-07	2.2915	1.6294	0.7043	yes	up	1.564e-06	0.0001979	2.386	1.2002	0.2633	yes	up	2.822e-05	0.0005603	1.7362	1.1181	0.1611	yes	up	3.434e-09	3.363e-07	2.1616	1.342	0.4244	yes	up	B(i)	42422-68-4	321.171	12.236	M-H	C18H26O5	0
Bhas#26	0.02401	0.0732	1.3259	1.074	0.1031	yes	up	0.002405	0.006289	1.2785	1.1054	0.1446	yes	up	0.4126	0.4667	0.2983	1.0228	0.0326	no	up	0.07614	0.173	0.8139	1.0292	0.0415	no	up	0.0001232	0.001383	1.4717	0.9253	-0.112	yes	down	0.01175	0.02341	0.8134	0.9523	-0.0705	no	down	B(i)	-	449.276	7.5801	M+FA-H	C21H40O7	0
Bidenlignaside B	0.8953	0.9338	0.0043	0.9989	-0.0016	no	down	0.5742	0.6413	0.1149	0.9963	-0.0053	no	down	5.511e-05	0.0002066	0.8447	0.9466	-0.0791	no	down	0.6963	0.8039	0.1078	0.9974	-0.0037	no	down	2.946e-05	0.000573	1.2199	0.9501	-0.0738	yes	down	7.594e-05	0.0004153	0.9713	0.9477	-0.0776	no	down	B(i)	-	537.199	3.7971	M-H	C26H34O12	0
Boldione	0.06976	0.1561	0.987	1.0819	0.1136	no	up	4.309e-05	0.0002668	1.9347	1.3781	0.4627	yes	up	2.086e-08	5.132e-07	2.2928	1.6941	0.7605	yes	up	2.647e-05	0.0009064	2.452	1.2737	0.349	yes	up	3.179e-05	0.0006022	2.2692	1.2293	0.2979	yes	up	1.654e-10	4.921e-08	2.5305	1.5658	0.6469	yes	up	B(ii)	897-06-3	339.191	4.0259	M+CH3OH+Na	C19H24O2	61
Buddlenol A	0.03833	0.1018	1.0774	0.9519	-0.0712	yes	down	0.009162	0.01908	0.8569	0.9438	-0.0834	no	down	5.407e-06	3.26e-05	1.0582	0.9098	-0.1363	yes	down	0.7451	0.8388	0.1628	0.9916	-0.0122	no	down	0.05821	0.1098	0.7345	0.964	-0.0529	no	down	0.05123	0.08099	0.6455	0.9559	-0.0651	no	down	B(i)	-	583.218	6.5977	M+H	C31H34O11	0
Burseran	0.02	0.06442	1.0232	0.9722	-0.0407	yes	down	0.02651	0.0466	0.7409	0.972	-0.0409	no	down	0.01633	0.02661	0.6442	0.971	-0.0425	no	down	0.99	0.9946	0.0557	0.9998	-0.0002	no	down	0.9075	0.9334	0.0806	0.9989	-0.0016	no	down	0.8877	0.9115	0.0297	0.9987	-0.0018	no	down	B(i)	23284-23-3	387.18	10.8675	M+H	C22H26O6	0
Butyl (S)-3-hydroxybutyrate glucoside	0.002806	0.01697	0.9507	0.9716	-0.0416	no	down	4.032e-05	0.0002542	0.998	0.9417	-0.0866	no	down	1.937e-05	8.916e-05	1.2346	0.8742	-0.1939	yes	down	0.009888	0.04015	0.942	0.9693	-0.045	no	down	0.003468	0.01319	1.2567	0.9283	-0.1073	yes	down	0.0002082	0.000908	1.2394	0.8998	-0.1523	yes	down	B(ii)	-	303.145	3.9453	M-H2O-H	C14H26O8	49.6
Caffeic acid 4-O-glucuronide	0.6922	0.7844	0.2731	1.0097	0.0139	no	up	0.03694	0.06176	1.0439	0.9165	-0.1259	yes	down	0.002907	0.005855	0.9768	1.0846	0.1172	no	up	0.01533	0.05439	1.6776	0.9077	-0.1397	yes	down	0.0002325	0.002085	2.1803	1.1835	0.2431	yes	up	0.001311	0.003922	1.0935	1.0742	0.1033	yes	up	B(ii)	-	337.057	4.0281	M-H2O-H	C15H16O10	64.4
Cannabigerol	0.1103	0.2156	0.6227	1.0228	0.0326	no	up	0.01663	0.0314	0.6718	1.0442	0.0623	no	up	2.941e-07	3.481e-06	1.3857	1.1861	0.2463	yes	up	0.1597	0.2906	0.4984	1.0209	0.0298	no	up	5.692e-06	0.0002443	1.7699	1.136	0.1839	yes	up	4.296e-07	8.907e-06	1.5018	1.1597	0.2137	yes	up	B(i)	25654-31-3	317.248	13.4431	M+H	C21H32O2	0
Capillanol	0.4342	0.568	0.3622	1.0109	0.0156	no	up	0.0004554	0.00164	0.9214	1.0637	0.089	no	up	1.07e-06	9.423e-06	1.2306	1.1452	0.1956	yes	up	7.455e-05	0.001673	1.2269	1.0522	0.0735	yes	up	4.372e-06	0.0002184	1.3466	1.0767	0.1066	yes	up	1.294e-07	3.862e-06	1.3827	1.1329	0.18	yes	up	B(i)	-	175.112	5.8057	M+H	C12H14O	0
Capsidiol	0.003572	0.01984	1.813	1.0972	0.1338	yes	up	0.0001789	0.0007891	1.418	1.1262	0.1715	yes	up	1.171e-06	1.009e-05	1.6986	1.2356	0.3052	yes	up	0.08303	0.184	0.7791	1.0265	0.0377	no	up	3.504e-07	8.071e-05	1.7374	1.0971	0.1337	yes	up	7.318e-06	6.984e-05	1.5066	1.1262	0.1714	yes	up	B(ii)	37208-05-2	295.192	9.9002	M+Hac-H	C15H24O2	78.3
Carbazomarine A	0.001989	0.01341	1.5135	1.0908	0.1254	yes	up	7.52e-07	1.5e-05	1.7499	1.2161	0.2823	yes	up	4.061e-07	4.469e-06	1.8081	1.3292	0.4105	yes	up	1.426e-05	0.0006343	1.8508	1.1148	0.1568	yes	up	0.0008663	0.004945	1.4884	1.093	0.1283	yes	up	3.29e-06	3.847e-05	1.7788	1.2185	0.2851	yes	up	B(i)	-	552.204	13.4177	M-H	C33H31NO7	0
Carissanol	0.0001339	0.002634	2.0535	0.9082	-0.1389	yes	down	7.669e-05	0.0004127	1.482	0.8966	-0.1575	yes	down	3.648e-10	2.83e-08	1.9034	0.7846	-0.35	yes	down	0.5999	0.7285	0.2972	0.9872	-0.0186	no	down	7.934e-05	0.001037	1.9081	0.8751	-0.1924	yes	down	2.429e-05	0.0001715	1.6135	0.8639	-0.2111	yes	down	B(ii)	87402-76-4	359.149	3.1298	M+H-H2O	C20H24O7	42.5
Cavipetin C	0.01722	0.05816	1.2787	1.0641	0.0896	yes	up	0.00466	0.01086	1.0959	1.0773	0.1074	yes	up	6.532e-05	0.0002376	1.29	1.1279	0.1737	yes	up	0.4438	0.5982	0.3066	1.0124	0.0178	no	up	0.002213	0.009497	1.1079	1.047	0.0663	yes	up	0.001186	0.003609	0.986	1.06	0.0841	no	up	B(ii)	128552-90-9	421.295	0.7133	M+CH3OH+H	C24H36O4	65.9
Cespihypotin V	4.323e-06	0.000361	2.7793	1.3442	0.4267	yes	up	1.149e-08	1.025e-06	2.5954	1.6327	0.7073	yes	up	7.822e-10	5.002e-08	2.2115	1.6455	0.7185	yes	up	5.722e-05	0.00142	2.432	1.2147	0.2806	yes	up	0.7249	0.7931	0.2139	1.0078	0.0112	no	up	8.504e-06	7.815e-05	1.7181	1.2242	0.2918	yes	up	B(i)	-	333.203	9.5333	M+H	C20H28O4	0
Chabrolol B	0.07663	0.1668	1.0559	1.048	0.0676	no	up	0.2414	0.3089	0.4974	1.0429	0.0606	no	up	2.239e-05	0.0001002	1.4039	1.1746	0.2321	yes	up	0.8687	0.92	0.143	0.9951	-0.007	no	down	0.001439	0.006988	1.7055	1.1263	0.1716	yes	up	3.811e-05	0.0002423	1.3949	1.1208	0.1645	yes	up	B(i)	-	279.197	12.4395	M-H	C17H28O3	0
Chalcomycin	0.1111	0.2167	0.8483	0.9674	-0.0478	no	down	0.0002028	0.0008684	1.25	0.909	-0.1376	yes	down	2.728e-05	0.0001175	1.2482	0.8793	-0.1855	yes	down	0.004555	0.02364	1.3432	0.9396	-0.0899	yes	down	0.05492	0.105	0.7565	0.9674	-0.0479	no	down	0.0003553	0.001381	1.198	0.9089	-0.1377	yes	down	B(i)	20283-48-1	701.372	13.1245	M+H	C35H56O14	0
Chamazulene	0.00013	0.002594	2.1636	1.1505	0.2023	yes	up	1.967e-07	6.197e-06	1.9472	1.256	0.3289	yes	up	1.143e-07	1.743e-06	1.697	1.2743	0.3496	yes	up	0.001153	0.009475	1.6781	1.0917	0.1266	yes	up	0.3568	0.459	0.3957	1.0145	0.0208	no	up	0.0003884	0.001482	1.2545	1.1076	0.1474	yes	up	B(i)	529-05-5	185.132	11.0025	M+H	C14H16	0
Chloriolide	0.01837	0.06077	0.9919	1.0393	0.0556	no	up	2.732e-05	0.0001913	1.1918	1.0985	0.1356	yes	up	2.606e-07	3.199e-06	1.3489	1.1699	0.2264	yes	up	4.943e-06	0.0003466	1.3246	1.057	0.08	yes	up	9.627e-07	0.0001224	1.2935	1.065	0.0908	yes	up	8.577e-09	5.925e-07	1.3804	1.1257	0.1708	yes	up	B(i)	-	225.113	6.4845	M-H	C12H18O4	0
Chloromarmin	0.3653	0.5033	0.7169	1.0998	0.1373	no	up	0.191	0.2531	0.8184	1.2476	0.3191	no	up	1.797e-06	1.396e-05	2.5994	2.2966	1.1995	yes	up	0.3572	0.5139	0.7335	1.1343	0.1818	no	up	0.0001186	0.001348	3.404	1.8409	0.8804	yes	up	2.527e-07	6.148e-06	2.9453	2.0882	1.0622	yes	up	B(ii)	169869-82-3	368.16	4.5708	M+NH4	C19H23ClO4	62.7
Chokol G	0.06058	0.1411	0.6766	0.9762	-0.0348	no	down	1.964e-05	0.0001505	1.0378	0.9319	-0.1018	yes	down	3.748e-08	7.832e-07	0.8069	0.946	-0.0801	no	down	0.009233	0.03829	1.0246	0.9546	-0.067	yes	down	0.132	0.2081	0.4608	1.0151	0.0216	no	up	0.0207	0.03757	0.5653	0.969	-0.0454	no	down	B(i)	-	167.143	6.4602	M+H-H2O	C11H20O2	0
Choline sulfate	0.4018	0.5378	0.5405	0.9815	-0.027	no	down	0.001011	0.0031	1.2323	0.919	-0.1219	yes	down	0.02538	0.03937	0.7235	0.951	-0.0724	no	down	0.002656	0.01646	1.5172	0.9363	-0.0949	yes	down	0.02584	0.0589	0.8228	1.0349	0.0495	no	up	0.1004	0.1431	0.5706	0.969	-0.0455	no	down	B(ii)	4858-96-2	184.064	2.6757	M+H	C5H13NO4S	41.6
Chrysoeriol	0.2179	0.3488	0.4892	0.9882	-0.0171	no	down	0.001037	0.003164	1.1577	0.9169	-0.1251	yes	down	0.0002686	0.0007646	1.4913	0.8138	-0.2973	yes	down	0.001921	0.01325	1.5257	0.9279	-0.108	yes	down	0.01922	0.04709	1.4523	0.8875	-0.1722	yes	down	0.0003879	0.001481	1.6792	0.8234	-0.2802	yes	down	B(i)	491-71-4	299.056	7.2236	M-H	C16H12O6	0
Cibaric acid	6.66e-05	0.001725	1.6255	1.0756	0.1051	yes	up	2.672e-07	7.553e-06	1.6362	1.1584	0.2121	yes	up	1.139e-08	3.359e-07	1.5971	1.2101	0.2751	yes	up	3.704e-06	0.0003067	1.673	1.077	0.107	yes	up	0.0005006	0.003421	1.0967	1.0446	0.063	yes	up	1.469e-08	8.492e-07	1.4839	1.125	0.17	yes	up	B(ii)	130523-93-2	323.187	8.6459	M-H	C18H28O5	77
Cinmethylin	0.0003279	0.00429	1.2394	1.0324	0.046	yes	up	1.501e-06	2.443e-05	1.1779	1.0595	0.0833	yes	up	6.305e-08	1.121e-06	1.1315	1.0763	0.1061	yes	up	0.0004215	0.004936	1.0939	1.0262	0.0373	yes	up	0.00365	0.01368	0.7034	1.0159	0.0228	no	up	2.789e-06	3.429e-05	0.9838	1.0425	0.0601	no	up	B(i)	87818-31-3	275.2	11.801	M+H	C18H26O2	0
Cinnamaldehyde	0.001147	0.009343	1.2317	0.9506	-0.0731	yes	down	2.8e-05	0.0001946	1.2752	0.9001	-0.1518	yes	down	6.183e-06	3.616e-05	1.1598	0.8834	-0.1789	yes	down	0.0006793	0.006721	1.2529	0.9469	-0.0787	yes	down	0.2298	0.3233	0.4051	0.9814	-0.0271	no	down	5.63e-05	0.0003264	1.0009	0.9293	-0.1058	yes	down	B(i)	104-55-2	133.065	3.3205	M+H	C9H8O	0
Cinnamyl alcohol	1.719e-05	0.0007844	1.2952	1.0569	0.0798	yes	up	8.242e-08	3.537e-06	1.2926	1.1205	0.1641	yes	up	7.389e-10	4.852e-08	1.2284	1.1524	0.2046	yes	up	6.457e-05	0.001525	1.3075	1.0601	0.0842	yes	up	0.005845	0.01926	0.7489	1.0285	0.0405	no	up	2.913e-07	6.801e-06	1.1208	1.0903	0.1248	yes	up	B(i)	104-54-1;4407-36-7	117.07	11.7551	M+H-H2O	C9H10O	0
Cis,cis-Muconic acid	0.007534	0.0328	1.0467	1.0387	0.0547	yes	up	6.364e-06	6.664e-05	1.0873	1.0639	0.0894	yes	up	8.492e-07	7.865e-06	1.0454	1.0818	0.1134	yes	up	0.0703	0.1638	0.7314	1.0243	0.0347	no	up	0.06947	0.1259	0.5612	1.0168	0.024	no	up	0.006325	0.01404	0.7702	1.0415	0.0587	no	up	B(i)	1119-72-8	143.034	0.6851	M+H	C6H6O4	0
Cis-5-Hydroxypipecolic acid	0.003812	0.02072	0.7061	1.0167	0.024	no	up	0.02759	0.0482	0.8433	1.063	0.0882	no	up	7.432e-06	4.176e-05	1.151	1.1065	0.1461	yes	up	0.0913	0.196	0.8962	1.0455	0.0642	no	up	0.1458	0.2252	0.6986	1.0409	0.0579	no	up	5.014e-05	0.0002983	1.2065	1.0883	0.1221	yes	up	B(i)	-	128.071	0.6665	M+H-H2O	C6H11NO3	0
Citicoline	0.001099	0.009096	1.6084	0.9258	-0.1112	yes	down	3.76e-05	0.0002414	1.5809	0.8542	-0.2274	yes	down	0.000628	0.001569	1.2551	0.8603	-0.2171	yes	down	0.01307	0.04865	1.4176	0.9226	-0.1162	yes	down	0.8577	0.8966	0.0708	1.0072	0.0103	no	up	0.05877	0.09093	0.8272	0.9293	-0.1058	no	down	B(ii)	987-78-0	510.09	3.939	M+Na-2H	C14H27N4O11P2+	41.4
Citrulline	0.000306	0.004112	1.7506	1.0738	0.1027	yes	up	0.0002118	0.0008971	1.3698	1.0896	0.1238	yes	up	0.0502	0.07208	0.7001	1.049	0.069	no	up	0.2434	0.3938	0.5217	1.0148	0.0211	no	up	0.08868	0.1523	0.8855	0.9627	-0.0548	no	down	0.2446	0.3078	0.4457	0.9769	-0.0337	no	down	B(ii)	372-75-8	176.103	8.4215	M+H	C6H13N3O3	71.7
Citrusin D	0.009902	0.03987	1.3935	0.9437	-0.0837	yes	down	7.243e-05	0.0003954	1.2166	0.9249	-0.1127	yes	down	1.609e-05	7.708e-05	1.0146	0.9293	-0.1058	yes	down	0.3058	0.4626	0.5201	0.9801	-0.029	no	down	0.6243	0.7074	0.1462	1.0048	0.0068	no	up	0.3809	0.4498	0.2867	0.9848	-0.0222	no	down	B(ii)	65995-51-9	360.165	2.4305	M+NH4	C16H22O8	43.6
Cladospolide B	0.05167	0.1259	0.9362	1.0363	0.0514	no	up	4.431e-06	5.139e-05	1.4881	1.1376	0.1859	yes	up	4.985e-08	9.513e-07	1.6151	1.2217	0.2889	yes	up	2.75e-05	0.0009285	1.8014	1.0977	0.1345	yes	up	5.435e-05	0.000819	1.4066	1.074	0.103	yes	up	1.063e-07	3.393e-06	1.7115	1.1789	0.2375	yes	up	B(i)	-	227.129	4.4536	M-H	C12H20O4	0
Clausarinol	0.00543	0.02634	1.056	0.9723	-0.0406	yes	down	0.007421	0.01601	0.7696	0.9711	-0.0423	no	down	0.0006873	0.001695	0.7806	0.9625	-0.0551	no	down	0.8941	0.937	0.0954	0.9988	-0.0017	no	down	0.3061	0.4059	0.3789	0.9912	-0.0128	no	down	0.2051	0.2651	0.3082	0.99	-0.0145	no	down	B(ii)	-	432.238	10.8675	M+NH4	C24H30O6	61.5
Cnidilide	0.8337	0.8911	0.0938	0.9979	-0.003	no	down	0.001033	0.003152	1.0135	0.9464	-0.0795	yes	down	1.424e-06	1.171e-05	1.3061	0.8912	-0.1661	yes	down	0.000274	0.003759	1.4749	0.9483	-0.0766	yes	down	0.0003414	0.002666	1.355	0.9417	-0.0866	yes	down	1.297e-07	3.862e-06	1.5317	0.8931	-0.1632	yes	down	B(i)	3674-03-01	195.138	8.5849	M+H	C12H18O2	0
Cnidimol 7-glucoside	0.004634	0.02354	0.9269	1.0239	0.0341	no	up	4.935e-05	0.0002957	0.8505	1.0383	0.0542	no	up	0.6463	0.6903	0.0729	1.0023	0.0034	no	up	0.04069	0.11	0.6051	1.0141	0.0201	no	up	4.773e-06	0.0002255	1.08	0.9653	-0.0509	yes	down	0.002219	0.005965	0.587	0.9789	-0.0307	no	down	B(ii)	121748-72-9	437.146	3.8345	M-H	C21H26O10	43.3
Coclaurine	0.4719	0.602	0.5126	0.9633	-0.0539	no	down	0.6082	0.6723	0.2429	0.9667	-0.0488	no	down	4.845e-07	5.122e-06	2.014	1.5723	0.6529	yes	up	0.9643	0.9794	0.0125	1.0035	0.0051	no	up	1.318e-05	0.0003702	3.1098	1.6264	0.7017	yes	up	3.323e-06	3.877e-05	2.3999	1.6321	0.7068	yes	up	B(ii)	486-39-5	268.133	11.6405	M+H-H2O	C17H19NO3	54.1
Coixinden B	0.05863	0.1378	0.6705	0.9825	-0.0255	no	down	0.06936	0.1061	0.4335	0.9823	-0.0258	no	down	6.299e-06	3.669e-05	0.8895	0.939	-0.0907	no	down	0.9862	0.9923	0.0317	0.9998	-0.0003	no	down	0.00214	0.009272	1.0248	0.956	-0.0649	yes	down	0.001589	0.00458	0.8202	0.9558	-0.0652	no	down	B(ii)	151466-74-9	217.086	3.4169	M+H-H2O	C13H14O4	56.6
Collettiside I	0.5288	0.6518	0.2608	0.9904	-0.014	no	down	1.202e-05	0.0001047	1.0436	0.9441	-0.083	yes	down	1.451e-06	1.185e-05	0.9573	0.9355	-0.0962	no	down	0.0095	0.03898	1.1829	0.9533	-0.069	yes	down	0.1606	0.2433	0.3429	0.9909	-0.0132	no	down	0.003129	0.007874	0.9179	0.9446	-0.0822	no	down	B(ii)	14144-06-0	594.4	9.556	M+NH4	C33H52O8	66.8
Colnelenic acid	0.002677	0.01641	1.3267	1.0535	0.0751	yes	up	0.003659	0.008884	0.907	1.0585	0.082	no	up	7.465e-06	4.191e-05	1.134	1.1067	0.1462	yes	up	0.6583	0.7757	0.1779	1.0047	0.0068	no	up	0.001001	0.005445	1.034	1.0456	0.0643	yes	up	1.979e-05	0.0001469	0.9188	1.0505	0.0711	no	up	B(i)	52591-16-9	291.197	11.7993	M-H	C18H28O3	0
Compactin diol lactone	6.546e-06	0.0004468	2.7154	1.2602	0.3337	yes	up	3.633e-08	2.073e-06	2.4634	1.4506	0.5366	yes	up	2.608e-08	5.982e-07	2.0415	1.4346	0.5207	yes	up	2.733e-05	0.0009241	2.2369	1.151	0.2029	yes	up	0.5136	0.6083	0.2338	0.989	-0.0159	no	down	2.545e-05	0.0001777	1.4629	1.1384	0.187	yes	up	B(i)	58889-19-3	305.176	10.7254	M-H	C18H26O4	0
Confertifoline	0.09396	0.1925	0.5079	0.9886	-0.0166	no	down	0.0002708	0.001088	0.9464	0.9524	-0.0704	no	down	0.001843	0.003942	0.5398	0.9751	-0.0364	no	down	0.0008479	0.007816	1.1717	0.9634	-0.0538	yes	down	0.01293	0.03502	0.7013	1.0238	0.034	no	up	0.01145	0.02291	0.4442	0.9864	-0.0198	no	down	B(i)	-	235.169	7.997	M+H	C15H22O2	0
Coniferonic acid	0.002076	0.01383	1.0728	1.0255	0.0364	yes	up	1.559e-05	0.000127	0.9862	1.0446	0.0629	no	up	2.956e-06	2.033e-05	0.9279	1.0541	0.076	no	up	0.002592	0.01621	0.8586	1.0186	0.0266	no	up	0.04499	0.08995	0.4428	1.0091	0.0131	no	up	0.0001448	0.0006834	0.757	1.0279	0.0397	no	up	B(i)	-	277.216	12.9187	M+H	C18H28O2	0
Coniferyl alcohol	0.0004426	0.005239	1.531	0.9193	-0.1214	yes	down	0.0001021	0.0005124	1.2635	0.891	-0.1666	yes	down	6.569e-11	8.763e-09	1.4207	0.8271	-0.2739	yes	down	0.2284	0.3759	0.5877	0.9692	-0.0452	no	down	0.003349	0.01288	1.1302	0.9283	-0.1073	yes	down	9.26e-05	0.0004854	1.1413	0.8997	-0.1525	yes	down	B(ii)	32811-40-8;458-35-5;32811-40-8	181.086	5.6452	M+H	C10H12O3	62.8
Coniferyl aldehyde	0.02451	0.07423	1.0931	1.0499	0.0702	yes	up	0.006434	0.01421	0.9403	1.0744	0.1036	no	up	0.0003131	0.0008684	1.0853	1.1158	0.1581	yes	up	0.3063	0.4632	0.4602	1.0234	0.0333	no	up	0.1271	0.2021	0.6438	1.0385	0.0545	no	up	0.01523	0.02901	0.8266	1.0628	0.0878	no	up	B(i)	458-36-6	179.07	4.0488	M+H	C10H10O3	0
Connatusin B	8.156e-06	0.0005051	1.8919	1.1158	0.1581	yes	up	2.753e-07	7.751e-06	1.8837	1.2464	0.3178	yes	up	6.683e-10	4.488e-08	1.9627	1.3728	0.4572	yes	up	2.056e-05	0.0007914	1.9301	1.1171	0.1597	yes	up	7.288e-05	0.0009829	1.6431	1.1014	0.1393	yes	up	1.843e-09	2.274e-07	1.8934	1.2304	0.2991	yes	up	B(i)	-	267.159	9.3984	M+H	C15H22O4	0
Corchoionoside B	0.1726	0.2955	0.556	1.0132	0.0189	no	up	0.936	0.951	0.0272	0.9991	-0.0013	no	down	0.0005025	0.001298	1.1214	0.8951	-0.1599	yes	down	0.2358	0.3846	0.5039	0.9861	-0.0202	no	down	0.0007701	0.004557	1.6954	0.8959	-0.1587	yes	down	0.0001904	0.0008457	1.4281	0.8834	-0.1788	yes	down	B(ii)	189344-54-5	445.172	3.328	M+FA-H	C19H28O9	73.2
Corchorifatty acid D	0.00143	0.0108	1.4655	1.0474	0.0668	yes	up	4.958e-07	1.15e-05	1.5147	1.0961	0.1324	yes	up	1.95e-06	1.487e-05	1.2136	1.0866	0.1199	yes	up	0.002079	0.01399	1.3997	1.0465	0.0655	yes	up	0.37	0.472	0.3785	0.9914	-0.0125	no	down	0.008766	0.01837	0.8198	1.0374	0.053	no	up	B(ii)	-	309.206	0.7326	M+H	C18H28O4	62.5
Coriolic acid	0.0065	0.02974	1.166	1.0333	0.0473	yes	up	0.01482	0.02846	0.6381	1.0232	0.0331	no	up	0.05402	0.07694	0.4589	0.9762	-0.0347	no	down	0.1721	0.3067	0.4232	0.9903	-0.0141	no	down	0.0002413	0.002137	1.2549	0.954	-0.0679	yes	down	0.0002239	0.0009616	1.0667	0.9448	-0.082	yes	down	B(i)	-	295.228	13.2093	M-H	C18H32O3	0
Coronaric acid	0.3742	0.512	0.2707	0.9926	-0.0107	no	down	0.0001165	0.0005666	1.2116	0.9163	-0.1261	yes	down	4.742e-08	9.24e-07	1.3925	0.8562	-0.224	yes	down	9.073e-05	0.001879	1.678	0.9231	-0.1154	yes	down	0.001192	0.006134	1.2825	0.9344	-0.0979	yes	down	5.557e-09	4.452e-07	1.5976	0.8626	-0.2133	yes	down	B(i)	-	297.242	12.4603	M+H	C18H32O3	0
Corrin	0.0001884	0.003219	1.6703	1.0802	0.1113	yes	up	3.017e-07	8.233e-06	1.7076	1.1671	0.2229	yes	up	2.335e-07	2.949e-06	1.4305	1.1648	0.2201	yes	up	5.187e-05	0.001348	1.7054	1.0804	0.1116	yes	up	0.8642	0.9015	0.0795	0.9981	-0.0028	no	down	4.309e-05	0.0002661	1.1464	1.0784	0.1089	yes	up	B(i)	-	305.176	10.8652	M-H	C19H22N4	0
Cortexolone	0.0003631	0.004596	1.6983	1.0992	0.1364	yes	up	2.188e-06	3.162e-05	1.5942	1.1746	0.2322	yes	up	1.053e-06	9.304e-06	1.3641	1.1781	0.2365	yes	up	0.001147	0.009447	1.4057	1.0687	0.0958	yes	up	0.8181	0.8669	0.0529	1.003	0.0043	no	up	0.0005007	0.001814	0.9891	1.0718	0.1001	no	up	B(i)	152-58-9	347.219	13.1474	M+H	C21H30O4	0
Corticosterone	0.0005408	0.005916	2.2057	1.2287	0.2971	yes	up	1.18e-05	0.0001031	2.0805	1.3758	0.4603	yes	up	1.141e-06	9.9e-06	1.8304	1.4068	0.4924	yes	up	0.005335	0.02636	1.7057	1.1197	0.1632	yes	up	0.3861	0.4878	0.4864	1.0225	0.0321	no	up	0.0002692	0.001108	1.3579	1.1449	0.1953	yes	up	B(i)	50-22-6	347.222	8.905	M+H	C21H30O4	0
Cortisol	0.0006069	0.006325	2.3197	1.2481	0.3198	yes	up	1.367e-06	2.268e-05	2.5152	1.5427	0.6254	yes	up	2.905e-07	3.451e-06	2.2499	1.6098	0.6869	yes	up	8.815e-08	5.198e-05	2.6548	1.236	0.3056	yes	up	0.01364	0.03643	0.9645	1.0435	0.0615	no	up	1.699e-10	4.921e-08	2.0344	1.2897	0.3671	yes	up	B(ii)	50-23-7	363.216	12.6207	M+H	C21H30O5	57.2
Cortol	0.09667	0.1963	0.9565	1.0558	0.0784	no	up	0.02115	0.03841	1.0011	1.0822	0.1139	yes	up	0.8965	0.9134	0.031	0.9958	-0.0061	no	down	0.2037	0.3472	0.6283	1.0249	0.0355	no	up	0.001507	0.007217	1.3749	0.9202	-0.12	yes	down	0.01514	0.02887	0.8375	0.9431	-0.0845	no	down	B(i)	516-38-1	369.264	7.5896	M+H	C21H36O5	0
Cortolone	0.0003987	0.004905	1.6039	1.0993	0.1365	yes	up	5.495e-06	5.974e-05	1.8355	1.2446	0.3157	yes	up	7.193e-09	2.423e-07	1.8323	1.334	0.4157	yes	up	0.0002387	0.003445	1.9639	1.1322	0.1791	yes	up	0.006305	0.02039	1.285	1.0718	0.1	yes	up	4.046e-08	1.701e-06	1.7842	1.2135	0.2792	yes	up	B(i)	516-42-7	367.248	9.8528	M+H	C21H34O5	0
Cosmosiin	0.02096	0.06655	1.6121	0.924	-0.114	yes	down	3.783e-05	0.0002426	1.6805	0.8632	-0.2122	yes	down	0.001978	0.004187	1.1402	0.897	-0.1569	yes	down	0.03781	0.1042	1.339	0.9342	-0.0982	yes	down	0.1563	0.2381	0.715	1.0391	0.0553	no	up	0.385	0.4538	0.3907	0.9707	-0.0428	no	down	B(ii)	578-74-5	433.113	3.6245	M+H	C21H20O10	63.8
Coumaperine	0.33	0.4677	0.215	1.0072	0.0103	no	up	0.2419	0.3094	0.3773	1.0368	0.0522	no	up	3.381e-07	3.868e-06	2.5072	1.9295	0.9482	yes	up	0.3473	0.5047	0.4685	1.0294	0.0418	no	up	8.96e-07	0.0001208	3.7018	1.861	0.8961	yes	up	3.686e-07	7.99e-06	2.9202	1.9157	0.9379	yes	up	B(ii)	76733-91-0	262.118	2.6757	M+Na-H2O	C16H19NO2	48.3
Coumaroyl quinic acid	0.002242	0.01455	1.0863	1.0423	0.0597	yes	up	0.003946	0.009468	0.7304	1.045	0.0635	no	up	0.6224	0.6682	0.1197	1.0088	0.0127	no	up	0.8383	0.9012	0.0318	1.0026	0.0038	no	up	0.08623	0.149	0.7155	0.9654	-0.0508	no	down	0.09164	0.1323	0.5295	0.9679	-0.047	no	down	B(i)	-	319.083	4.5289	M-H2O-H	C16H18O8	0
Crepenynic acid	0.757	0.8348	0.1035	0.9973	-0.004	no	down	0.0004328	0.001575	1.1453	0.9264	-0.1103	yes	down	5.244e-08	9.884e-07	1.3699	0.8689	-0.2028	yes	down	0.0002557	0.003596	1.6474	0.929	-0.1063	yes	down	0.001421	0.006923	1.287	0.9379	-0.0925	yes	down	2.88e-09	3e-07	1.6016	0.8712	-0.1988	yes	down	B(i)	2277-31-8	279.232	12.3	M+H	C18H30O2	0
Crithmumdiol	0.006025	0.02829	1.0255	1.031	0.0441	yes	up	0.0001357	0.0006357	1.299	1.0987	0.1358	yes	up	2.529e-09	1.152e-07	1.8102	1.2452	0.3163	yes	up	0.001629	0.01188	1.481	1.0656	0.0917	yes	up	1.043e-05	0.0003238	2.035	1.1333	0.1806	yes	up	4.547e-09	3.953e-07	1.9706	1.2077	0.2723	yes	up	B(ii)	-	263.2	13.2607	M+H	C17H26O2	43.5
Cromakalim	0.03993	0.1048	0.7045	1.0273	0.0388	no	up	0.0005307	0.001847	0.8971	1.0616	0.0862	no	up	3.319e-06	2.229e-05	1.0189	1.0981	0.135	yes	up	0.03657	0.1018	0.7806	1.0334	0.0474	no	up	0.02133	0.05078	0.732	1.0344	0.0488	no	up	0.0002477	0.001041	0.9566	1.069	0.0962	no	up	B(ii)	94470-67-4	287.139	3.7083	M+H	C16H18N2O3	45.4
Cryptomeridiol	0.0006798	0.006796	2.0939	1.1749	0.2326	yes	up	7.174e-07	1.455e-05	2.2311	1.4019	0.4874	yes	up	2.262e-08	5.435e-07	2.3023	1.595	0.6735	yes	up	7.195e-07	0.0001326	2.4067	1.1932	0.2548	yes	up	1.044e-05	0.0003238	1.9311	1.1377	0.1862	yes	up	4.459e-09	3.953e-07	2.2572	1.3575	0.441	yes	up	B(i)	4666-84-6	245.19	9.6924	M+Na-H2O	C15H28O2	0
Cucurbic acid	0.1141	0.2208	0.5715	1.0113	0.0162	no	up	0.006157	0.01369	0.6586	0.9726	-0.0401	no	down	0.004634	0.008783	0.5539	0.9739	-0.0381	no	down	2.782e-05	0.0009363	1.27	0.9617	-0.0563	yes	down	0.8385	0.8822	0.0621	1.0014	0.002	no	up	4.384e-06	4.781e-05	0.8914	0.9631	-0.0543	no	down	B(ii)	58240-50-9	211.133	9.5035	M-H	C12H20O3	55.7
Cucurbitacin A	0.1478	0.2654	0.6465	0.9788	-0.0309	no	down	2.197e-05	0.000162	1.1276	0.9244	-0.1135	yes	down	0.005133	0.009616	0.6263	0.9603	-0.0585	no	down	0.002158	0.01432	1.2614	0.9443	-0.0826	yes	down	0.008122	0.02462	0.8879	1.0389	0.055	no	up	0.2156	0.2766	0.3611	0.981	-0.0276	no	down	B(ii)	6040-19-3	592.348	6.8144	M+NH4	C32H46O9	82.2
Cucurbitacin b	0.8833	0.9258	0.0635	0.9994	-0.0009	no	down	0.1506	0.2066	0.2678	1.0065	0.0093	no	up	1.554e-06	1.249e-05	1.097	1.0627	0.0878	yes	up	0.04005	0.1087	0.4882	1.0071	0.0102	no	up	1.68e-06	0.0001545	1.5793	1.0559	0.0784	yes	up	4.527e-07	9.199e-06	1.3056	1.0634	0.0887	yes	up	B(i)	6199-67-3	603.319	10.7079	M+Cl, M+FA-H	C32H46O8	0
Cucurbitacin D	0.06971	0.1561	0.7582	0.977	-0.0336	no	down	4.757e-07	1.12e-05	1.2444	0.9187	-0.1224	yes	down	3.963e-05	0.0001585	1.0002	0.9203	-0.1199	yes	down	0.0004038	0.004796	1.4484	0.9403	-0.0887	yes	down	0.8974	0.9261	0.0175	1.0017	0.0025	no	up	0.002758	0.007111	0.9154	0.942	-0.0863	no	down	B(i)	3877-86-9	517.317	6.9165	M+H	C30H44O7	0
Cucurbitacin E	0.3897	0.5265	0.8247	0.8427	-0.2468	no	down	0.219	0.2845	0.9962	0.7757	-0.3665	no	down	0.9138	0.928	0.0683	1.0192	0.0275	no	up	0.09471	0.2011	0.8992	0.9204	-0.1196	no	down	1.576e-05	0.0004043	2.0159	1.314	0.3939	yes	up	0.003618	0.008861	1.2158	1.2094	0.2743	yes	up	B(ii)	18444-66-1	601.303	11.4353	M+FA-H	C32H44O8	62.7
Cucurbitacin Q	0.6434	0.7461	0.1689	0.9942	-0.0084	no	down	0.0002017	0.000865	1.0984	0.9403	-0.0888	yes	down	0.002264	0.004711	0.7272	0.9588	-0.0607	no	down	0.003767	0.02076	1.3608	0.9458	-0.0803	yes	down	0.1707	0.2554	0.6166	1.0196	0.028	no	up	0.03101	0.05283	0.6778	0.9644	-0.0523	no	down	B(i)	25383-25-9	559.328	10.9873	M-H	C32H48O8	0
Cuminyl acetate	0.006571	0.02996	0.9151	1.0304	0.0432	no	up	8.07e-06	7.92e-05	1.1606	1.0814	0.1128	yes	up	6.583e-07	6.473e-06	1.1992	1.121	0.1648	yes	up	2.252e-05	0.0008309	1.3015	1.0495	0.0697	yes	up	0.001751	0.008033	0.9585	1.0367	0.052	no	up	9.382e-07	1.564e-05	1.2016	1.088	0.1216	yes	up	B(i)	-	193.123	5.1184	M+H	C12H16O2	0
Curcumenone	0.001363	0.01047	1.9712	0.8952	-0.1598	yes	down	9.217e-08	3.726e-06	2.5103	0.684	-0.5479	yes	down	2.084e-08	5.132e-07	2.1504	0.6742	-0.5687	yes	down	1.028e-06	0.0001602	2.9063	0.7641	-0.3882	yes	down	0.5476	0.6394	0.3213	0.9857	-0.0208	no	down	1.302e-07	3.862e-06	2.0454	0.7532	-0.409	yes	down	B(ii)	100347-96-4	298.18	3.2524	M+ACN+Na	C15H22O2	50.1
Curdione	0.1184	0.2268	0.9315	1.04	0.0566	no	up	0.06722	0.1033	0.6531	1.0468	0.066	no	up	2.329e-05	0.0001033	1.3856	1.1785	0.237	yes	up	0.4499	0.6039	0.2582	1.0065	0.0094	no	up	2.533e-07	7.423e-05	1.8179	1.1258	0.171	yes	up	3.713e-07	8.031e-06	1.4578	1.1332	0.1804	yes	up	B(ii)	13657-68-6	295.192	10.2896	M+Hac-H	C15H24O2	49.1
Cuspidiol	7.137e-06	0.000467	1.549	1.0707	0.0986	yes	up	1.327e-08	1.124e-06	1.5635	1.1531	0.2055	yes	up	3.165e-10	2.542e-08	1.4626	1.1884	0.2491	yes	up	2.237e-06	0.0002297	1.6185	1.0769	0.1069	yes	up	0.00124	0.0063	0.8665	1.0307	0.0436	no	up	1.047e-08	6.768e-07	1.3399	1.1099	0.1505	yes	up	B(i)	-	237.149	6.6205	M+H	C14H20O3	0
Cyanidin 3-(6-caffeoylglucoside) 5-glucoside	0.08214	0.1753	0.9438	0.9547	-0.0669	no	down	0.000816	0.002612	1.852	0.7979	-0.3257	yes	down	0.001109	0.00255	1.5847	0.7837	-0.3516	yes	down	0.006388	0.02967	2.2341	0.8358	-0.2588	yes	down	0.8241	0.8714	0.251	0.9822	-0.0259	no	down	0.006867	0.01501	1.5521	0.8209	-0.2847	yes	down	B(ii)	130009-41-5	754.177	3.7081	M-H2O-H	C36H37O19+	42.8
Cyanidin-3,5-di-O-glucoside	0.0002323	0.003455	2.1035	0.8903	-0.1677	yes	down	0.0001755	0.0007777	2.0274	0.7635	-0.3893	yes	down	2.663e-06	1.879e-05	2.1797	0.6433	-0.6365	yes	down	0.01188	0.04552	1.9282	0.8576	-0.2215	yes	down	0.04455	0.08925	1.5063	0.8425	-0.2472	yes	down	7.278e-05	0.0004013	2.0648	0.7226	-0.4688	yes	down	B(i)	-	645.124	3.6634	M-H	C27H31ClO16	0
Cyanin	3.153e-05	0.001133	2.4022	0.8888	-0.1701	yes	down	3.315e-06	4.211e-05	2.2326	0.7905	-0.3391	yes	down	1.605e-08	4.267e-07	2.124	0.7458	-0.4232	yes	down	0.001181	0.009619	2.0166	0.8894	-0.169	yes	down	0.06864	0.1248	0.9445	0.9434	-0.0841	no	down	1.801e-06	2.505e-05	1.8206	0.8391	-0.2531	yes	down	B(i)	20905-74-2	611.161	8.9443	M+	C27H31O16+	0
Cyclo-Dopa 5-O-glucoside	0.06675	0.1512	0.6139	1.015	0.0215	no	up	0.1562	0.2131	0.3243	1.0136	0.0195	no	up	8.409e-05	0.000292	0.7795	0.9485	-0.0762	no	down	0.849	0.9077	0.0768	0.9986	-0.002	no	down	9.274e-06	0.0003054	1.3501	0.9358	-0.0957	yes	down	7.523e-07	1.336e-05	1.0732	0.9345	-0.0977	yes	down	B(i)	-	356.099	4.4536	M-H	C15H19NO9	0
Cyperolone	0.0005745	0.006143	2.1328	1.2309	0.2997	yes	up	1.581e-05	0.0001282	1.919	1.4072	0.4928	yes	up	1.187e-06	1.02e-05	2.1166	1.6591	0.7304	yes	up	0.003416	0.01946	1.6215	1.1432	0.1931	yes	up	0.002678	0.01094	1.6958	1.179	0.2376	yes	up	2.607e-05	0.000181	1.9384	1.3479	0.4307	yes	up	B(ii)	13741-46-3	281.176	7.1089	M+FA-H	C15H24O2	86.4
Cys-Gly	0.007012	0.03127	1.0153	1.0533	0.0749	yes	up	3.314e-05	0.0002205	1.9888	1.3383	0.4204	yes	up	3.385e-11	5.253e-09	2.5513	1.7275	0.7887	yes	up	0.0001334	0.00238	2.5939	1.2706	0.3455	yes	up	1.751e-05	0.0004271	2.7627	1.2908	0.3683	yes	up	6.736e-11	2.72e-08	2.87	1.6401	0.7138	yes	up	B(i)	19246-18-5	179.049	2.67	M+H	C5H10N2O3S	0
Cys-Tyr	0.0405	0.1058	1.2402	1.1104	0.1511	yes	up	2.525e-05	0.0001807	2.1965	1.5075	0.5922	yes	up	3.032e-11	4.884e-09	2.7493	2.0408	1.0292	yes	up	0.0004778	0.005367	2.7205	1.3576	0.441	yes	up	2.054e-05	0.0004684	2.9082	1.3538	0.437	yes	up	3.943e-09	3.656e-07	3.0203	1.8378	0.878	yes	up	B(ii)	-	285.091	2.67	M+H	C12H16N2O4S	69.1
Cytosine	0.003399	0.01922	1.7278	1.0883	0.122	yes	up	1.416e-05	0.0001182	1.8419	1.1703	0.2269	yes	up	3.662e-07	4.127e-06	1.7772	1.2159	0.282	yes	up	0.001283	0.0102	1.7175	1.0754	0.1048	yes	up	0.003752	0.01395	1.0838	1.039	0.0551	yes	up	5.065e-06	5.315e-05	1.5716	1.1173	0.16	yes	up	B(i)	71-30-7	112.051	4.8064	M+H	C4H5N3O	0
D-(-)-Fructose	0.01403	0.05098	0.9216	0.9691	-0.0452	no	down	0.3212	0.3934	0.2343	0.99	-0.0146	no	down	1.017e-07	1.599e-06	0.9443	0.929	-0.1063	no	down	0.1359	0.2592	0.5886	1.0215	0.0307	no	up	6.538e-05	0.0009128	1.2394	0.9384	-0.0918	yes	down	0.002899	0.007403	0.7383	0.9585	-0.0611	no	down	B(i)	53188-23-1	179.055	3.9111	M-H	C6H12O6	0
D-(+)-Tryptophan	0.1193	0.2279	1.2473	1.144	0.1941	no	up	0.001402	0.00405	1.7681	1.4187	0.5045	yes	up	1.98e-06	1.504e-05	2.4253	1.9563	0.9681	yes	up	0.001974	0.01347	2.0273	1.2401	0.3105	yes	up	6.76e-05	0.0009323	2.695	1.3789	0.4636	yes	up	3.585e-07	7.823e-06	2.628	1.7101	0.774	yes	up	B(i)	153-94-6	203.082	4.0743	M-H	C11H12N2O2	0
D-1-[(3-Carboxypropyl)amino]-1-deoxyfructose	0.0212	0.06707	1.1486	1.0613	0.0858	yes	up	5.104e-06	5.67e-05	1.4971	1.1605	0.2148	yes	up	5.503e-07	5.647e-06	1.4148	1.1949	0.2569	yes	up	0.000298	0.003983	1.5964	1.0935	0.129	yes	up	0.01614	0.04134	0.675	1.0296	0.0421	no	up	1.764e-05	0.0001338	1.3281	1.1259	0.1711	yes	up	B(ii)	10003-63-1	310.116	2.4482	M+FA-H	C10H19NO7	41.6
Danshenxinkun A	0.002595	0.01609	2.0294	1.1526	0.2049	yes	up	0.001643	0.004605	1.4878	1.1924	0.2538	yes	up	2.973e-08	6.633e-07	2.0078	1.3968	0.4822	yes	up	0.4693	0.621	0.551	1.0345	0.0489	no	up	0.0009596	0.005296	1.948	1.1715	0.2284	yes	up	6.88e-05	0.0003835	1.7704	1.2119	0.2773	yes	up	B(i)	-	297.112	6.5061	M+H	C18H16O4	0
Dehydrocholic acid	0.0295	0.08436	0.946	0.9666	-0.049	no	down	3.424e-06	4.285e-05	1.2765	0.9142	-0.1294	yes	down	0.0001736	0.0005304	1.3637	0.8479	-0.238	yes	down	0.005017	0.02528	1.3142	0.9458	-0.0804	yes	down	0.03358	0.07191	1.1445	0.9275	-0.1086	yes	down	0.001951	0.005381	1.3462	0.8772	-0.1891	yes	down	B(i)	81-23-2	403.248	5.485	M+H	C24H34O5	0
Dehydrocurdione	0.006581	0.02998	1.4305	1.0618	0.0865	yes	up	6.767e-06	6.971e-05	1.4	1.1034	0.142	yes	up	0.004131	0.007942	0.8019	1.0568	0.0797	no	up	0.07191	0.166	0.9574	1.0392	0.0554	no	up	0.02875	0.06392	1.0261	0.9578	-0.0622	yes	down	0.8265	0.8601	0.0874	0.9953	-0.0068	no	down	B(ii)	38230-32-9	217.159	0.7326	M+H-H2O	C15H22O2	76.2
Dehydrocyanaropicrin	0.1384	0.2532	0.404	0.9945	-0.008	no	down	0.8307	0.865	0.0317	1.0019	0.0027	no	up	5.929e-06	3.496e-05	0.7395	0.9682	-0.0466	no	down	0.3681	0.5247	0.2613	1.0074	0.0107	no	up	0.001684	0.007798	1.0943	0.9664	-0.0493	yes	down	2.182e-06	2.877e-05	0.7887	0.9736	-0.0387	no	down	B(ii)	35821-02-4	345.133	1.4596	M+H	C19H20O6	40.9
Dehydroepiandrosterone	0.002565	0.01597	1.4674	1.0655	0.0916	yes	up	6.441e-05	0.0003618	1.4172	1.1214	0.1654	yes	up	9.806e-06	5.229e-05	1.2637	1.1316	0.1783	yes	up	0.004311	0.02281	1.2798	1.0525	0.0738	yes	up	0.5149	0.6095	0.2295	1.009	0.013	no	up	0.000292	0.001181	0.9913	1.062	0.0868	no	up	B(ii)	53-43-0	289.216	0.6732	M+H	C19H28O2	42.7
Dehydrofalcarinone	0.01145	0.04419	0.7372	0.9793	-0.0302	no	down	0.03026	0.05212	0.468	0.979	-0.0306	no	down	7.249e-05	0.0002584	0.813	1.0614	0.0859	no	up	0.9882	0.9936	0.0249	0.9997	-0.0004	no	down	1.7e-05	0.0004195	1.465	1.0841	0.1165	yes	up	6.302e-06	6.226e-05	1.1291	1.0838	0.1161	yes	up	B(i)	4117-05-09	241.159	10.7093	M+H	C17H20O	0
Dehydrophytosphingosine	0.9078	0.9421	0.0193	1.0014	0.002	no	up	0.4282	0.5025	0.2198	1.0065	0.0093	no	up	0.001261	0.002851	0.7426	0.9626	-0.0549	no	down	0.5777	0.711	0.2069	1.0051	0.0074	no	up	2.159e-06	0.0001716	1.3109	0.9564	-0.0643	yes	down	0.002105	0.005714	0.8954	0.9613	-0.0569	no	down	B(ii)	3687-54-5	280.263	3.3956	M+H-2H2O	C18H37NO3	72.6
Dehydrovomifoliol	0.0005605	0.006047	0.8294	0.9854	-0.0213	no	down	9.515e-05	0.0004847	0.9169	0.9628	-0.0547	no	down	2.01e-05	9.183e-05	1.2436	0.9058	-0.1427	yes	down	0.002409	0.01543	0.9713	0.9771	-0.0334	no	down	0.001673	0.007756	1.3565	0.9408	-0.088	yes	down	7.449e-05	0.0004088	1.3195	0.9193	-0.1215	yes	down	B(ii)	15764-81-5	223.133	2.0227	M+H	C13H18O3	60.6
Demethoxycurcumin	2.535e-05	0.001006	1.424	1.0579	0.0812	yes	up	0.02223	0.04006	0.6845	1.0432	0.061	no	up	1.981e-05	9.072e-05	0.8693	1.0655	0.0916	no	up	0.3839	0.5397	0.4179	0.9861	-0.0202	no	down	0.2053	0.2959	0.4324	1.0214	0.0306	no	up	0.4089	0.4775	0.1859	1.0072	0.0104	no	up	B(i)	22608-11-3	339.123	4.2509	M+H	C20H18O5	0
Demethoxyegonol	0.0005346	0.005879	2.53	1.2983	0.3767	yes	up	0.0002814	0.001121	1.9045	1.3912	0.4763	yes	up	1.799e-08	4.641e-07	2.2812	1.6834	0.7514	yes	up	0.2617	0.4147	0.8767	1.0715	0.0996	no	up	0.001302	0.006504	1.9956	1.2101	0.2751	yes	up	2.55e-05	0.000178	1.9434	1.2966	0.3747	yes	up	B(ii)	53279-35-9	277.087	6.5201	M-H2O-H	C18H16O4	54.2
Deoxyadenosine	0.07024	0.1568	0.9427	1.0459	0.0647	no	up	0.0074	0.01597	1.1144	1.0954	0.1314	yes	up	0.0001151	0.0003772	1.3335	1.1486	0.1999	yes	up	0.04573	0.1196	1.0205	1.0473	0.0667	yes	up	0.04536	0.0905	0.918	1.0486	0.0685	no	up	6.989e-05	0.0003885	1.3209	1.0982	0.1352	yes	up	B(i)	958-09-8	252.109	1.1505	M+H	C10H13N5O3	0
Deoxyguanosine	0.01503	0.05294	0.9039	1.0297	0.0422	no	up	3.258e-05	0.0002176	1.0467	1.061	0.0854	yes	up	1.097e-05	5.708e-05	0.9408	1.0682	0.0952	no	up	0.004651	0.02399	0.9553	1.0304	0.0432	no	up	0.3037	0.4032	0.2584	1.0068	0.0098	no	up	0.00111	0.003421	0.7705	1.0374	0.0529	no	up	B(i)	961-07-9	266.09	1.1091	M-H	C10H13N5O4	0
Deoxynivalenol	0.008339	0.03521	1.1944	0.9538	-0.0682	yes	down	0.003543	0.008653	0.8975	0.9489	-0.0757	no	down	0.02402	0.03754	0.5658	1.0379	0.0537	no	up	0.6904	0.7992	0.157	0.9949	-0.0074	no	down	2.893e-05	0.0005672	1.6161	1.0938	0.1294	yes	up	7.187e-05	0.0003972	1.2027	1.0882	0.122	yes	up	B(ii)	51481-10-8	314.159	2.7626	M+NH4	C15H20O6	51.9
Deoxyuridine	8.21e-05	0.001963	1.0223	1.0224	0.0319	yes	up	4.186e-05	0.0002611	0.7421	1.0245	0.035	no	up	0.113	0.1482	0.2407	1.0063	0.009	no	up	0.4566	0.6098	0.1616	1.0021	0.003	no	up	0.0001063	0.001253	0.7968	0.9822	-0.0259	no	down	0.0002541	0.00106	0.5667	0.9842	-0.0229	no	down	B(ii)	951-78-0	270.109	3.0481	M+ACN+H	C9H12N2O5	40.3
D-erythro-L-galacto-Nonulose	0.8494	0.9026	0.153	0.9488	-0.0758	no	down	0.0251	0.04449	1.6665	1.6012	0.6791	yes	up	1.884e-06	1.448e-05	2.7107	2.5538	1.3526	yes	up	0.03995	0.1085	2.2496	1.6876	0.755	yes	up	0.0003976	0.002946	3.0745	1.595	0.6735	yes	up	2.807e-05	0.000191	3.1176	2.6916	1.4285	yes	up	B(ii)	-	334.111	3.5944	M+ACN+Na	C9H18O9	44.1
Desmethylxanthohumol	0.01479	0.05236	0.3936	1.0105	0.0151	no	up	0.2371	0.3042	0.4752	1.06	0.084	no	up	8.729e-08	1.431e-06	2.1634	1.7002	0.7657	yes	up	0.3247	0.4816	0.6014	1.0489	0.0689	no	up	3.547e-06	0.0002034	3.0936	1.6041	0.6817	yes	up	9.944e-08	3.215e-06	2.5097	1.6825	0.7506	yes	up	B(ii)	115063-39-3	373.167	11.6405	M+CH3OH+H	C20H20O5	50
Dgdg(o-16:3/2:0)	0.2725	0.4093	0.4975	0.9888	-0.0162	no	down	0.00596	0.01334	0.7435	0.9684	-0.0464	no	down	0.8243	0.8518	0.0516	1.0024	0.0034	no	up	0.014	0.05116	0.8383	0.9793	-0.0302	no	down	0.0009156	0.005126	1.01	1.0351	0.0498	yes	up	0.1227	0.1701	0.3812	1.0137	0.0196	no	up	B(i)	-	694.401	12.7816	M+NH4	C33H56O14	0
Dgdg(o-8:0/2:0)	0.5729	0.6889	0.1707	0.995	-0.0073	no	down	0.004609	0.01076	0.8307	0.9649	-0.0515	no	down	0.004649	0.008807	1.0723	0.9174	-0.1243	yes	down	0.02522	0.07768	1.0058	0.9698	-0.0442	yes	down	0.07502	0.1337	1.0405	0.9508	-0.0728	no	down	0.008202	0.01739	1.1956	0.9221	-0.117	yes	down	B(i)	-	593.275	14.3631	M+Na	C25H46O14	0
Dgmg(18:3)	0.2284	0.3605	0.4107	1.0122	0.0175	no	up	0.2325	0.2993	0.325	1.012	0.0172	no	up	9.055e-06	4.896e-05	1.0206	1.0688	0.096	yes	up	0.9763	0.9863	0.0573	0.9998	-0.0003	no	down	3.409e-05	0.0006241	1.3426	1.0561	0.0788	yes	up	4.167e-05	0.0002593	1.0587	1.0559	0.0785	yes	up	B(i)	-	721.367	12.6272	M+FA-H	C33H56O14	0
Diaportinol	0.1026	0.2049	0.699	1.0248	0.0354	no	up	0.5309	0.602	0.2139	0.9873	-0.0184	no	down	0.001782	0.003829	0.8101	1.0702	0.0978	no	up	0.06495	0.1546	0.8684	0.9634	-0.0538	no	down	0.002232	0.009553	1.2984	1.0839	0.1162	yes	up	0.01357	0.02636	0.6942	1.0442	0.0624	no	up	B(i)	-	325.093	4.8926	M+Hac-H	C13H14O6	0
Dibutyl malate	0.01462	0.05236	1.055	1.0505	0.0711	yes	up	1.372e-05	0.0001154	1.5504	1.1845	0.2443	yes	up	1.788e-06	1.391e-05	1.5453	1.254	0.3266	yes	up	2.548e-05	0.0008882	1.8603	1.1275	0.1731	yes	up	0.0255	0.05833	0.9856	1.0587	0.0823	no	up	2.244e-06	2.935e-05	1.6019	1.1937	0.2554	yes	up	B(ii)	2385-79-7	301.164	4.5934	M+CH3OH+Na	C12H22O5	40.6
Dicranenone A	0.005734	0.02731	1.1129	1.0426	0.0602	yes	up	1.224e-05	0.0001059	1.2427	1.0937	0.1292	yes	up	9.186e-06	4.954e-05	1.0807	1.0991	0.1363	yes	up	4.093e-05	0.001173	1.2975	1.049	0.069	yes	up	0.4767	0.5731	0.1813	1.0049	0.0071	no	up	2.824e-05	0.0001919	0.9378	1.0541	0.076	no	up	B(i)	-	289.18	8.6303	M+H	C18H24O3	0
Dicranin	0.5535	0.673	0.2022	0.9963	-0.0053	no	down	0.002208	0.005872	0.9294	0.9613	-0.0569	no	down	5.784e-06	3.426e-05	0.9667	0.9484	-0.0764	no	down	0.001352	0.01051	1.3011	0.9649	-0.0516	yes	down	0.1392	0.217	0.5594	0.9865	-0.0195	no	down	2.131e-08	1.089e-06	1.12	0.9519	-0.0711	yes	down	B(i)	-	275.2	7.7013	M+H	C18H26O2	0
Dictamnol	0.04212	0.1087	1.1458	1.0539	0.0758	yes	up	0.3806	0.455	0.3686	1.0252	0.0359	no	up	0.1846	0.2289	0.4371	0.9572	-0.0631	no	down	0.4156	0.5708	0.4312	0.9728	-0.0399	no	down	0.1098	0.18	0.871	0.9337	-0.099	no	down	0.02227	0.03995	0.984	0.9082	-0.1389	no	down	B(i)	-	179.143	5.0496	M+H	C12H18O	0
Didemethylcitalopram	0.4602	0.5912	0.2831	1.0084	0.0121	no	up	0.01066	0.02166	0.745	1.0406	0.0574	no	up	2.355e-06	1.708e-05	1.2093	1.1098	0.1503	yes	up	0.005257	0.02611	0.9392	1.0319	0.0452	no	up	2.538e-05	0.0005258	1.3492	1.0666	0.093	yes	up	3.347e-08	1.497e-06	1.3629	1.1005	0.1382	yes	up	B(ii)	62498-69-5	296.135	1.3698	M+	C18H17FN2O	44.1
Diglyceride	0.01317	0.04878	1.4517	1.1111	0.152	yes	up	0.0003388	0.001295	1.3617	1.148	0.1991	yes	up	1.261e-06	1.069e-05	1.6069	1.2662	0.3405	yes	up	0.2641	0.4172	0.6398	1.0332	0.0472	no	up	3.526e-05	0.0006343	1.5854	1.1029	0.1413	yes	up	0.0003728	0.001435	1.3487	1.1396	0.1885	yes	up	B(ii)	-	221.03	1.0445	M+FA-H	C6H8O6	71.4
Dihydroartemisinin	0.01104	0.04304	1.14	1.0463	0.0652	yes	up	0.0001012	0.000509	1.3353	1.1027	0.141	yes	up	2.615e-06	1.852e-05	1.384	1.1494	0.2009	yes	up	0.0005269	0.005722	1.3952	1.0539	0.0758	yes	up	0.003781	0.01403	1.0766	1.0424	0.0599	yes	up	1.301e-06	1.969e-05	1.3401	1.0986	0.1356	yes	up	B(i)	-	285.17	5.1184	M+H	C15H24O5	0
Dihydrocapsaicin	0.03475	0.09504	2.4738	1.3957	0.481	yes	up	0.1328	0.1854	1.3746	1.3193	0.3998	no	up	0.2861	0.3381	0.8601	1.2514	0.3235	no	up	0.5117	0.6576	0.565	0.9452	-0.0813	no	down	0.7271	0.7948	0.3323	0.9485	-0.0762	no	down	0.375	0.4438	0.7149	0.8966	-0.1575	no	down	B(i)	19408-84-5	325.249	5.6224	M+NH4	C18H29NO3	0
Dihydrocarveyl acetate	0.69	0.7827	0.1508	0.9932	-0.0098	no	down	0.001507	0.004297	0.962	0.9341	-0.0983	no	down	0.0001547	0.0004831	1.0586	0.8998	-0.1524	yes	down	0.01629	0.05682	1.1819	0.9405	-0.0885	yes	down	0.1304	0.2061	0.6351	0.9632	-0.0541	no	down	0.001626	0.004664	1.1419	0.9059	-0.1426	yes	down	B(i)	20777-49-5	197.154	5.4619	M+H	C12H20O2	0
Dihydroceramide	0.02484	0.07498	1.2588	0.9461	-0.0799	yes	down	0.3003	0.3718	0.4792	0.9636	-0.0535	no	down	0.00501	0.009414	0.8428	0.9364	-0.0947	no	down	0.6244	0.7489	0.3564	1.0184	0.0263	no	up	0.431	0.5307	0.493	0.9718	-0.0412	no	down	0.641	0.6978	0.1779	0.9897	-0.0149	no	down	B(ii)	-	362.326	3.0064	M+CH3OH+H	C19H39NO3	42
Dihydrocortisol	1.178e-05	0.0006166	1.8643	1.0791	0.1099	yes	up	1.883e-06	2.847e-05	1.7423	1.1414	0.1908	yes	up	1.634e-08	4.323e-07	1.588	1.1633	0.2182	yes	up	0.0005191	0.005669	1.5894	1.0577	0.0809	yes	up	0.1144	0.186	0.6587	1.0192	0.0274	no	up	2.51e-07	6.12e-06	1.3193	1.078	0.1083	yes	up	B(ii)	1482-50-4	365.232	0.7326	M+H	C21H32O5	52.3
Dihydrocoumarin	0.1068	0.2109	0.9587	1.0421	0.0594	no	up	0.002898	0.007318	0.9765	1.0649	0.0907	no	up	5.699e-05	0.0002124	1.0917	1.0993	0.1366	yes	up	0.3933	0.5491	0.5256	1.0219	0.0312	no	up	0.08154	0.1426	0.7387	1.0324	0.0459	no	up	0.04199	0.06846	0.7944	1.055	0.0772	no	up	B(i)	119-84-6	147.044	4.6103	M-H	C9H8O2	0
Dihydrojasmonic acid	0.4901	0.6183	0.3669	1.0084	0.0121	no	up	0.7595	0.8052	0.0564	0.9968	-0.0046	no	down	0.002346	0.004855	0.7137	1.0389	0.0551	no	up	0.2044	0.3481	0.4312	0.9885	-0.0167	no	down	1.349e-05	0.0003745	1.1594	1.0422	0.0597	yes	up	0.002754	0.007102	0.7227	1.0302	0.043	no	up	B(i)	98674-52-3	211.133	5.9207	M-H	C12H20O3	0
Dihydromonacolin L acid	0.1648	0.2859	0.5862	1.0184	0.0263	no	up	2.173e-07	6.572e-06	1.6087	1.1514	0.2033	yes	up	9.482e-10	5.67e-08	1.7094	1.2361	0.3058	yes	up	1.89e-07	7.848e-05	2.1132	1.1305	0.177	yes	up	2.368e-06	0.0001754	1.4762	1.0736	0.1025	yes	up	3.222e-10	6.552e-08	1.9057	1.2138	0.2795	yes	up	B(i)	-	325.237	12.9873	M+H	C19H32O4	0
Dihydropanaxacol	2.712e-05	0.00105	2.1145	1.1042	0.1431	yes	up	2.893e-08	1.798e-06	1.9665	1.1932	0.2548	yes	up	6.547e-09	2.271e-07	1.794	1.2255	0.2934	yes	up	1.06e-06	0.0001602	1.8903	1.0805	0.1118	yes	up	8.884e-05	0.001118	0.9671	1.0271	0.0386	no	up	5.865e-08	2.217e-06	1.5258	1.1098	0.1503	yes	up	B(ii)	113122-25-1	325.202	9.3879	M+FA-H	C17H28O3	76.5
Dihydroresveratrol	0.2599	0.3959	0.9026	1.2734	0.3487	no	up	0.4997	0.5718	0.4031	1.1942	0.2561	no	up	3.44e-06	2.29e-05	2.5764	2.9438	1.5577	yes	up	0.7407	0.8353	0.3711	0.9378	-0.0927	no	down	1.022e-05	0.0003204	3.6446	2.465	1.3016	yes	up	4.962e-07	9.845e-06	2.8406	2.3117	1.209	yes	up	B(i)	58436-28-5	213.091	7.3886	M+H-H2O	C14H14O3	0
Dihydrotanshinone	0.001094	0.009073	2.3368	1.2744	0.3498	yes	up	0.001824	0.005025	1.6002	1.316	0.3962	yes	up	9.264e-08	1.494e-06	2.1259	1.6325	0.707	yes	up	0.6184	0.7444	0.3987	1.0327	0.0464	no	up	0.001251	0.006339	2.0138	1.2405	0.3109	yes	up	7.379e-05	0.0004055	1.7983	1.281	0.3573	yes	up	B(i)	-	279.102	6.5061	M+H	C18H14O3	0
Dihydroxyacidissiminol	1.515e-05	0.0007256	2.0333	1.1311	0.1777	yes	up	6.218e-07	1.329e-05	1.7606	1.2086	0.2733	yes	up	4.624e-07	4.951e-06	1.4944	1.2086	0.2733	yes	up	0.000129	0.002332	1.443	1.0685	0.0956	yes	up	0.9993	0.9995	0.0434	1	0	no	no change	7.276e-05	0.0004013	1.0182	1.0685	0.0956	yes	up	B(ii)	160387-10-0	445.266	4.16	M+NH4	C25H33NO5	46.3
Diketogulonic acid	0.8828	0.9256	0.119	1.0033	0.0048	no	up	0.02732	0.04777	1.0119	0.9217	-0.1177	yes	down	0.004673	0.008844	0.8885	1.075	0.1043	no	up	0.01442	0.05219	1.5501	0.9186	-0.1225	yes	down	0.0001386	0.001497	2.0557	1.1663	0.2219	yes	up	0.001558	0.004513	1.0434	1.0714	0.0995	yes	up	B(ii)	3409-57-2	173.008	4.0281	M-H2O-H	C6H8O7	59.1
Dimboa glucoside	0.04938	0.1218	1.3163	0.8573	-0.222	yes	down	0.1714	0.2309	1.07	1.2877	0.3648	no	up	1.139e-08	3.359e-07	2.789	2.2205	1.1509	yes	up	0.0443	0.1171	2.2671	1.502	0.5868	yes	up	0.0006209	0.003941	3.5002	1.7244	0.7861	yes	up	4.395e-11	1.957e-08	3.4725	2.5899	1.3729	yes	up	B(ii)	-	391.132	3.7294	M+NH4	C15H19NO10	64.6
Dimethylformamide	0.0006535	0.00663	1.0477	0.9718	-0.0413	yes	down	0.0005352	0.00186	0.7504	0.9677	-0.0473	no	down	0.0003169	0.0008773	0.6327	0.9686	-0.046	no	down	0.3718	0.5279	0.2009	0.9959	-0.006	no	down	0.8632	0.9007	0.0422	1.0009	0.0013	no	up	0.3596	0.4282	0.1339	0.9967	-0.0047	no	down	B(i)	1968-12-02	74.0607	8.3003	M+H	C3H7NO	0
Dinortrixagone	0.8007	0.8669	0.0361	0.9987	-0.0019	no	down	0.0005774	0.001976	0.7015	1.0291	0.0413	no	up	1.795e-07	2.418e-06	0.9145	1.0596	0.0836	no	up	0.0005036	0.005548	1.0247	1.0304	0.0432	yes	up	0.0002221	0.002026	0.925	1.0297	0.0422	no	up	2.173e-07	5.524e-06	1.0818	1.061	0.0855	yes	up	B(i)	-	261.221	13.7127	M+H	C18H28O	0
Diosbulbinoside F	0.001287	0.01009	1.4239	0.9471	-0.0784	yes	down	0.005192	0.01189	0.934	0.944	-0.0831	no	down	4.34e-09	1.668e-07	1.5938	0.8326	-0.2644	yes	down	0.8806	0.9281	0.0511	0.9968	-0.0047	no	down	9.655e-05	0.001173	1.7998	0.8819	-0.1813	yes	down	1.465e-05	0.0001167	1.486	0.8791	-0.186	yes	down	B(ii)	66756-58-9	561.195	3.9124	M+Na	C26H34O12	42.5
Diosmetin	0.01159	0.04459	1.0309	0.9654	-0.0509	yes	down	0.0002247	0.0009414	1.3766	0.8836	-0.1786	yes	down	0.0001452	0.0004581	1.6347	0.7716	-0.374	yes	down	0.001934	0.01329	1.59	0.9153	-0.1277	yes	down	0.02288	0.05361	1.4673	0.8733	-0.1955	yes	down	0.0004583	0.001689	1.7308	0.7993	-0.3232	yes	down	B(i)	520-34-3	301.071	7.2303	M+H	C16H12O6	0
DL-2-hydroxy stearic acid	0.6163	0.724	0.2098	1.0073	0.0105	no	up	0.00033	0.001268	1.1527	1.0976	0.1343	yes	up	1.173e-07	1.778e-06	1.4649	1.2047	0.2687	yes	up	0.0009176	0.008213	1.5424	1.0896	0.1238	yes	up	0.0003767	0.002847	1.5214	1.0976	0.1344	yes	up	3.633e-07	7.886e-06	1.668	1.196	0.2582	yes	up	B(i)	-	299.259	14.6703	M-H	C18H36O3	0
D-Linalool 3-(6''-malonylglucoside)	0.001078	0.009003	1.0913	0.9649	-0.0515	yes	down	2.755e-08	1.758e-06	1.2047	0.9214	-0.1181	yes	down	4.501e-06	2.83e-05	1.1174	0.9	-0.152	yes	down	9.181e-05	0.001889	1.2294	0.9549	-0.0666	yes	down	0.07511	0.1338	0.5535	0.9768	-0.0339	no	down	0.0003273	0.001294	1.0011	0.9327	-0.1005	yes	down	B(ii)	-	457.207	5.1872	M+CH3OH+Na	C19H30O9	79.1
D-Linalool 3-glucoside	0.00381	0.02072	1.3001	1.0591	0.0828	yes	up	6.893e-05	0.0003806	1.1845	1.0991	0.1363	yes	up	6.922e-06	3.945e-05	1.3151	1.1663	0.2219	yes	up	0.02331	0.07326	0.932	1.0377	0.0535	no	up	0.005353	0.01805	1.1372	1.0611	0.0856	yes	up	0.000249	0.001044	1.1866	1.1012	0.1391	yes	up	B(ii)	99096-59-0	375.203	6.3247	M+Hac-H	C16H28O6	41.7
D-Mannoheptulose	0.3378	0.4757	0.4283	1.0102	0.0147	no	up	6.88e-05	0.00038	1.1474	1.0741	0.1032	yes	up	5.971e-05	0.0002209	1.0841	1.0942	0.1298	yes	up	0.0005071	0.005582	1.5031	1.0632	0.0885	yes	up	0.2427	0.3377	0.4617	1.0187	0.0267	no	up	0.000265	0.001094	1.1764	1.0831	0.1151	yes	up	B(i)	60426-75-7	209.066	0.6484	M-H	C7H14O7	0
DMH-1	0.9169	0.9479	0.0399	0.9994	-0.0009	no	down	0.006924	0.01511	0.7268	0.9686	-0.0461	no	down	3.16e-07	3.68e-06	1.0285	0.9302	-0.1043	yes	down	0.01177	0.04523	1.0173	0.9692	-0.0452	yes	down	0.002075	0.009069	1.0825	0.9604	-0.0583	yes	down	1.635e-06	2.324e-05	1.1866	0.9308	-0.1035	yes	down	B(i)	-	379.158	14.2903	M-H	C24H20N4O	0
Dodecanedioic acid	0.001114	0.009173	1.8512	1.0873	0.1207	yes	up	8.582e-08	3.599e-06	1.917	1.1833	0.2429	yes	up	1.249e-05	6.337e-05	1.418	1.1483	0.1995	yes	up	0.0005593	0.005978	1.8792	1.0883	0.1221	yes	up	0.09013	0.1542	0.7262	0.9704	-0.0433	no	down	0.02544	0.04467	0.8836	1.0561	0.0788	no	up	B(i)	693-23-2	229.144	4.8863	M-H	C12H22O4	0
Dolichyl b-D-glucosyl phosphate	0.0003713	0.004664	2.1955	1.1572	0.2107	yes	up	0.3231	0.3955	0.5133	1.0431	0.0609	no	up	0.1306	0.1685	0.5806	0.9339	-0.0986	no	down	0.03095	0.09028	1.4757	0.9014	-0.1497	yes	down	0.06511	0.1198	1.1998	0.8953	-0.1596	no	down	0.0004954	0.001798	1.7221	0.807	-0.3093	yes	down	B(ii)	220496-27-5	467.242	4.4795	M+H	C21H39O9P	61.3
D-Ornithine	0.0003088	0.004136	1.8334	1.1128	0.1541	yes	up	0.0002489	0.001018	1.4054	1.1317	0.1785	yes	up	0.04226	0.06192	0.7539	1.0769	0.1069	no	up	0.3058	0.4626	0.4497	1.017	0.0243	no	up	0.1088	0.1786	0.8508	0.9516	-0.0715	no	down	0.2447	0.3079	0.4561	0.9678	-0.0472	no	down	B(ii)	348-66-3	133.097	8.4215	M+H	C5H12N2O2	57.5
Drupanin	0.002128	0.01407	0.9808	0.9709	-0.0426	no	down	2.835e-06	3.769e-05	1.1715	0.9252	-0.1122	yes	down	1.437e-06	1.177e-05	1.2636	0.8775	-0.1885	yes	down	0.0006526	0.006568	1.2434	0.9529	-0.0697	yes	down	0.005811	0.01918	1.0577	0.9485	-0.0762	yes	down	3.175e-05	0.0002102	1.2647	0.9038	-0.1459	yes	down	B(i)	-	233.117	6.4374	M+H	C14H16O3	0
Egonol	5.714e-05	0.001595	1.4638	1.0759	0.1055	yes	up	0.007154	0.01553	0.9899	1.0971	0.1337	no	up	6.935e-07	6.736e-06	1.4812	1.227	0.2951	yes	up	0.4619	0.6142	0.3413	1.0197	0.0282	no	up	0.00276	0.01116	1.4504	1.1184	0.1614	yes	up	1.527e-05	0.0001204	1.3783	1.1405	0.1896	yes	up	B(i)	530-22-3	327.123	6.7493	M+H	C19H18O5	0
Eicosapentaenoic acid	0.07457	0.1638	0.7408	0.9799	-0.0294	no	down	0.003747	0.009059	0.6781	0.9738	-0.0383	no	down	0.01232	0.02076	0.4879	1.0217	0.0309	no	up	0.4636	0.6158	0.2595	0.9938	-0.009	no	down	6.355e-08	4.682e-05	1.3167	1.0492	0.0692	yes	up	0.0004136	0.001557	0.901	1.0427	0.0603	no	up	B(i)	10417-94-4	335.258	13.3283	M+CH3OH+H	C20H30O2	0
Ent-7-oxo-8(14),15-pimaradien-19-oic acid	9.256e-05	0.002117	1.3605	1.0523	0.0736	yes	up	5.879e-05	0.000338	0.9432	1.0575	0.0807	no	up	2.573e-07	3.166e-06	1.046	1.0929	0.1282	yes	up	0.5149	0.6602	0.2317	1.0049	0.0071	no	up	0.0006244	0.003952	0.8711	1.0335	0.0475	no	up	0.0001309	0.0006329	0.7711	1.0386	0.0546	no	up	B(i)	23807-90-1	361.2	12.9099	M+FA-H	C20H28O3	0
Enterodiol	0.6223	0.729	0.2225	0.9848	-0.0221	no	down	0.1557	0.2126	0.6002	0.9495	-0.0747	no	down	0.008267	0.01461	0.8678	1.0981	0.1349	no	up	0.2659	0.4191	0.6079	0.9642	-0.0526	no	down	0.0005605	0.003691	1.741	1.1564	0.2096	yes	up	0.001672	0.00477	1.1599	1.115	0.157	yes	up	B(i)	80226-00-2	303.159	5.1414	M+H	C18H22O4	0
Epidihydrophaseic acid	8.927e-06	0.0005206	2.3173	1.2121	0.2775	yes	up	1.987e-07	6.251e-06	2.1566	1.398	0.4834	yes	up	4.521e-09	1.702e-07	2.1462	1.5468	0.6292	yes	up	1.218e-05	0.0005689	2.0623	1.1534	0.2059	yes	up	0.0002923	0.002417	1.5665	1.1064	0.1459	yes	up	1.234e-08	7.534e-07	1.9477	1.2761	0.3518	yes	up	B(i)	60102-38-7	281.14	8.758	M-H	C15H22O5	0
Epimestrol	0.255	0.3903	0.4928	0.976	-0.0351	no	down	0.0007305	0.002385	1.3043	1.1589	0.2128	yes	up	2e-08	4.975e-07	1.9029	1.3987	0.4841	yes	up	7.265e-05	0.001646	2.0693	1.1875	0.2479	yes	up	2.199e-05	0.0004865	2.1717	1.2069	0.2713	yes	up	4.99e-10	9.137e-08	2.3022	1.4331	0.5192	yes	up	B(ii)	7004-98-0	325.176	4.003	M+Na	C19H26O3	50.8
Epioxylubimin	0.02837	0.08212	1.7915	1.2107	0.2759	yes	up	0.0005127	0.001801	1.8692	1.4257	0.5117	yes	up	1.211e-06	1.037e-05	2.4013	1.8832	0.9132	yes	up	0.0004489	0.005132	1.9196	1.1775	0.2358	yes	up	2.697e-06	0.0001832	2.5992	1.3209	0.4015	yes	up	3.121e-08	1.42e-06	2.4655	1.5554	0.6373	yes	up	B(ii)	69350-60-3	311.187	7.4573	M+Hac-H	C15H24O3	63.1
Epoxyeremopetasinorol	0.001269	0.01	1.0975	0.9725	-0.0402	yes	down	2.422e-05	0.0001749	1.0345	0.9494	-0.075	yes	down	6.867e-05	0.0002473	0.9973	0.932	-0.1016	no	down	0.002763	0.01687	0.9267	0.9762	-0.0348	no	down	0.1198	0.1929	0.5347	0.9817	-0.0266	no	down	0.002055	0.005608	0.841	0.9583	-0.0614	no	down	B(ii)	182127-78-2	225.148	2.1359	M+H	C13H20O3	49.4
Epoxypheophorbide a	0.1081	0.2125	0.9671	1.0372	0.0526	no	up	0.0226	0.04063	0.895	1.0701	0.0978	no	up	0.1461	0.1862	0.5056	0.9508	-0.0728	no	down	0.1617	0.2928	0.6798	1.0318	0.0452	no	up	0.003611	0.01358	1.6477	0.8885	-0.1706	yes	down	0.01078	0.02182	1.0221	0.9167	-0.1255	yes	down	B(i)	-	607.257	14.2903	M-H	C35H36N4O6	0
Erbstatin Analog	0.8598	0.9096	0.0292	0.9972	-0.0041	no	down	0.003476	0.00851	1.1856	1.1465	0.1972	yes	up	9.933e-07	8.877e-06	1.9085	1.4271	0.5131	yes	up	0.002438	0.01555	1.7605	1.1497	0.2013	yes	up	0.0003183	0.002556	2.2597	1.2448	0.3159	yes	up	6.942e-07	1.255e-05	2.2481	1.4311	0.5172	yes	up	B(i)	-	193.05	2.4938	M-H	C10H10O4	0
Eremopetasidione	0.9351	0.9585	0.0685	1.0002	0.0003	no	up	0.005775	0.01299	0.6899	1.0314	0.0447	no	up	7.519e-09	2.496e-07	1.3327	1.1304	0.1768	yes	up	0.006295	0.02935	0.9934	1.0312	0.0443	no	up	4.714e-06	0.0002234	1.7275	1.0959	0.1321	yes	up	8.271e-09	5.764e-07	1.5567	1.1301	0.1764	yes	up	B(ii)	163135-94-2	237.148	2.6092	M+H	C14H20O3	51
Eremopetasinorol	0.000162	0.002945	1.1718	0.9688	-0.0457	yes	down	3.317e-05	0.0002206	1.1272	0.9372	-0.0936	yes	down	7.279e-06	4.109e-05	1.1641	0.9062	-0.1421	yes	down	0.00202	0.01371	1.0775	0.9674	-0.0479	yes	down	0.031	0.06777	0.826	0.9669	-0.0485	no	down	0.0001066	0.0005428	1.0775	0.9354	-0.0964	yes	down	B(ii)	182127-77-1	209.154	1.5936	M+H	C13H20O2	70.7
Eremopetasinorone A	0.002471	0.01557	0.9668	0.9822	-0.0258	no	down	0.0001309	0.0006191	0.9144	0.9661	-0.0497	no	down	0.0001288	0.0004148	1.0063	0.9416	-0.0868	yes	down	0.002865	0.01728	0.8512	0.9836	-0.0239	no	down	0.02797	0.06263	0.8172	0.9746	-0.0371	no	down	0.001035	0.00324	0.9426	0.9586	-0.061	no	down	B(ii)	182127-76-0	207.138	2.1359	M+H	C13H18O2	53.1
Eremopetasitenin D1	0.7231	0.8085	0.1759	1.0126	0.018	no	up	0.0001524	0.0006978	1.7791	1.3027	0.3815	yes	up	1.031e-08	3.127e-07	2.161	1.56	0.6415	yes	up	0.0005688	0.006052	2.422	1.2865	0.3635	yes	up	0.001171	0.006066	2.0333	1.1974	0.26	yes	up	1.729e-07	4.725e-06	2.4746	1.5406	0.6235	yes	up	B(ii)	-	417.169	3.6399	M+K	C21H30O6	63.3
Erinapyrone A	0.133	0.2458	0.4576	0.9902	-0.0143	no	down	2.046e-05	0.0001545	1.01	0.9512	-0.0722	yes	down	0.04013	0.05915	0.5046	0.9732	-0.0391	no	down	0.0001475	0.002529	1.2834	0.9607	-0.0579	yes	down	0.08641	0.1492	0.6663	1.0232	0.033	no	up	0.17	0.2252	0.3853	0.9829	-0.0249	no	down	B(ii)	146064-66-6	107.05	3.1378	M+H-2H2O	C7H10O3	49.8
Erinapyrone B	0.9486	0.9671	0.0088	1.0005	0.0007	no	up	0.0002399	0.0009891	1.3054	1.108	0.1479	yes	up	3.703e-12	1.114e-09	1.8172	1.2575	0.3306	yes	up	0.0003219	0.004183	1.861	1.1074	0.1472	yes	up	2.43e-05	0.000515	2.0269	1.135	0.1827	yes	up	3.75e-11	1.755e-08	2.1168	1.2569	0.3299	yes	up	B(ii)	146064-67-7	107.049	3.6245	M+H-2H2O	C7H10O3	43.6
Erythronolide A	9.05e-07	0.0001579	2.2072	1.1283	0.1742	yes	up	4.038e-08	2.232e-06	1.9651	1.2138	0.2795	yes	up	3.56e-09	1.436e-07	1.6942	1.2238	0.2913	yes	up	4.316e-05	0.00122	1.7298	1.0757	0.1053	yes	up	0.4239	0.5242	0.3208	1.0082	0.0118	no	up	1.084e-06	1.737e-05	1.2723	1.0846	0.1172	yes	up	B(i)	-	463.256	4.7682	M+FA-H	C21H38O8	0
Erythronolide B	0.05314	0.1284	1.1608	1.0729	0.1016	no	up	0.004577	0.0107	1.1917	1.1078	0.1476	yes	up	0.001074	0.002482	1.0658	1.11	0.1506	yes	up	0.2558	0.4079	0.6195	1.0324	0.0461	no	up	0.8966	0.9255	0.0586	1.0021	0.003	no	up	0.142	0.1928	0.5194	1.0346	0.049	no	up	B(i)	3225-82-9	401.255	6.7212	M-H	C21H38O7	0
Estriol	0.02684	0.079	0.9625	1.0364	0.0515	no	up	5.779e-05	0.0003337	1.2997	1.1005	0.1382	yes	up	9.096e-05	0.0003112	1.0842	1.0991	0.1363	yes	up	0.0001597	0.002659	1.4596	1.0619	0.0867	yes	up	0.912	0.937	0.0535	0.9987	-0.0019	no	down	0.0003406	0.001336	0.9718	1.0605	0.0848	no	up	B(i)	50-27-1	289.18	10.8675	M+H	C18H24O3	0
Etherolenic acid	0.003664	0.02017	1.0462	1.0274	0.0391	yes	up	8.264e-05	0.0004368	0.916	1.0409	0.0578	no	up	4.969e-06	3.056e-05	0.8869	1.0523	0.0735	no	up	0.05357	0.134	0.6158	1.0131	0.0187	no	up	0.02443	0.05638	0.4924	1.011	0.0157	no	up	0.001223	0.0037	0.6583	1.0242	0.0345	no	up	B(i)	-	293.211	13.0327	M+H	C18H28O3	0
Ethyl caffeate	0.01089	0.04263	0.837	0.9644	-0.0523	no	down	0.0008777	0.002771	0.8248	0.9346	-0.0976	no	down	0.0427	0.06251	0.8377	1.1401	0.1892	no	up	0.07699	0.1743	0.6431	0.9691	-0.0453	no	down	0.00721	0.02253	1.7055	1.2199	0.2868	yes	up	0.01583	0.02995	1.1866	1.1822	0.2415	yes	up	B(i)	102-37-4	209.081	6.7069	M+H	C11H12O4	0
Ethylbenzene	0.3883	0.5254	0.2817	1.0069	0.0099	no	up	0.02253	0.04053	0.662	0.9646	-0.0519	no	down	7.073e-05	0.0002532	0.7509	0.9511	-0.0723	no	down	0.004445	0.02326	1.1362	0.958	-0.0618	yes	down	0.2671	0.3646	0.4289	0.986	-0.0204	no	down	1.251e-07	3.767e-06	0.9844	0.9446	-0.0822	no	down	B(i)	100-41-4	107.086	7.7013	M+H	C8H10	0
Eupomatenoid 3	0.01843	0.06091	0.9714	1.0327	0.0464	no	up	0.001911	0.005222	0.9533	1.0621	0.087	no	up	2.063e-06	1.549e-05	1.1876	1.1089	0.1492	yes	up	0.05873	0.1433	0.7543	1.0285	0.0406	no	up	0.005698	0.01889	0.985	1.0441	0.0622	no	up	1.346e-05	0.0001096	1.1344	1.0738	0.1028	yes	up	B(i)	-	293.116	3.5487	M+H	C19H16O3	0
Exo,exo-1,8-Epoxy-p-menthane-2,6-diol	0.0847	0.179	1.0288	1.0541	0.0759	no	up	0.0009557	0.002961	1.2096	1.1154	0.1576	yes	up	4.239e-06	2.702e-05	1.1062	1.123	0.1673	yes	up	0.09187	0.1969	1.0399	1.0582	0.0816	no	up	0.7303	0.7974	0.2343	1.0068	0.0098	no	up	0.02171	0.03911	0.8193	1.0654	0.0914	no	up	B(ii)	38223-98-2	245.139	4.6506	M+Hac-H	C10H18O3	41.4
Fa(11:0)	0.02912	0.08364	1.3869	1.0858	0.1187	yes	up	0.2044	0.2681	0.5403	1.0471	0.0663	no	up	0.001293	0.002914	1.0928	1.1409	0.1901	yes	up	0.3728	0.5289	0.5193	0.9644	-0.0524	no	down	0.04101	0.08384	1.2113	1.0896	0.1238	yes	up	0.19	0.2478	0.5852	1.0508	0.0714	no	up	B(i)	112-37-8	231.16	6.5659	M+FA-H	C11H22O2	0
Fa(18:3+2o)	0.002884	0.01726	1.4336	1.0474	0.0667	yes	up	1.828e-05	0.0001427	1.3809	1.0879	0.1216	yes	up	3.124e-06	2.122e-05	1.3088	1.109	0.1493	yes	up	6.303e-05	0.00151	1.3315	1.0388	0.0549	yes	up	0.003057	0.01203	0.7725	1.0194	0.0277	no	up	2.598e-06	3.269e-05	1.1418	1.0589	0.0825	yes	up	B(i)	-	309.207	11.37	M-H	C18H30O4	0
Fa(18:5+2o)	1.119e-05	0.0005986	1.7801	1.0996	0.137	yes	up	1.724e-08	1.341e-06	1.696	1.1881	0.2486	yes	up	4.315e-09	1.665e-07	1.4509	1.1932	0.2549	yes	up	6.819e-06	0.000419	1.6444	1.0804	0.1116	yes	up	0.5203	0.6143	0.1858	1.0043	0.0063	no	up	1.039e-06	1.684e-05	1.1623	1.0851	0.1179	yes	up	B(i)	-	305.176	8.4104	M-H	C18H26O4	0
Falcarindiol	1.191e-05	0.0006204	2.0661	1.1213	0.1652	yes	up	4.136e-09	5.5e-07	2.0674	1.254	0.3266	yes	up	2.83e-09	1.236e-07	1.8849	1.2963	0.3744	yes	up	3.081e-07	9.365e-05	2.1068	1.1184	0.1614	yes	up	0.00358	0.01349	0.8906	1.0337	0.0478	no	up	1.054e-07	3.375e-06	1.6695	1.1561	0.2092	yes	up	B(ii)	55297-87-5	305.176	13.0641	M+FA-H	C17H24O2	79.3
Farnesyl acetate	0.7083	0.7966	0.1321	0.9962	-0.0055	no	down	0.01569	0.02988	0.6961	0.9642	-0.0527	no	down	0.0001595	0.0004955	0.8097	0.9453	-0.0811	no	down	0.006477	0.02994	1.0011	0.9678	-0.0472	yes	down	0.0677	0.1235	0.6097	0.9805	-0.0284	no	down	9.247e-07	1.547e-05	0.9638	0.949	-0.0756	no	down	B(i)	4128-17-0	265.216	7.7013	M+H	C17H28O2	0
Fascicularone A	0.001855	0.01276	1.5405	1.1063	0.1457	yes	up	3.564e-05	0.0002321	1.4441	1.159	0.2129	yes	up	1.271e-05	6.425e-05	1.3451	1.1911	0.2523	yes	up	0.0178	0.06048	0.9594	1.0476	0.0671	no	up	0.08667	0.1495	0.6234	1.0277	0.0394	no	up	0.001959	0.0054	0.9634	1.0766	0.1065	no	up	B(i)	-	285.17	7.0753	M+CH3OH+H	C14H20O4	0
Fauronyl acetate	5.457e-06	0.0004134	2.2719	1.1226	0.1668	yes	up	9.029e-09	8.903e-07	2.0574	1.2178	0.2842	yes	up	1.071e-09	6.262e-08	1.9118	1.2639	0.3379	yes	up	5.825e-07	0.0001205	1.9345	1.0848	0.1174	yes	up	4.342e-06	0.0002182	1.1658	1.0379	0.0536	yes	up	7.573e-09	5.432e-07	1.626	1.1259	0.1711	yes	up	B(ii)	2658-82-4	325.202	9.6171	M+FA-H	C17H28O3	53
Ferulic acid	0.8024	0.8683	0.1057	0.9972	-0.0041	no	down	0.6658	0.7233	0.1361	0.9953	-0.0069	no	down	6.031e-05	0.0002227	0.9791	0.9217	-0.1177	no	down	0.8454	0.9055	0.1008	0.9981	-0.0027	no	down	3.177e-05	0.0006022	1.435	0.9261	-0.1108	yes	down	3.709e-05	0.0002371	1.1196	0.9243	-0.1136	yes	down	B(i)	537-98-4	193.05	3.5141	M-H	C10H10O4	0
Fisetin	7.41e-06	0.0004764	2.1038	0.883	-0.1795	yes	down	8.409e-05	0.0004421	2.2304	0.6968	-0.5212	yes	down	8.461e-05	0.0002934	1.9115	0.6849	-0.5461	yes	down	0.002972	0.01767	2.3591	0.7891	-0.3417	yes	down	0.8622	0.9	0.1631	0.9829	-0.0248	no	down	0.002567	0.006709	1.6612	0.7756	-0.3665	yes	down	B(i)	528-48-3	287.055	5.8743	M+H	C15H10O6	0
Flemingin C	0.01748	0.05878	1.0263	1.0375	0.0531	yes	up	0.002471	0.006427	0.9687	1.0674	0.0942	no	up	1.637e-06	1.301e-05	1.2497	1.1252	0.1702	yes	up	0.08907	0.1929	0.7177	1.0289	0.0411	no	up	0.003689	0.01378	1.0955	1.0541	0.076	yes	up	1.513e-05	0.0001197	1.1906	1.0846	0.1171	yes	up	B(i)	-	423.18	3.5487	M+H	C25H26O6	0
Flossonol	0.1095	0.2145	0.4734	0.986	-0.0204	no	down	0.00062	0.00209	0.8643	0.9511	-0.0724	no	down	4.406e-05	0.0001724	1.3771	0.8358	-0.2589	yes	down	0.002643	0.01643	1.0412	0.9646	-0.052	yes	down	0.0007624	0.004531	1.6852	0.8787	-0.1865	yes	down	7.848e-05	0.0004255	1.5429	0.8476	-0.2385	yes	down	B(i)	112936-00-2	221.117	3.3434	M+H	C13H16O3	0
Foetidin	0.3154	0.4539	0.4073	1.016	0.023	no	up	0.3444	0.4177	0.3414	1.0265	0.0378	no	up	2.183e-07	2.807e-06	1.8751	1.3563	0.4396	yes	up	0.6923	0.8008	0.1997	1.0103	0.0148	no	up	3.079e-06	0.000196	2.6722	1.3212	0.4019	yes	up	2.557e-07	6.204e-06	2.1361	1.3349	0.4167	yes	up	B(ii)	97165-40-7	365.208	4.7289	M+H-H2O	C24H30O4	54.6
Formycin b	0.1035	0.2062	0.5856	1.0167	0.024	no	up	0.0003166	0.001226	1.0557	1.0756	0.1051	yes	up	3.295e-07	3.798e-06	1.1297	1.1071	0.1467	yes	up	0.001298	0.01026	1.2536	1.0579	0.0812	yes	up	0.03764	0.07852	0.6853	1.0292	0.0416	no	up	4.143e-07	8.692e-06	1.2028	1.0888	0.1228	yes	up	B(i)	-	267.074	1.4574	M-H	C10H12N4O5	0
Fraxin	0.01353	0.04964	1.3246	1.0711	0.0991	yes	up	7.514e-06	7.509e-05	1.3986	1.1242	0.1689	yes	up	3.942e-07	4.365e-06	1.2065	1.1271	0.1726	yes	up	0.06909	0.1616	1.0132	1.0496	0.0698	no	up	0.8518	0.892	0.0654	1.0026	0.0037	no	up	0.04257	0.06926	0.726	1.0522	0.0735	no	up	B(i)	524-30-1	369.083	2.7085	M-H	C16H18O10	0
Furfural	0.07746	0.168	0.7783	1.0308	0.0438	no	up	0.0006601	0.002196	1.0979	1.0783	0.1088	yes	up	0.0001535	0.0004799	0.8421	1.0618	0.0866	no	up	0.0253	0.07782	1.0597	1.0461	0.065	yes	up	0.2612	0.3581	0.4081	0.9847	-0.0222	no	down	0.04199	0.06846	0.5781	1.0301	0.0428	no	up	B(i)	1998-01-01	97.0289	0.6665	M+H	C5H4O2	0
Furocoumarinic acid glucoside	0.2042	0.3329	0.7547	0.9428	-0.085	no	down	0.03067	0.05275	1.0726	0.8913	-0.166	yes	down	0.004231	0.008113	1.2143	0.8375	-0.2558	yes	down	0.02201	0.07038	1.0969	0.9454	-0.081	yes	down	0.04409	0.08858	0.9524	0.9396	-0.0898	no	down	0.0005338	0.001909	1.2179	0.8883	-0.1708	yes	down	B(ii)	-	408.129	2.7157	M+ACN+H	C17H18O9	60.7
Furodysinin hydroperoxide	0.002417	0.01534	1.4103	1.073	0.1017	yes	up	7.921e-07	1.555e-05	1.8183	1.2151	0.2811	yes	up	1.355e-09	7.356e-08	1.926	1.3363	0.4182	yes	up	3.802e-05	0.001118	2.0602	1.1324	0.1794	yes	up	6.464e-05	0.0009075	1.6808	1.0997	0.1371	yes	up	1.978e-08	1.039e-06	1.9699	1.2453	0.3165	yes	up	B(i)	-	281.175	8.6303	M+H	C16H24O4	0
Gaba	2.475e-05	0.000994	1.215	1.0321	0.0456	yes	up	9.602e-06	8.895e-05	1.0297	1.0492	0.0693	yes	up	0.0916	0.1231	0.2725	1.0082	0.0118	no	up	0.01991	0.06553	0.7557	1.0165	0.0236	no	up	6.464e-05	0.0009075	1.1147	0.961	-0.0575	yes	down	0.0004816	0.001757	0.6541	0.9768	-0.0338	no	down	B(i)	1956-12-02	86.0606	0.6301	M+H-H2O	C4H9NO2	0
Galactitol	0.03519	0.09587	0.8113	0.9786	-0.0313	no	down	0.0001216	0.0005859	0.9784	0.9535	-0.0687	no	down	0.005353	0.009975	0.5064	1.0209	0.0298	no	up	0.03727	0.1031	0.8427	0.9744	-0.0375	no	down	8.947e-06	0.0002996	1.5405	1.0707	0.0985	yes	up	0.001016	0.003188	0.8962	1.0432	0.0611	no	up	B(ii)	608-66-2	224.113	2.6317	M+ACN+H	C6H14O6	55.3
Galbonolide C	9.375e-05	0.002133	2.2048	1.1944	0.2563	yes	up	5.056e-07	1.164e-05	2.2224	1.3818	0.4666	yes	up	6.188e-08	1.106e-06	1.9813	1.4251	0.511	yes	up	1.031e-05	0.0005187	2.1964	1.1569	0.2103	yes	up	0.07435	0.1328	0.7605	1.0313	0.0445	no	up	1.071e-07	3.407e-06	1.6973	1.1931	0.2547	yes	up	B(i)	-	365.232	8.4039	M+H	C21H32O5	0
Gallicynoic acid D	0.001768	0.01236	1.445	1.0445	0.0628	yes	up	4.793e-05	0.0002891	1.2922	1.0729	0.1015	yes	up	1.746e-06	1.364e-05	1.2979	1.0994	0.1367	yes	up	0.00101	0.008766	1.1086	1.0272	0.0388	yes	up	0.000549	0.003645	0.9267	1.0247	0.0351	no	up	5.638e-07	1.076e-05	1.1213	1.0526	0.0739	yes	up	B(i)	-	309.207	11.8117	M-H	C18H30O4	0
Gallicynoic acid F	0.0001631	0.002957	1.5956	1.0691	0.0964	yes	up	1.072e-07	4.109e-06	1.6054	1.1443	0.1945	yes	up	5.626e-09	2.02e-07	1.4636	1.1678	0.2238	yes	up	8.319e-05	0.001794	1.6141	1.0703	0.0981	yes	up	0.02984	0.06586	0.6781	1.0206	0.0294	no	up	2.648e-06	3.311e-05	1.2866	1.0923	0.1274	yes	up	B(i)	-	309.206	10.0238	M+H-2H2O	C18H32O6	0
Gallocatechin	0.02385	0.07287	0.9069	0.9689	-0.0456	no	down	0.01007	0.02063	1.3914	1.1493	0.2008	yes	up	0.0007338	0.00179	1.1408	1.115	0.157	yes	up	0.003254	0.01879	2.248	1.1863	0.2464	yes	up	0.5181	0.6121	0.5573	0.9701	-0.0438	no	down	0.0001025	0.0005257	1.544	1.1508	0.2026	yes	up	B(i)	970-74-1	307.083	1.0265	M+H	C15H14O7	0
Gamma-CEHC	0.3278	0.4662	0.3342	1.0114	0.0164	no	up	0.1756	0.2355	0.4288	0.9751	-0.0363	no	down	0.001721	0.003716	0.9762	0.9035	-0.1464	no	down	0.07799	0.1759	0.8397	0.9641	-0.0527	no	down	0.02473	0.05691	1.1427	0.9266	-0.11	yes	down	0.0011	0.003396	1.2191	0.8933	-0.1627	yes	down	B(ii)	178167-75-4	309.135	6.6388	M+FA-H	C15H20O4	40.8
gamma-Glu-Ile	0.606	0.7159	0.2401	0.9945	-0.008	no	down	0.7915	0.8319	0.0556	1.0023	0.0032	no	up	0.001372	0.003062	0.7026	1.0397	0.0562	no	up	0.397	0.553	0.3055	1.0078	0.0113	no	up	0.0002615	0.002252	1.0371	1.0374	0.053	yes	up	0.001013	0.00318	0.8853	1.0455	0.0642	no	up	B(ii)	23632-83-9	261.144	7.8208	M+H	C11H20N2O5	73.2
Gamma-Glutamyl-S-methylcysteine	0.001513	0.01122	1.3136	1.0633	0.0885	yes	up	2.375e-06	3.331e-05	1.3638	1.1216	0.1655	yes	up	5.414e-06	3.264e-05	1.074	1.1067	0.1462	yes	up	0.002715	0.0167	1.1888	1.0548	0.077	yes	up	0.2554	0.3517	0.392	0.9867	-0.0193	no	down	0.01264	0.02488	0.6734	1.0408	0.0577	no	up	B(ii)	-	245.06	1.3056	M-H2O-H	C9H16N2O5S	40.7
Gamma-Glutamyltyramine	0.5687	0.6856	0.295	1.0105	0.015	no	up	0.007308	0.0158	0.902	1.0742	0.1033	no	up	5.516e-06	3.309e-05	1.446	1.2142	0.2801	yes	up	0.01767	0.06015	1.1702	1.0631	0.0882	yes	up	0.0005727	0.003745	1.6978	1.1304	0.1768	yes	up	9.687e-06	8.569e-05	1.6517	1.2017	0.265	yes	up	B(i)	-	265.12	2.9387	M-H	C13H18N2O4	0
gamma-Glu-Trp	0.01449	0.05208	1.4072	0.9348	-0.0973	yes	down	5.146e-06	5.708e-05	1.5392	0.8779	-0.1879	yes	down	0.004954	0.009323	0.8512	0.9326	-0.1007	no	down	0.02331	0.07326	1.2375	0.9392	-0.0905	yes	down	0.01145	0.03202	1.113	1.0623	0.0872	yes	up	0.9351	0.9486	0.0071	0.9977	-0.0033	no	down	B(ii)	66471-20-3	334.14	3.6399	M+H	C16H19N3O5	70.3
gamma-Glu-Val	0.01215	0.04607	0.8156	0.9814	-0.0271	no	down	7.098e-05	0.0003888	1.0084	0.9518	-0.0713	yes	down	0.4588	0.5126	0.1651	0.9939	-0.0088	no	down	0.009791	0.03985	0.9745	0.9698	-0.0442	no	down	0.002664	0.01089	1.1451	1.0443	0.0625	yes	up	0.2285	0.2904	0.3323	1.0128	0.0183	no	up	B(ii)	2746-34-1	247.129	8.3613	M+H	C10H18N2O5	55.3
Gamma-Undecalactone	0.001608	0.01165	1.1789	0.953	-0.0695	yes	down	8.408e-10	2.101e-07	1.2591	0.906	-0.1425	yes	down	1.187e-06	1.02e-05	0.956	0.9215	-0.118	no	down	0.001446	0.01103	1.1371	0.9507	-0.073	yes	down	0.06398	0.1182	0.4998	1.0171	0.0245	no	up	0.03013	0.05155	0.5604	0.9669	-0.0485	no	down	B(i)	104-67-6	167.143	5.7827	M+H-H2O	C11H20O2	0
Ganoderic acid A	0.1219	0.2313	0.7445	0.9742	-0.0377	no	down	1.71e-06	2.67e-05	1.2002	0.9221	-0.117	yes	down	1.733e-05	8.151e-05	0.9738	0.9249	-0.1127	no	down	0.004735	0.02429	1.2837	0.9465	-0.0793	yes	down	0.768	0.8278	0.0849	1.003	0.0043	no	up	0.009868	0.02026	0.8127	0.9494	-0.075	no	down	B(ii)	81907-62-2	517.316	5.7598	M+H	C30H44O7	58.4
Ganoderic acid alpha	0.276	0.4126	0.3815	1.0121	0.0173	no	up	0.01119	0.02254	0.7062	0.9629	-0.0545	no	down	0.3801	0.4337	0.173	1.008	0.0116	no	up	0.002764	0.01687	1.2049	0.9514	-0.0718	yes	down	0.002215	0.009502	1.0857	1.0469	0.0661	yes	up	0.6784	0.7314	0.1019	0.996	-0.0057	no	down	B(ii)	220181-81-7	619.314	6.8131	M+FA-H	C32H46O9	50.6
Ganoderic acid beta	0.0803	0.1725	0.7826	0.9742	-0.0378	no	down	4.901e-05	0.0002943	1.2937	0.9141	-0.1296	yes	down	0.003901	0.007563	0.6608	0.9619	-0.0561	no	down	0.002156	0.0143	1.4333	0.9383	-0.0918	yes	down	0.002664	0.01089	1.1779	1.0523	0.0735	yes	up	0.3475	0.4156	0.2517	0.9874	-0.0183	no	down	B(ii)	217476-76-1	501.321	8.0428	M+H	C30H44O6	81.7
Ganoderic acid eta	0.356	0.4944	0.4036	0.9914	-0.0125	no	down	0.001304	0.003808	0.8127	0.9589	-0.0606	no	down	0.0001571	0.0004895	0.8973	0.9336	-0.0991	no	down	0.003063	0.01803	1.0315	0.9672	-0.0481	yes	down	0.04107	0.08394	0.6893	0.9737	-0.0385	no	down	0.0002707	0.001112	0.9777	0.9418	-0.0866	no	down	B(ii)	294674-12-7	515.301	6.8144	M+H-H2O	C30H44O8	63.9
Ganoderic acid F	0.0974	0.1973	0.5525	0.9876	-0.0181	no	down	0.0003455	0.001316	1.1426	0.9435	-0.084	yes	down	0.002119	0.004446	1.2667	0.8945	-0.1608	yes	down	0.005044	0.02536	1.3289	0.9553	-0.0659	yes	down	0.1066	0.1758	1.0145	0.9481	-0.0769	no	down	0.005522	0.01257	1.3512	0.9058	-0.1428	yes	down	B(ii)	98665-15-7	593.275	1.011	M+Na	C32H42O9	72.8
Ganoderic acid L	0.7572	0.8349	0.0538	1.0022	0.0032	no	up	0.000126	0.0006023	0.8079	0.9632	-0.0541	no	down	0.02232	0.03515	0.6033	0.9594	-0.0598	no	down	2.091e-05	0.0007954	1.2301	0.961	-0.0573	yes	down	0.7954	0.8496	0.1191	0.996	-0.0057	no	down	0.0157	0.02976	0.7481	0.9572	-0.0631	no	down	B(ii)	102607-24-9	533.313	7.0459	M-H	C30H46O8	82.3
Ganolucidic acid E	0.1016	0.2035	0.767	0.97	-0.0439	no	down	2.055e-05	0.0001547	1.3989	0.8833	-0.1791	yes	down	6.311e-05	0.0002311	0.9851	0.9154	-0.1275	no	down	0.0002326	0.003378	1.6798	0.9106	-0.1352	yes	down	0.01793	0.04469	0.7836	1.0364	0.0516	no	up	0.001694	0.004817	0.868	0.9437	-0.0836	no	down	B(i)	114567-50-9	485.327	6.6662	M+H	C30H44O5	0
Gentiopicroside	0.4932	0.6211	0.3043	1.0082	0.0118	no	up	0.6466	0.7062	0.121	0.9943	-0.0083	no	down	0.007086	0.01276	0.6316	1.0437	0.0617	no	up	0.07702	0.1744	0.4812	0.9861	-0.0202	no	down	0.0002657	0.002275	1.0997	1.0497	0.07	yes	up	0.002658	0.0069	0.6909	1.0352	0.0499	no	up	B(ii)	20831-76-9	401.111	4.3566	M+FA-H	C16H20O9	66.7
Geranic Acid	0.02168	0.06812	1.805	1.1182	0.1612	yes	up	0.0009665	0.002987	1.3918	1.1279	0.1737	yes	up	0.1167	0.1525	0.5915	1.0525	0.0738	no	up	0.8459	0.9058	0.1521	1.0087	0.0125	no	up	0.07244	0.1301	1.1877	0.9331	-0.0999	no	down	0.2212	0.2826	0.6802	0.9412	-0.0874	no	down	B(i)	459-80-3	169.122	0.9253	M+H	C10H16O2	0
Gibberellin A8-catabolite	0.002202	0.01438	0.9596	1.0235	0.0336	no	up	2.01e-05	0.0001527	0.8685	1.0374	0.053	no	up	0.384	0.4377	0.1291	1.0038	0.0055	no	up	0.03154	0.09147	0.6225	1.0136	0.0194	no	up	5.152e-06	0.0002355	1.068	0.9676	-0.0475	yes	down	0.002083	0.005668	0.5744	0.9807	-0.0281	no	down	B(ii)	78791-79-4	361.13	3.8345	M-H	C19H22O7	45.3
Ginsenoyne D	0.0001507	0.00282	2.0269	1.1703	0.2268	yes	up	7.736e-07	1.531e-05	1.8343	1.2962	0.3743	yes	up	4.345e-09	1.668e-07	1.9052	1.4414	0.5275	yes	up	0.0004143	0.00488	1.6477	1.1076	0.1474	yes	up	1.077e-05	0.0003291	1.6143	1.1121	0.1532	yes	up	9.667e-08	3.16e-06	1.7365	1.2317	0.3006	yes	up	B(ii)	139163-36-3	245.19	8.8135	M+H-H2O	C17H26O2	48.1
Ginsenoyne J	1.857e-06	0.0002339	2.2706	1.1201	0.1637	yes	up	1.687e-06	2.643e-05	1.7491	1.1561	0.2093	yes	up	4.155e-08	8.385e-07	1.5447	1.1676	0.2236	yes	up	0.08743	0.1902	0.9382	1.0321	0.0456	no	up	0.5486	0.6403	0.2736	1.0099	0.0143	no	up	0.01237	0.02441	0.8155	1.0424	0.0599	no	up	B(ii)	141947-41-3	291.197	13.0166	M+FA-H	C17H26O	49
Glanvillic acid A	0.0009818	0.008485	1.2089	1.0414	0.0585	yes	up	3.252e-07	8.637e-06	1.5624	1.1366	0.1847	yes	up	9.222e-10	5.583e-08	1.5903	1.1952	0.2572	yes	up	5.511e-07	0.0001187	1.8428	1.0914	0.1261	yes	up	3.894e-05	0.0006709	1.2273	1.0516	0.0725	yes	up	9.488e-12	7.56e-09	1.6424	1.1476	0.1987	yes	up	B(i)	-	307.227	12.9873	M+H	C19H30O3	0
Gliocladic acid	8.594e-05	0.002022	1.3773	1.0551	0.0773	yes	up	7.024e-08	3.18e-06	1.3308	1.1064	0.1459	yes	up	5.428e-08	1.013e-06	1.1455	1.1114	0.1524	yes	up	0.0001649	0.00271	1.2733	1.0487	0.0686	yes	up	0.5301	0.6232	0.1898	1.0045	0.0065	no	up	8.677e-05	0.000461	0.9091	1.0534	0.0751	no	up	B(i)	-	237.149	6.2844	M+H-H2O	C14H22O4	0
Gln-Ala-Ile	0.001333	0.01031	1.2398	1.0533	0.0749	yes	up	8.276e-06	8.036e-05	1.1145	1.0763	0.1061	yes	up	1.707e-05	8.06e-05	1.0105	1.0899	0.1242	yes	up	0.09031	0.1946	0.6239	1.0219	0.0312	no	up	0.2809	0.3792	0.3322	1.0126	0.0181	no	up	0.02847	0.04914	0.6086	1.0348	0.0493	no	up	B(i)	-	329.183	2.8377	M-H	C14H26N4O5	0
Gln-Gln-Leu	0.02492	0.0751	1.0199	1.049	0.069	yes	up	0.0004098	0.001508	1.0552	1.0748	0.104	yes	up	0.0002655	0.0007571	1.0292	1.0993	0.1365	yes	up	0.1196	0.2365	0.6242	1.0246	0.035	no	up	0.1249	0.1993	0.5248	1.0228	0.0325	no	up	0.02273	0.04061	0.7211	1.0479	0.0675	no	up	B(i)	-	388.219	2.7157	M+H	C16H29N5O6	0
Gln-Ile	0.00356	0.0198	1.4581	1.0682	0.0951	yes	up	0.01559	0.02974	1.1091	1.0959	0.1321	yes	up	0.004047	0.007802	0.9539	1.086	0.119	no	up	0.4466	0.6006	0.4441	1.026	0.037	no	up	0.799	0.8525	0.2128	0.9909	-0.0131	no	down	0.5074	0.5727	0.2474	1.0167	0.0238	no	up	B(i)	86416-45-7	298.115	1.2155	M+K	C11H21N3O4	0
Gln-Ile-Leu	0.0004674	0.005419	1.5132	1.0761	0.1058	yes	up	1.217e-05	0.0001055	1.3245	1.1098	0.1503	yes	up	2.839e-06	1.973e-05	1.235	1.1314	0.1781	yes	up	0.06295	0.1508	0.7718	1.0313	0.0445	no	up	0.1843	0.2717	0.4518	1.0195	0.0278	no	up	0.006787	0.01488	0.804	1.0514	0.0723	no	up	B(i)	-	371.23	3.9627	M-H	C17H32N4O5	0
Gln-Ile-Phe	0.0299	0.08519	0.9576	1.042	0.0594	no	up	0.001203	0.003558	1.0167	1.0694	0.0967	yes	up	3.561e-05	0.0001452	1.0983	1.1018	0.1399	yes	up	0.1176	0.2337	0.6764	1.0262	0.0374	no	up	0.04164	0.08484	0.7308	1.0304	0.0432	no	up	0.002573	0.006723	0.8992	1.0574	0.0805	no	up	B(i)	-	407.229	4.2509	M+H	C20H30N4O5	0
Gln-Leu-Ile	0.0004143	0.005019	1.5491	1.0808	0.1121	yes	up	6.639e-06	6.862e-05	1.4369	1.1329	0.18	yes	up	1.917e-06	1.467e-05	1.2487	1.1377	0.1861	yes	up	0.0195	0.06461	1.0485	1.0482	0.0679	yes	up	0.7876	0.8435	0.0508	1.0042	0.0061	no	up	0.008727	0.0183	0.8023	1.0526	0.074	no	up	B(i)	-	371.23	4.1387	M-H	C17H32N4O5	0
Gln-Leu-Phe	0.01346	0.04948	1.1236	1.0553	0.0776	yes	up	0.00229	0.006048	0.8757	1.0579	0.0813	no	up	0.0002867	0.0008079	0.8563	1.0706	0.0985	no	up	0.8873	0.9324	0.0267	1.0025	0.0036	no	up	0.379	0.4808	0.258	1.012	0.0172	no	up	0.4141	0.4825	0.2348	1.0145	0.0208	no	up	B(i)	-	407.229	4.4795	M+H	C20H30N4O5	0
Gln-Phe	0.004464	0.02294	0.9325	1.0312	0.0443	no	up	0.0001679	0.0007519	1.0451	1.0661	0.0923	yes	up	2.332e-06	1.694e-05	1.2268	1.119	0.1622	yes	up	0.01446	0.05226	0.9477	1.0339	0.048	no	up	0.00495	0.01707	1.0765	1.0497	0.0699	yes	up	4.418e-05	0.0002709	1.199	1.0852	0.118	yes	up	B(i)	92327-75-8	294.145	2.8502	M+H	C14H19N3O4	0
Gln-Thr-Asp	0.1593	0.2791	1.589	0.6574	-0.6052	no	down	0.07132	0.1086	1.4605	0.5437	-0.8792	no	down	0.0003212	0.0008871	2.1324	1.975	0.9818	yes	up	0.612	0.7385	0.694	0.827	-0.274	no	down	8.358e-06	0.0002902	3.9652	3.6327	1.8611	yes	up	1.618e-05	0.0001257	3.0045	3.0043	1.587	yes	up	B(i)	-	363.155	4.1159	M+H	C13H22N4O8	0
Gln-Thr-Val	0.0001967	0.003306	1.8517	1.111	0.1519	yes	up	9.054e-06	8.543e-05	1.5269	1.1542	0.2069	yes	up	1.03e-05	5.436e-05	1.2925	1.1529	0.2052	yes	up	0.04903	0.1259	0.8963	1.0389	0.055	no	up	0.9448	0.961	0.0823	0.9988	-0.0017	no	down	0.05622	0.08757	0.6106	1.0377	0.0533	no	up	B(i)	-	347.192	2.0695	M+H	C14H26N4O6	0
Gln-Val-Ile	0.001545	0.01137	1.2673	1.0529	0.0743	yes	up	6.102e-06	6.478e-05	1.2284	1.0904	0.1248	yes	up	2.309e-06	1.685e-05	1.1035	1.101	0.1389	yes	up	0.01127	0.04388	0.9541	1.0356	0.0505	no	up	0.3274	0.4284	0.2631	1.0098	0.0141	no	up	0.00266	0.006903	0.7934	1.0457	0.0645	no	up	B(i)	-	357.215	3.4643	M-H	C16H30N4O5	0
Gln-Val-Val	0.06549	0.1491	0.7606	1.0309	0.0439	no	up	0.000824	0.00263	0.9401	1.0593	0.0831	no	up	8.453e-05	0.0002933	1.0578	1.0982	0.1351	yes	up	0.02906	0.0862	0.7949	1.0276	0.0392	no	up	0.008725	0.026	0.8774	1.0367	0.052	no	up	0.00086	0.002793	0.9753	1.0653	0.0912	no	up	B(i)	-	345.213	2.7613	M+H	C15H28N4O5	0
Glu-Ala-Ile	0.0002243	0.003391	1.1228	1.033	0.0469	yes	up	3.407e-06	4.269e-05	1.006	1.0526	0.0739	yes	up	2.342e-05	0.0001037	0.8658	1.0561	0.0787	no	up	0.01517	0.054	0.7226	1.0189	0.0271	no	up	0.6971	0.7698	0.0783	1.0033	0.0048	no	up	0.02045	0.03717	0.5394	1.0223	0.0318	no	up	B(i)	-	330.168	2.9778	M-H	C14H25N3O6	0
Glu-Asn-Leu	0.0002957	0.004037	1.1634	1.0367	0.0521	yes	up	1.759e-06	2.721e-05	1.0491	1.0606	0.0848	yes	up	6.857e-05	0.0002471	0.7323	1.043	0.0607	no	up	0.005849	0.02799	0.8026	1.023	0.0328	no	up	0.02404	0.0557	0.6189	0.9834	-0.0241	no	down	0.4146	0.4829	0.171	1.006	0.0087	no	up	B(i)	-	373.173	2.7866	M-H	C15H26N4O7	0
Glu-Asp-Ile	0.01811	0.06014	0.9449	1.0371	0.0525	no	up	3.174e-05	0.0002134	1.1424	1.0822	0.1139	yes	up	1.195e-05	6.116e-05	1.0361	1.0933	0.1286	yes	up	0.0007148	0.006946	1.1496	1.0435	0.0614	yes	up	0.1459	0.2254	0.3461	1.0102	0.0147	no	up	0.0001561	0.0007258	0.9057	1.0541	0.0761	no	up	B(i)	-	374.157	1.0869	M-H	C15H25N3O8	0
Glu-Asp-Leu	0.003695	0.02029	1.0564	1.0387	0.0548	yes	up	4.18e-05	0.0002608	1.0416	1.0674	0.0941	yes	up	4.424e-05	0.000173	0.9289	1.0744	0.1036	no	up	0.003776	0.02078	0.8669	1.0276	0.0393	no	up	0.4148	0.5158	0.1855	1.0066	0.0095	no	up	0.00264	0.006862	0.6899	1.0344	0.0488	no	up	B(i)	-	374.157	2.4253	M-H	C15H25N3O8	0
Glucoberteroin	0.7487	0.8284	0.1167	1.0033	0.0048	no	up	0.02048	0.03739	0.6745	0.9678	-0.0472	no	down	5.229e-05	0.0001979	1.2303	0.8894	-0.169	yes	down	0.01002	0.04051	1.0492	0.9646	-0.052	yes	down	0.001067	0.005698	1.4806	0.919	-0.1218	yes	down	3.398e-05	0.0002216	1.4638	0.8865	-0.1738	yes	down	B(ii)	29611-01-6	867.113	4.0654	2M-H	C13H24NO9S3-	69.5
Glu-Cys	0.3537	0.4919	0.4654	0.9427	-0.0851	no	down	0.006105	0.0136	1.3331	1.2503	0.3223	yes	up	2.425e-06	1.747e-05	2.0581	1.6554	0.7272	yes	up	0.0005458	0.005879	2.291	1.3263	0.4074	yes	up	0.0002002	0.001888	2.39	1.324	0.4049	yes	up	2.072e-07	5.364e-06	2.5401	1.756	0.8123	yes	up	B(i)	21566-73-4	249.055	3.1711	M-H	C8H14N2O5S	0
Glu-Glu-Leu	0.0001757	0.003077	1.4066	1.0559	0.0785	yes	up	1.314e-07	4.712e-06	1.1488	1.0722	0.1005	yes	up	1.864e-05	8.634e-05	0.9617	1.0752	0.1046	no	up	0.09026	0.1946	0.5693	1.0154	0.0221	no	up	0.7427	0.8074	0.0789	1.0029	0.0041	no	up	0.138	0.1883	0.3931	1.0183	0.0262	no	up	B(i)	-	388.173	3.0396	M-H	C16H27N3O8	0
Glu-Ile-Asp	0.007648	0.03315	0.7991	1.0189	0.0271	no	up	6.365e-06	6.664e-05	0.9913	1.0524	0.0737	no	up	1.233e-05	6.278e-05	0.8734	1.0568	0.0798	no	up	0.0002185	0.003264	1.0709	1.0329	0.0467	yes	up	0.5479	0.6397	0.1275	1.0042	0.006	no	up	0.0002947	0.001189	0.7973	1.0372	0.0527	no	up	B(i)	-	374.157	2.2919	M-H	C15H25N3O8	0
Glu-Ile-Glu	0.002636	0.01623	0.9784	1.0276	0.0393	no	up	9.25e-06	8.66e-05	1.0311	1.0555	0.0779	yes	up	4.024e-06	2.592e-05	0.9136	1.06	0.0841	no	up	0.0003956	0.004732	0.9767	1.0271	0.0386	no	up	0.3788	0.4806	0.1805	1.0043	0.0062	no	up	0.0001008	0.0005194	0.755	1.0315	0.0448	no	up	B(i)	-	390.187	2.379	M+H	C16H27N3O8	0
Glu-Ile-Ile	0.002793	0.0169	1.0825	1.0353	0.05	yes	up	5.348e-06	5.857e-05	1.0933	1.0624	0.0873	yes	up	0.0003394	0.0009298	0.8049	1.0516	0.0726	no	up	0.02823	0.08437	0.8143	1.0262	0.0373	no	up	0.3621	0.4645	0.35	0.9899	-0.0147	no	down	0.2181	0.2792	0.3439	1.0158	0.0226	no	up	B(i)	-	372.214	4.2139	M-H	C17H31N3O6	0
Glu-Ile-Ser	0.0009702	0.008435	1.0546	1.0335	0.0475	yes	up	6.087e-06	6.472e-05	1.1041	1.0694	0.0967	yes	up	4.577e-06	2.869e-05	1.0112	1.0804	0.1115	yes	up	0.002232	0.01463	1.012	1.0347	0.0492	yes	up	0.3175	0.418	0.2894	1.0103	0.0148	no	up	0.0007036	0.002378	0.8415	1.0453	0.064	no	up	B(i)	-	346.162	2.1526	M-H	C14H25N3O7	0
Glu-Leu-Ile	3.435e-05	0.001184	1.2305	1.0377	0.0533	yes	up	1.07e-05	9.6e-05	1.0431	1.0565	0.0793	yes	up	3.336e-05	0.0001376	0.8421	1.0526	0.074	no	up	0.0169	0.05835	0.7009	1.0181	0.0259	no	up	0.6497	0.729	0.1755	0.9964	-0.0053	no	down	0.06024	0.09285	0.3994	1.0144	0.0207	no	up	B(i)	-	372.214	4.0281	M-H	C17H31N3O6	0
Glu-Met	0.0005841	0.006203	1.2131	1.0461	0.065	yes	up	9.168e-07	1.705e-05	1.3138	1.0992	0.1365	yes	up	6.7e-07	6.555e-06	1.1123	1.1	0.1375	yes	up	0.0001923	0.003	1.2801	1.0508	0.0715	yes	up	0.9537	0.9673	0.0145	1.0007	0.001	no	up	0.0001414	0.000671	0.9027	1.0515	0.0725	no	up	B(i)	4423-22-7	277.087	1.4009	M-H	C10H18N2O5S	0
Glu-Phe	1.785e-05	0.0007999	1.1076	1.0302	0.0429	yes	up	5.775e-05	0.0003337	0.9527	1.0505	0.0711	no	up	0.0004503	0.001182	0.6963	1.0401	0.0568	no	up	0.03015	0.08851	0.6878	1.0197	0.0281	no	up	0.3474	0.4495	0.3637	0.9901	-0.0143	no	down	0.2579	0.3219	0.2561	1.0096	0.0138	no	up	B(i)	20556-22-3	293.115	3.0008	M-H	C14H18N2O5	0
Glu-Phe-Leu	0.004706	0.02378	1.1894	1.0475	0.0669	yes	up	2.535e-05	0.0001812	0.9949	1.0557	0.0783	no	up	0.001497	0.003298	0.6411	1.0366	0.0519	no	up	0.5205	0.6644	0.226	1.0079	0.0114	no	up	0.02178	0.05161	0.645	0.9819	-0.0264	no	down	0.415	0.4833	0.2458	0.9897	-0.015	no	down	B(i)	-	406.199	4.499	M-H	C20H29N3O6	0
Glu-Thr-Ile	0.002559	0.01595	1.0973	1.0371	0.0526	yes	up	1.096e-05	9.785e-05	1.0486	1.0625	0.0874	yes	up	3.955e-05	0.0001582	0.8311	1.0561	0.0788	no	up	0.0287	0.08541	0.7641	1.0245	0.0349	no	up	0.4832	0.5796	0.2609	0.994	-0.0086	no	down	0.09256	0.1335	0.4092	1.0183	0.0262	no	up	B(i)	-	360.178	3.0008	M-H	C15H27N3O7	0
Glu-Thr-Leu	0.0007988	0.007489	1.0202	1.0291	0.0413	yes	up	9.934e-07	1.803e-05	1.0708	1.0623	0.0871	yes	up	2.2e-06	1.626e-05	0.9486	1.0684	0.0955	no	up	0.0002221	0.003289	1.0488	1.0323	0.0458	yes	up	0.3956	0.4973	0.1907	1.0058	0.0084	no	up	0.0002423	0.001022	0.8	1.0383	0.0542	no	up	B(i)	-	360.178	2.2144	M-H	C15H27N3O7	0
Glu-Thr-Phe	2.472e-05	0.000994	1.437	1.0587	0.0823	yes	up	3.409e-06	4.269e-05	1.1711	1.0834	0.1156	yes	up	2.311e-05	0.0001027	0.9879	1.085	0.1177	no	up	0.00878	0.037	0.7503	1.0234	0.0333	no	up	0.898	0.9264	0.0053	1.0014	0.002	no	up	0.02973	0.05095	0.5218	1.0248	0.0354	no	up	B(i)	-	394.162	3.2354	M-H	C18H25N3O7	0
Glu-Val-Ala	0.0006609	0.006668	1.1728	1.0417	0.0589	yes	up	9.043e-06	8.542e-05	1.0804	1.0672	0.0939	yes	up	3.223e-06	2.178e-05	0.9487	1.0718	0.1	no	up	0.001074	0.009054	0.875	1.0245	0.0349	no	up	0.3113	0.4115	0.1826	1.0043	0.0062	no	up	0.0001352	0.0006488	0.6854	1.0289	0.0411	no	up	B(i)	-	316.152	1.0649	M-H	C13H23N3O6	0
Glu-Val-Leu	0.0007823	0.007404	1.212	1.0413	0.0584	yes	up	2.003e-06	2.974e-05	1.1343	1.0674	0.0941	yes	up	3.379e-05	0.000139	0.9993	1.0765	0.1063	no	up	0.008165	0.03527	0.8597	1.025	0.0357	no	up	0.3974	0.499	0.2365	1.0085	0.0122	no	up	0.01201	0.02382	0.6839	1.0338	0.0479	no	up	B(i)	-	358.199	3.5479	M-H	C16H29N3O6	0
Gly-Ala-Leu	0.0001986	0.003328	1.2362	1.0447	0.0631	yes	up	4.658e-06	5.329e-05	0.9643	1.0554	0.0778	no	up	0.001068	0.002469	0.6219	1.0363	0.0514	no	up	0.1376	0.2615	0.3993	1.0102	0.0147	no	up	0.01865	0.04604	0.6218	0.9819	-0.0264	no	down	0.3368	0.4047	0.2076	0.9919	-0.0117	no	down	B(i)	-	258.146	2.7742	M-H	C11H21N3O4	0
Glycerophosphocholine	0.08175	0.1747	1.178	0.9559	-0.0651	no	down	0.01506	0.02886	1.0276	0.936	-0.0955	yes	down	0.375	0.4287	0.2904	1.0187	0.0267	no	up	0.4329	0.5883	0.4558	0.9792	-0.0304	no	down	0.003772	0.01401	1.6149	1.0884	0.1221	yes	up	0.02101	0.03805	0.9956	1.0657	0.0918	no	up	B(i)	28319-77-9	258.11	8.0922	M+H	C8H20NO6P	0
Glycyrrhetinic acid	0.0002223	0.003372	0.6341	1.0169	0.0241	no	up	0.0122	0.02425	1.1459	1.1651	0.2205	yes	up	8.864e-07	8.115e-06	2.1012	1.5667	0.6477	yes	up	0.02082	0.06776	1.5194	1.1458	0.1964	yes	up	0.0003474	0.0027	2.5106	1.3446	0.4272	yes	up	1.163e-06	1.811e-05	2.4126	1.5407	0.6236	yes	up	B(i)	1449-05-4;471-53-4;471-53-4	469.333	13.3618	M-H	C30H46O4	0
Gly-Cys	0.0001558	0.002877	2.1142	1.215	0.2809	yes	up	2.3e-06	3.268e-05	2.3881	1.5714	0.652	yes	up	7.684e-10	4.946e-08	2.7277	2.0153	1.011	yes	up	4.527e-05	0.001247	2.6478	1.2934	0.3711	yes	up	1.946e-05	0.0004532	2.6729	1.2825	0.359	yes	up	6.711e-10	1.137e-07	2.8266	1.6587	0.7301	yes	up	B(ii)	-	177.033	2.6518	M-H	C5H10N2O3S	49.1
Gly-Gly-Gly	0.0004719	0.005455	1.6233	1.0819	0.1135	yes	up	4.524e-07	1.082e-05	1.6208	1.1588	0.2127	yes	up	6.012e-08	1.086e-06	1.4987	1.1864	0.2465	yes	up	0.0003128	0.004112	1.5131	1.0711	0.0991	yes	up	0.03072	0.06739	0.6415	1.0238	0.0339	no	up	1.709e-05	0.000131	1.2665	1.0966	0.133	yes	up	B(ii)	556-33-2	154.061	2.8864	M+H-2H2O	C6H11N3O4	56.9
Gly-Gly-Leu	5.456e-06	0.0004134	1.3636	1.048	0.0676	yes	up	8.078e-06	7.92e-05	0.9901	1.0574	0.0805	no	up	9.979e-05	0.0003353	0.6178	1.0322	0.0457	no	up	0.1673	0.3004	0.3709	1.009	0.0129	no	up	0.00223	0.009546	0.802	0.9762	-0.0348	no	down	0.0067	0.01472	0.4472	0.985	-0.0218	no	down	B(i)	-	244.13	2.7085	M-H	C10H19N3O4	0
Gly-Gly-Tyr	6.728e-05	0.001731	1.7064	1.0763	0.1061	yes	up	3.843e-05	0.0002455	1.214	1.0835	0.1157	yes	up	0.001054	0.002443	0.8163	1.0571	0.0802	no	up	0.5458	0.6858	0.211	1.0067	0.0096	no	up	0.0618	0.115	0.69	0.9757	-0.0355	no	down	0.1512	0.2035	0.3959	0.9822	-0.026	no	down	B(i)	-	294.11	1.7493	M-H	C13H17N3O5	0
Gly-Ile-Asp	0.001998	0.01346	1.1036	1.0351	0.0498	yes	up	5.864e-05	0.0003373	0.9787	1.0564	0.0791	no	up	4.862e-05	0.0001865	0.8252	1.0547	0.0769	no	up	0.008178	0.0353	0.7313	1.0205	0.0293	no	up	0.8046	0.8569	0.0893	0.9984	-0.0023	no	down	0.00746	0.01607	0.5149	1.0189	0.027	no	up	B(i)	-	302.136	1.9193	M-H	C12H21N3O6	0
Gly-Ile-Leu	8.836e-06	0.0005193	1.455	1.0491	0.0692	yes	up	2.632e-08	1.728e-06	1.3253	1.0862	0.1193	yes	up	1.59e-06	1.272e-05	0.9984	1.0698	0.0973	no	up	0.0001501	0.002561	1.1709	1.0353	0.05	yes	up	0.04843	0.09528	0.5925	0.9849	-0.0219	no	down	0.02073	0.03762	0.5251	1.0197	0.0281	no	up	B(i)	-	300.193	4.1513	M-H	C14H27N3O4	0
Gly-Ile-Tyr	1.441e-06	0.0002062	1.6799	1.0854	0.1182	yes	up	2.291e-09	3.715e-07	1.4126	1.1256	0.1707	yes	up	1.69e-08	4.429e-07	1.1729	1.1217	0.1657	yes	up	0.0005254	0.005716	1.0538	1.037	0.0525	yes	up	0.5898	0.6771	0.1604	0.9966	-0.005	no	down	0.002372	0.0063	0.6682	1.0335	0.0475	no	up	B(i)	-	350.173	3.3156	M-H	C17H25N3O5	0
Gly-Leu-Ile	0.00258	0.01603	1.0468	1.0348	0.0494	yes	up	8.778e-05	0.0004576	0.9195	1.0514	0.0722	no	up	0.0001114	0.0003669	0.8219	1.0577	0.0809	no	up	0.04026	0.1092	0.5974	1.016	0.0229	no	up	0.4418	0.5409	0.1461	1.006	0.0087	no	up	0.02241	0.04016	0.5002	1.0221	0.0315	no	up	B(i)	-	300.193	3.9931	M-H	C14H27N3O4	0
Gly-Leu-Ser	4.796e-05	0.001438	1.2863	1.0438	0.0618	yes	up	5.301e-07	1.195e-05	1.204	1.0811	0.1124	yes	up	6.513e-07	6.415e-06	0.974	1.0741	0.1032	no	up	1.674e-06	0.0002006	1.1342	1.0357	0.0507	yes	up	0.1362	0.2133	0.3378	0.9936	-0.0093	no	down	6.491e-07	1.192e-05	0.7194	1.0291	0.0414	no	up	B(i)	-	274.141	1.5229	M-H	C11H21N3O5	0
Gly-Met-Ser	0.9577	0.9733	0.039	0.9897	-0.0149	no	down	0.4941	0.5664	0.3772	1.3396	0.4218	no	up	4.939e-08	9.469e-07	3.0235	5.8322	2.5441	yes	up	0.4757	0.6268	0.5339	1.3535	0.4367	no	up	9.286e-06	0.0003054	4.2209	4.3538	2.1223	yes	up	3.681e-08	1.612e-06	3.5411	5.8927	2.5589	yes	up	B(i)	-	311.139	5.1643	M+NH4	C10H19N3O5S	0
Gly-Phe-Ser	0.0005383	0.005898	1.262	1.0574	0.0805	yes	up	0.0005514	0.001907	0.9285	1.0636	0.089	no	up	0.0003621	0.0009804	0.7504	1.058	0.0813	no	up	0.5478	0.6872	0.2137	1.0059	0.0085	no	up	0.5728	0.662	0.1511	0.9947	-0.0077	no	down	0.931	0.9454	0.0097	1.0005	0.0008	no	up	B(i)	-	308.126	2.471	M-H	C14H19N3O5	0
Gly-Phe-Thr	0.00189	0.01294	1.0275	1.0369	0.0523	yes	up	0.0003034	0.001187	0.9053	1.0545	0.0766	no	up	0.0001947	0.0005842	0.7805	1.0563	0.079	no	up	0.07842	0.1766	0.5484	1.0169	0.0242	no	up	0.8653	0.9022	0.0218	1.0017	0.0025	no	up	0.05024	0.07967	0.4262	1.0187	0.0267	no	up	B(i)	-	322.141	2.8377	M-H	C15H21N3O5	0
Gly-Pro-Val	0.0001816	0.003147	1.1135	1.0318	0.0451	yes	up	3.41e-05	0.0002247	0.8847	1.0432	0.061	no	up	1.172e-05	6.012e-05	0.8238	1.0505	0.0711	no	up	0.02962	0.08737	0.5137	1.0111	0.0159	no	up	0.2137	0.3053	0.2688	1.0071	0.0102	no	up	0.002879	0.007361	0.5342	1.0182	0.026	no	up	B(i)	-	272.161	2.4683	M+H	C12H21N3O4	0
Gly-Ser-Ile	0.002766	0.01677	1.2189	1.0542	0.0762	yes	up	0.001497	0.004275	0.9204	1.06	0.0841	no	up	0.0118	0.01997	0.6139	1.0432	0.0611	no	up	0.4894	0.6377	0.2203	1.0055	0.0079	no	up	0.07838	0.1383	0.4728	0.9842	-0.023	no	down	0.218	0.2792	0.2699	0.9896	-0.0151	no	down	B(i)	-	274.141	2.5097	M-H	C11H21N3O5	0
Gly-Thr-Ile	0.0001314	0.002601	1.2399	1.0499	0.0703	yes	up	1.093e-05	9.768e-05	1.1217	1.0842	0.1166	yes	up	1.105e-05	5.739e-05	0.8841	1.0727	0.1012	no	up	0.01323	0.04905	0.844	1.0326	0.0463	no	up	0.3591	0.4614	0.3543	0.9894	-0.0154	no	down	0.04817	0.0768	0.445	1.0217	0.0309	no	up	B(i)	-	288.157	3.0008	M-H	C12H23N3O5	0
Gly-Thr-Phe	3.375e-05	0.001171	1.4716	1.064	0.0896	yes	up	2.093e-08	1.509e-06	1.3496	1.1106	0.1513	yes	up	3.412e-07	3.901e-06	1.1371	1.1127	0.154	yes	up	0.0001221	0.002251	1.1885	1.0437	0.0617	yes	up	0.8128	0.8628	0.0498	1.0019	0.0028	no	up	0.0007002	0.002369	0.8008	1.0457	0.0645	no	up	B(i)	-	322.141	3.0662	M-H	C15H21N3O5	0
Gly-Tyr-Ile	0.0009742	0.008455	1.2851	1.0583	0.0817	yes	up	4.058e-06	4.838e-05	1.1477	1.0822	0.1139	yes	up	1.508e-05	7.328e-05	0.8732	1.0683	0.0953	no	up	0.09649	0.2037	0.6314	1.0226	0.0322	no	up	0.1652	0.2491	0.392	0.9871	-0.0187	no	down	0.4494	0.517	0.1855	1.0094	0.0135	no	up	B(i)	-	350.173	3.7591	M-H	C17H25N3O5	0
Gly-Val-Leu	5.881e-05	0.001615	1.2992	1.0427	0.0604	yes	up	4.912e-07	1.146e-05	1.1891	1.0744	0.1036	yes	up	3.247e-06	2.189e-05	0.9239	1.0641	0.0896	no	up	0.0004368	0.005051	1.0317	1.0304	0.0432	yes	up	0.1493	0.2295	0.4169	0.9904	-0.014	no	down	0.008793	0.01841	0.5296	1.0205	0.0293	no	up	B(i)	-	286.178	3.6228	M-H	C13H25N3O4	0
Gly-Val-Phe	4.594e-05	0.001401	1.4154	1.0547	0.0768	yes	up	3.604e-07	9.271e-06	1.3016	1.0985	0.1355	yes	up	1.22e-07	1.832e-06	1.2014	1.1165	0.1589	yes	up	0.0006746	0.006697	1.1443	1.0416	0.0587	yes	up	0.09684	0.1631	0.454	1.0164	0.0234	no	up	6.665e-05	0.000374	0.9756	1.0586	0.0822	no	up	B(i)	-	320.162	3.9627	M-H	C16H23N3O4	0
Gorlic acid	0.3062	0.4442	0.3043	0.9923	-0.0111	no	down	0.00016	0.000724	1.1677	0.9233	-0.1151	yes	down	2.47e-08	5.76e-07	1.3597	0.866	-0.2075	yes	down	0.0001519	0.002579	1.6052	0.9305	-0.1039	yes	down	0.001094	0.005794	1.2648	0.9379	-0.0925	yes	down	2.119e-09	2.499e-07	1.555	0.8727	-0.1964	yes	down	B(i)	-	279.232	12.4603	M+H	C18H30O2	0
Goshonoside F6	0.5976	0.7091	0.1735	1.0061	0.0088	no	up	0.01062	0.02159	0.6505	0.9704	-0.0433	no	down	0.3755	0.4292	0.2024	0.9899	-0.0147	no	down	0.004065	0.02189	1.081	0.9645	-0.0521	yes	down	0.06019	0.1126	0.5891	1.02	0.0286	no	up	0.1728	0.2284	0.3785	0.9838	-0.0235	no	down	B(ii)	138614-60-5	675.361	12.762	M+Hac-H	C31H52O12	67.7
Grandilobatin A	0.4365	0.5702	0.2987	1.0086	0.0124	no	up	0.05632	0.08859	0.5016	1.0239	0.0341	no	up	7.698e-07	7.281e-06	1.2614	1.1252	0.1702	yes	up	0.194	0.3349	0.4472	1.0152	0.0217	no	up	7.448e-06	0.0002755	1.6522	1.0989	0.136	yes	up	1.423e-06	2.099e-05	1.4033	1.1156	0.1578	yes	up	B(i)	-	353.269	13.4431	M+H	C21H36O4	0
Grangolide	0.005285	0.02582	1.009	1.0347	0.0493	yes	up	7.019e-06	7.155e-05	1.2252	1.0886	0.1225	yes	up	3.559e-07	4.028e-06	1.2369	1.1251	0.17	yes	up	4.632e-06	0.0003347	1.3729	1.0521	0.0732	yes	up	0.0005992	0.003851	0.9516	1.0335	0.0476	no	up	6.173e-08	2.295e-06	1.2258	1.0873	0.1208	yes	up	B(i)	-	267.159	5.1184	M+H	C15H22O4	0
Grevirobstol A	0.01074	0.04216	0.6798	0.9855	-0.0211	no	down	0.0411	0.06768	0.4277	0.9851	-0.0217	no	down	4.914e-05	0.0001881	0.837	1.0524	0.0737	no	up	0.968	0.9817	0.0207	0.9996	-0.0006	no	down	1.879e-05	0.0004454	1.4603	1.0683	0.0954	yes	up	6.104e-06	6.098e-05	1.133	1.0679	0.0948	yes	up	B(i)	-	439.284	10.7093	M+H	C28H38O4	0
GroPIns	0.004089	0.02169	1.4707	0.9359	-0.0955	yes	down	1.709e-05	0.000136	1.3825	0.8945	-0.1608	yes	down	0.3413	0.3947	0.2987	0.9806	-0.0282	no	down	0.05643	0.1391	0.9393	0.9558	-0.0652	no	down	0.002225	0.00953	1.4799	1.0962	0.1326	yes	up	0.0873	0.1271	0.6737	1.0478	0.0673	no	up	B(i)	129830-95-1	333.06	0.5678	M-H	C9H19O11P	0
Guanine	0.00196	0.01328	1.5157	1.0639	0.0894	yes	up	2.412e-07	7.026e-06	2.0872	1.2202	0.2871	yes	up	2.704e-08	6.142e-07	1.8949	1.2519	0.3242	yes	up	4.999e-05	0.001323	2.419	1.1469	0.1978	yes	up	0.2104	0.3018	0.5832	1.026	0.037	no	up	6.259e-06	6.202e-05	1.862	1.1767	0.2348	yes	up	B(ii)	73-40-5	152.057	4.4964	M+H	C5H5N5O	53.9
Guanosine 5'-monophosphate	0.008817	0.03665	1.1218	1.0394	0.0557	yes	up	0.00178	0.004924	0.8837	1.0471	0.0664	no	up	1.283e-05	6.468e-05	0.9974	1.0762	0.1059	no	up	0.4787	0.6292	0.3057	1.0075	0.0108	no	up	0.002821	0.01135	0.8625	1.0277	0.0395	no	up	0.001903	0.005282	0.7462	1.0354	0.0502	no	up	B(i)	85-32-5	362.051	1.0445	M-H	C10H14N5O8P	0
Guanosine monophosphate	0.002449	0.01549	2.3928	0.864	-0.211	yes	down	2.498e-06	3.446e-05	3.5673	0.4523	-1.1446	yes	down	1.217e-09	6.872e-08	2.1305	0.7413	-0.432	yes	down	9.166e-05	0.001888	4.2219	0.5235	-0.9336	yes	down	0.0005141	0.003485	3.1818	1.6388	0.7126	yes	up	0.004524	0.01066	1.4663	0.858	-0.221	yes	down	B(ii)	85-32-5	396.094	1.3026	M+CH3OH+H	C10H14N5O8P	73.7
Gynocardin	0.02413	0.07338	0.9962	0.9671	-0.0482	no	down	0.0002308	0.0009608	1.1434	0.9371	-0.0937	yes	down	0.0007023	0.001725	0.8184	0.9521	-0.0707	no	down	0.01679	0.05811	0.9821	0.969	-0.0455	no	down	0.06694	0.1224	0.5463	1.016	0.0229	no	up	0.1295	0.1783	0.3904	0.9845	-0.0226	no	down	B(ii)	14332-17-3	286.092	8.2167	M+H-H2O	C12H17NO8	47
Halisphingosine A	0.3742	0.5121	0.3052	1.0068	0.0098	no	up	0.7337	0.7826	0.0817	1.0038	0.0055	no	up	8.68e-07	7.991e-06	1.031	0.9244	-0.1134	yes	down	0.7739	0.858	0.1568	0.997	-0.0043	no	down	1.404e-05	0.0003812	1.5873	0.9209	-0.1189	yes	down	2.09e-07	5.396e-06	1.2711	0.9181	-0.1232	yes	down	B(i)	-	316.285	12.4146	M+H	C18H37NO3	0
Halistanol Sulfate G	0.0008247	0.007632	0.8533	0.9859	-0.0205	no	down	6.941e-09	7.635e-07	1.0094	0.9644	-0.0523	yes	down	7.7e-05	0.0002724	0.9962	0.9464	-0.0795	no	down	1.082e-05	0.0005313	1.0998	0.9782	-0.0318	yes	down	0.05329	0.1026	0.6694	0.9813	-0.0272	no	down	0.0009318	0.002975	0.9618	0.9599	-0.0591	no	down	B(i)	-	741.203	4.4795	M+H	C28H47Na3O12S3	0
Hanalpinol	0.1923	0.3184	0.4028	0.9898	-0.0148	no	down	0.001749	0.004852	0.8677	0.953	-0.0694	no	down	0.03378	0.0508	0.3631	0.9833	-0.0243	no	down	0.003862	0.0211	1.0978	0.9629	-0.0545	yes	down	0.009698	0.02819	0.783	1.0318	0.0451	no	up	0.1719	0.2274	0.2318	0.9935	-0.0094	no	down	B(i)	-	253.18	7.997	M+H	C15H24O3	0
Harringtonolide	0.3484	0.4868	0.5938	1.037	0.0524	no	up	0.006635	0.01458	1.3198	1.1903	0.2514	yes	up	1.213e-05	6.196e-05	1.7431	1.3578	0.4412	yes	up	0.006303	0.02938	1.6919	1.1479	0.199	yes	up	0.008239	0.02488	1.5817	1.1406	0.1898	yes	up	8.004e-07	1.401e-05	1.959	1.3093	0.3888	yes	up	B(i)	-	309.113	3.6477	M-H	C19H18O4	0
Hebelophyllene C	6.497e-06	0.0004465	2.1677	1.1311	0.1777	yes	up	3.616e-08	2.07e-06	2.1368	1.2739	0.3493	yes	up	1.395e-09	7.53e-08	2.1175	1.3779	0.4625	yes	up	5.084e-07	0.0001171	2.1993	1.1263	0.1716	yes	up	6.504e-05	0.00091	1.6024	1.0816	0.1132	yes	up	2.037e-09	2.431e-07	1.9907	1.2182	0.2848	yes	up	B(i)	-	265.145	9.3789	M-H	C15H22O4	0
Heliangin	0.0001436	0.002739	2.0023	1.0857	0.1187	yes	up	1.284e-06	2.175e-05	1.9041	1.1616	0.2162	yes	up	3.452e-08	7.402e-07	1.8984	1.2206	0.2876	yes	up	5.605e-05	0.001408	1.8278	1.0699	0.0975	yes	up	0.0005156	0.00349	1.3756	1.0508	0.0714	yes	up	8.047e-08	2.772e-06	1.7239	1.1242	0.169	yes	up	B(ii)	13323-48-3	426.187	8.3003	M+ACN+Na	C20H26O6	60
Herbarumin I	0.7286	0.8128	0.1782	0.9971	-0.0042	no	down	0.002479	0.006444	0.7954	1.036	0.051	no	up	1.868e-05	8.648e-05	0.9769	1.0674	0.0941	no	up	6.898e-05	0.001591	1.2608	1.039	0.0552	yes	up	0.001236	0.006286	0.9709	1.0304	0.0432	no	up	2.946e-07	6.839e-06	1.1905	1.0705	0.0983	yes	up	B(i)	-	229.143	4.8895	M+H	C12H20O4	0
Herniarin	0.006485	0.0297	0.7676	0.9747	-0.0369	no	down	1.897e-06	2.861e-05	1.0374	0.9282	-0.1075	yes	down	0.0292	0.0446	0.8988	1.1195	0.1628	no	up	0.000189	0.002973	1.1573	0.9523	-0.0706	yes	down	0.002286	0.009722	1.9323	1.2061	0.2703	yes	up	0.01177	0.02344	1.228	1.1485	0.1997	yes	up	B(i)	531-59-9	177.055	6.7069	M+H	C10H8O3	0
Hexadecanedioic acid	4.344e-06	0.0003618	2.1715	1.1094	0.1497	yes	up	5.764e-09	6.744e-07	1.9371	1.1877	0.2481	yes	up	6.217e-09	2.174e-07	1.6931	1.2022	0.2657	yes	up	1.532e-05	0.0006598	1.7513	1.0706	0.0984	yes	up	0.1336	0.21	0.4713	1.0122	0.0175	no	up	7.336e-06	6.988e-05	1.3059	1.0837	0.116	yes	up	B(i)	505-54-4	309.206	12.2093	M+Na	C16H30O4	0
Hexyl glucoside	0.1067	0.2107	0.5016	1.012	0.0172	no	up	0.003889	0.009355	0.6298	1.0269	0.0383	no	up	7.515e-07	7.149e-06	1.0687	1.0914	0.1261	yes	up	0.01142	0.04428	0.6438	1.0147	0.0211	no	up	3.602e-06	0.0002034	1.3353	1.0628	0.0879	yes	up	2.546e-07	6.183e-06	1.1597	1.0785	0.109	yes	up	B(ii)	59080-45-4	229.143	6.5977	M+H-2H2O	C12H24O6	52.7
Hippolide G	0.04867	0.1205	0.9189	1.0363	0.0514	no	up	0.01836	0.0341	0.8153	1.0449	0.0634	no	up	2.72e-05	0.0001172	1.2279	1.1058	0.1451	yes	up	0.4389	0.594	0.2372	1.0083	0.0119	no	up	2.544e-05	0.0005263	1.3509	1.0583	0.0817	yes	up	1.094e-05	9.389e-05	1.1504	1.0671	0.0937	yes	up	B(i)	-	421.295	12.8502	M+H	C25H40O5	0
Hirsutic acid C	0.002817	0.017	1.2	0.9515	-0.0717	yes	down	0.1215	0.1718	0.5632	0.9607	-0.0578	no	down	9.302e-06	5.003e-05	1.104	0.8871	-0.1729	yes	down	0.6957	0.8036	0.1448	1.0097	0.0139	no	up	0.01145	0.03202	1.1777	0.9233	-0.1151	yes	down	0.0007849	0.002588	0.9184	0.9323	-0.1012	no	down	B(i)	3650-17-7	265.143	3.0697	M+H	C15H20O4	0
His-Gln-Thr	0.9586	0.9737	0.0148	0.9996	-0.0006	no	down	0.1789	0.2393	0.3466	0.9873	-0.0185	no	down	0.0001913	0.0005761	1.2093	0.8945	-0.1608	yes	down	0.1351	0.2581	0.5311	0.9877	-0.0179	no	down	0.0005873	0.003805	1.6658	0.9061	-0.1423	yes	down	0.0001561	0.0007258	1.4151	0.8949	-0.1602	yes	down	B(i)	-	383.172	4.2478	M-H	C15H24N6O6	0
His-Ile	0.0005963	0.006271	1.1108	1.0361	0.0512	yes	up	6.351e-05	0.0003581	0.9269	1.0507	0.0713	no	up	0.003102	0.006192	0.5555	1.0286	0.0407	no	up	0.05937	0.1445	0.5382	1.014	0.0201	no	up	0.009676	0.02814	0.7281	0.979	-0.0306	no	down	0.2738	0.3389	0.2189	0.9928	-0.0105	no	down	B(i)	129050-48-2	267.147	1.153	M-H	C12H20N4O3	0
His-Thr-Gln	0.3619	0.5002	0.7453	1.0674	0.0941	no	up	0.1424	0.1968	0.9168	1.1835	0.2431	no	up	4.164e-07	4.569e-06	2.3389	1.8124	0.8579	yes	up	0.2973	0.4534	0.8573	1.1088	0.149	no	up	0.0001394	0.001501	3.0052	1.5314	0.6148	yes	up	6.636e-08	2.415e-06	2.6096	1.698	0.7638	yes	up	B(i)	-	385.179	4.6377	M+H	C15H24N6O6	0
Homoarecoline	0.0006967	0.006918	1.4537	1.0558	0.0784	yes	up	2.759e-05	0.0001925	1.114	1.0673	0.094	yes	up	0.0002793	0.0007902	0.9904	1.079	0.1097	no	up	0.3622	0.519	0.3884	1.0109	0.0156	no	up	0.4454	0.5443	0.2872	1.011	0.0157	no	up	0.1858	0.2432	0.4352	1.022	0.0313	no	up	B(ii)	28125-84-0	187.144	10.6248	M+NH4	C9H15NO2	40.6
Homoeriodictyol	0.005077	0.02512	0.9531	0.9707	-0.0429	no	down	0.03343	0.05675	0.5795	0.9697	-0.0443	no	down	8.123e-06	4.48e-05	1.3308	0.8509	-0.233	yes	down	0.9352	0.9632	0.0295	0.999	-0.0015	no	down	0.00013	0.001433	1.724	0.8774	-0.1886	yes	down	4.525e-05	0.0002755	1.3712	0.8766	-0.1901	yes	down	B(i)	446-71-9	301.072	7.179	M-H	C16H14O6	0
Homoorientin	5.026e-06	0.0004034	2.4853	0.8922	-0.1645	yes	down	2.127e-07	6.484e-06	2.2661	0.8056	-0.3119	yes	down	1.906e-07	2.524e-06	1.9595	0.7977	-0.3261	yes	down	0.0002192	0.003269	2.0406	0.9029	-0.1473	yes	down	0.6755	0.7512	0.181	0.9902	-0.0143	no	down	0.0001378	0.0006584	1.487	0.894	-0.1616	yes	down	B(i)	4261-42-1	449.108	8.9662	M+H	C21H20O11	0
Homoserine Lactone	0.7308	0.8145	0.109	1.0038	0.0055	no	up	6.003e-05	0.0003432	1.1513	1.0694	0.0968	yes	up	0.03002	0.04571	0.5256	1.0283	0.0402	no	up	6.336e-07	0.0001241	1.6321	1.0654	0.0914	yes	up	0.0001476	0.001549	1.0861	0.9615	-0.0566	yes	down	0.005994	0.01343	0.6146	1.0244	0.0348	no	up	B(i)	1192-20-7	102.055	0.7043	M+H	C4H7NO2	0
Hormodirene	0.5786	0.6939	0.1933	0.9959	-0.0059	no	down	0.001835	0.005049	0.9853	0.9476	-0.0777	no	down	2.02e-06	1.525e-05	1.0303	0.9295	-0.1055	yes	down	0.001319	0.01035	1.3844	0.9515	-0.0718	yes	down	0.1297	0.2052	0.6028	0.9809	-0.0279	no	down	1.396e-08	8.211e-07	1.1929	0.9333	-0.0996	yes	down	B(i)	-	149.132	7.7013	M+H	C11H16	0
Hydnocarpic acid	4.899e-07	0.0001095	2.1486	0.8707	-0.1998	yes	down	9.225e-08	3.726e-06	1.8098	0.8126	-0.2994	yes	down	6.522e-08	1.153e-06	1.7944	0.7379	-0.4385	yes	down	0.001846	0.01294	1.3131	0.9333	-0.0996	yes	down	0.004183	0.01513	1.2869	0.9081	-0.1391	yes	down	3.243e-05	0.0002136	1.4412	0.8475	-0.2387	yes	down	B(i)	459-67-6	253.216	8.905	M+H	C16H28O2	0
Hydranthomycin	0.01653	0.05651	0.7672	0.984	-0.0233	no	down	0.02383	0.04255	0.4715	0.9857	-0.0208	no	down	6.923e-06	3.945e-05	0.9235	0.9458	-0.0804	no	down	0.8209	0.89	0.0656	1.0017	0.0025	no	up	0.0004512	0.003196	1.1166	0.9596	-0.0595	yes	down	0.0006929	0.002351	0.8631	0.9612	-0.0571	no	down	B(i)	-	341.138	3.4576	M+H	C20H20O5	0
Hydroquinidine	0.0009442	0.008314	1.5949	1.1058	0.1451	yes	up	1.741e-06	2.705e-05	1.6605	1.2032	0.2668	yes	up	8.279e-07	7.699e-06	1.4845	1.2294	0.2979	yes	up	0.0002838	0.00386	1.5698	1.088	0.1217	yes	up	0.1303	0.2061	0.5534	1.0218	0.0311	no	up	6.451e-05	0.0003642	1.2215	1.1117	0.1528	yes	up	B(ii)	1435-55-8	347.172	4.9309	M+Na-2H	C20H26N2O2	43.7
Hydroxykynurenine	0.04539	0.1146	0.7638	1.026	0.037	no	up	0.674	0.7307	0.1188	1.0045	0.0065	no	up	8.619e-08	1.422e-06	1.3391	0.8657	-0.2081	yes	down	0.07765	0.1754	0.6832	0.9791	-0.0305	no	down	3.939e-08	3.691e-05	2.0289	0.8618	-0.2146	yes	down	3.269e-08	1.469e-06	1.7137	0.8437	-0.2451	yes	down	B(ii)	484-78-6	257.113	2.8448	M+CH3OH+H	C10H12N2O4	50.5
Hydroxypelenolide	7.235e-05	0.001812	2.0055	1.1238	0.1684	yes	up	6.147e-08	2.904e-06	1.8722	1.2269	0.295	yes	up	2.273e-08	5.453e-07	1.6743	1.2555	0.3283	yes	up	4.497e-05	0.001243	1.7537	1.0918	0.1267	yes	up	0.02838	0.06333	0.6841	1.0233	0.0333	no	up	6.245e-06	6.195e-05	1.3737	1.1172	0.1599	yes	up	B(ii)	17909-94-3	251.165	11.37	M-H	C15H24O3	57.1
Hydroxyphenylacetylglycine	0.006043	0.02833	0.786	1.022	0.0314	no	up	5.686e-05	0.0003302	0.8883	1.0506	0.0712	no	up	0.2454	0.2948	0.2365	0.9867	-0.0193	no	down	0.002293	0.0149	0.8703	1.0279	0.0397	no	up	0.0001986	0.001878	1.2721	0.9392	-0.0904	yes	down	0.006787	0.01488	0.6666	0.9655	-0.0507	no	down	B(ii)	28116-23-6	210.076	1.9849	M+H	C10H11NO4	49.8
Hydroxytyrosol	0.000885	0.007989	1.2696	0.9514	-0.0719	yes	down	7.632e-05	0.0004112	1.0438	0.9369	-0.094	yes	down	1.265e-08	3.593e-07	1.106	0.9089	-0.1377	yes	down	0.31	0.4674	0.433	0.9848	-0.0221	no	down	0.02353	0.05477	0.7435	0.9701	-0.0437	no	down	0.003087	0.007795	0.7754	0.9554	-0.0658	no	down	B(i)	10597-60-1	137.06	5.6452	M+H-H2O	C8H10O3	0
Hymenoxon	0.03972	0.1044	0.8521	0.9718	-0.0413	no	down	0.5166	0.5881	0.2475	0.9877	-0.0179	no	down	5.025e-06	3.079e-05	1.0201	0.9118	-0.1332	yes	down	0.4276	0.5832	0.3028	1.0163	0.0234	no	up	0.001894	0.008493	1.3515	0.9232	-0.1153	yes	down	0.0004925	0.001789	0.9386	0.9383	-0.0919	no	down	B(i)	57377-32-9	281.14	3.7449	M-H	C15H22O5	0
Hynapene A	9.894e-05	0.002184	1.6062	1.0784	0.1088	yes	up	2.04e-07	6.339e-06	1.5611	1.1513	0.2033	yes	up	3.917e-08	8.059e-07	1.4066	1.1718	0.2288	yes	up	6.75e-06	0.0004189	1.5389	1.0677	0.0944	yes	up	0.01495	0.03902	0.6185	1.0178	0.0255	no	up	2.828e-07	6.69e-06	1.2001	1.0867	0.1199	yes	up	B(i)	-	323.187	8.4104	M-H	C18H28O5	0
Hypoxanthine	0.8025	0.8683	0.1105	1.003	0.0043	no	up	0.01298	0.02553	1.0541	1.0874	0.1209	yes	up	3.662e-05	0.0001485	1.2978	1.1365	0.1847	yes	up	0.01537	0.0545	1.4458	1.0842	0.1166	yes	up	0.1668	0.2509	0.7469	1.0452	0.0638	no	up	4.31e-05	0.0002661	1.4884	1.1332	0.1804	yes	up	B(i)	68-94-0	137.046	4.1566	M+H	C5H4N4O	0
Ibufenac	0.5259	0.6493	0.2212	1.0042	0.006	no	up	1.437e-05	0.0001193	1.0451	1.064	0.0895	yes	up	2.281e-07	2.905e-06	1.2115	1.1174	0.1602	yes	up	1.786e-06	0.0002054	1.4535	1.0596	0.0835	yes	up	0.0001823	0.001771	1.1529	1.0502	0.0707	yes	up	4.655e-08	1.879e-06	1.3881	1.1128	0.1542	yes	up	B(i)	-	193.123	4.4343	M+H	C12H16O2	0
Ibuprofen	0.0005308	0.005861	1.0641	0.9772	-0.0332	yes	down	8.759e-06	8.372e-05	0.9849	0.9583	-0.0615	no	down	0.0001201	0.0003909	1.073	0.9264	-0.1103	yes	down	0.001568	0.01158	0.8883	0.9806	-0.0283	no	down	0.02503	0.05743	0.8822	0.9667	-0.0488	no	down	0.001609	0.004624	0.9933	0.9479	-0.0771	no	down	B(i)	15687-27-1	207.138	3.7304	M+H	C13H18O2	0
Ieodomycin B	0.02967	0.08468	0.7448	1.024	0.0343	no	up	1.739e-05	0.0001376	1.0774	1.0796	0.1105	yes	up	8.577e-08	1.419e-06	1.1287	1.1187	0.1618	yes	up	0.0001554	0.002623	1.2594	1.0543	0.0763	yes	up	0.001185	0.006113	0.8922	1.0362	0.0513	no	up	1.906e-07	5.076e-06	1.1674	1.0925	0.1276	yes	up	B(i)	-	193.122	8.4937	M+H-H2O	C12H18O3	0
Ieodomycin C	0.02608	0.07745	0.6703	1.0154	0.0221	no	up	2.562e-06	3.508e-05	1.0594	1.0614	0.0859	yes	up	7.244e-07	6.947e-06	0.9904	1.0747	0.1039	no	up	2.988e-07	9.365e-05	1.3131	1.0453	0.0639	yes	up	0.02851	0.06352	0.4881	1.0125	0.018	no	up	1.133e-07	3.533e-06	1.0259	1.0584	0.0819	yes	up	B(i)	-	211.133	8.4937	M+H-H2O	C12H20O4	0
Ieodomycin D	0.5296	0.6525	0.1539	0.9942	-0.0085	no	down	0.07921	0.1188	0.3884	0.9814	-0.0271	no	down	7.739e-06	4.309e-05	1.0175	1.0919	0.1268	yes	up	0.1203	0.2373	0.4346	0.9872	-0.0186	no	down	6.044e-07	0.0001021	1.6782	1.1126	0.1539	yes	up	1.023e-06	1.661e-05	1.2312	1.0983	0.1353	yes	up	B(i)	-	185.117	5.8971	M+H	C10H16O3	0
Ile-Gln	0.003378	0.01915	1.0074	1.0286	0.0407	yes	up	0.0001705	0.00076	0.9448	1.0447	0.0631	no	up	6.868e-05	0.0002473	0.8493	1.049	0.069	no	up	0.03442	0.09736	0.653	1.0157	0.0225	no	up	0.5405	0.6333	0.1387	1.0041	0.0059	no	up	0.009805	0.02016	0.5589	1.0199	0.0284	no	up	B(i)	-	260.161	2.4683	M+H	C11H21N3O4	0
Ile-Glu	0.004406	0.02273	1.1843	1.0374	0.053	yes	up	0.0007882	0.00254	0.8823	1.0458	0.0646	no	up	0.005614	0.01041	0.6472	1.0364	0.0515	no	up	0.4818	0.6316	0.2707	1.008	0.0116	no	up	0.4276	0.5275	0.3241	0.991	-0.013	no	down	0.9243	0.9402	0.0106	0.999	-0.0015	no	down	B(i)	-	241.119	3.8186	M-H2O-H	C11H20N2O5	0
Ile-Gly	4.2e-05	0.001334	1.0642	1.03	0.0427	yes	up	4.36e-07	1.053e-05	0.8982	1.0448	0.0633	no	up	8.815e-05	0.0003033	0.6336	1.0334	0.0474	no	up	0.0001909	0.002989	0.6956	1.0144	0.0206	no	up	0.01529	0.03974	0.4978	0.989	-0.0159	no	down	0.4758	0.5427	0.1135	1.0032	0.0047	no	up	B(i)	-	171.113	4.16	M+H-H2O	C8H16N2O3	0
Ile-Gly-Ile	0.00214	0.01411	1.1632	1.0449	0.0634	yes	up	2.207e-07	6.638e-06	1.204	1.0827	0.1146	yes	up	8.724e-06	4.753e-05	0.977	1.079	0.1097	no	up	0.003582	0.02009	1.0264	1.0362	0.0512	yes	up	0.6695	0.7464	0.1297	0.9966	-0.0049	no	down	0.01816	0.03363	0.6269	1.0326	0.0463	no	up	B(i)	-	300.193	2.7493	M-H	C14H27N3O4	0
Ile-Ile	0.01765	0.05915	0.895	1.0361	0.0512	no	up	3.925e-05	0.0002487	1.3007	1.1196	0.163	yes	up	1.206e-06	1.034e-05	1.5476	1.2309	0.2997	yes	up	0.0002904	0.003922	1.532	1.0805	0.1118	yes	up	0.0009417	0.005227	1.5213	1.0994	0.1367	yes	up	3.223e-06	3.79e-05	1.6592	1.1879	0.2485	yes	up	B(i)	-	243.171	3.7971	M-H	C12H24N2O3	0
Ile-Ile-Leu	0.4935	0.6213	0.295	1.0139	0.0199	no	up	0.866	0.8941	0.0652	0.9972	-0.0041	no	down	0.01717	0.0278	0.6994	1.0543	0.0763	no	up	0.4634	0.6157	0.4381	0.9835	-0.024	no	down	0.02451	0.05654	1.0066	1.0573	0.0804	yes	up	0.1146	0.1604	0.5762	1.0399	0.0564	no	up	B(i)	-	358.27	4.6377	M+H	C18H35N3O4	0
Ile-Ile-Ser	0.002117	0.01402	1.1953	1.0454	0.064	yes	up	1.604e-05	0.0001295	1.0832	1.067	0.0936	yes	up	1.058e-05	5.552e-05	1.0213	1.0824	0.1142	yes	up	0.08231	0.1829	0.6398	1.0207	0.0296	no	up	0.1735	0.2588	0.4079	1.0144	0.0206	no	up	0.0139	0.02689	0.6784	1.0354	0.0502	no	up	B(i)	-	330.204	2.7493	M-H	C15H29N3O5	0
Ile-Lys	0.0001968	0.003306	1.1171	1.0337	0.0479	yes	up	9.878e-05	0.0004993	0.8998	1.0448	0.0632	no	up	0.01501	0.02471	0.7565	0.9385	-0.0916	no	down	0.1493	0.2768	0.4253	1.0107	0.0153	no	up	0.0005603	0.003691	1.6991	0.8983	-0.1548	yes	down	0.001083	0.003358	1.2294	0.9078	-0.1395	yes	down	B(i)	-	258.183	1.3197	M-H	C12H25N3O3	0
Ile-Phe	0.01177	0.04506	1.2704	0.9239	-0.1143	yes	down	0.3937	0.4682	0.2811	1.0205	0.0293	no	up	1.446e-06	1.182e-05	1.428	1.2032	0.2668	yes	up	0.006672	0.03059	1.4461	1.1046	0.1436	yes	up	2.073e-05	0.0004701	2.0003	1.179	0.2375	yes	up	8.264e-07	1.436e-05	1.9674	1.3023	0.3811	yes	up	B(i)	-	279.17	4.1829	M+H	C15H22N2O3	0
Ile-Phe-Gly	0.002069	0.0138	1.4148	1.0837	0.1159	yes	up	2.116e-05	0.0001579	1.3784	1.1374	0.1857	yes	up	3.789e-06	2.47e-05	1.3425	1.1785	0.2369	yes	up	0.01878	0.06298	1.0074	1.0496	0.0698	yes	up	0.05289	0.102	0.7069	1.0361	0.0512	no	up	0.0009289	0.002968	1.0508	1.0875	0.121	yes	up	B(i)	-	336.192	3.5944	M+H	C17H25N3O4	0
Ile-Pro	0.008268	0.03502	0.9872	1.0339	0.0481	no	up	6.804e-05	0.0003768	1.0884	1.0646	0.0903	yes	up	0.0001307	0.0004198	0.865	1.0589	0.0825	no	up	0.007823	0.03418	0.9496	1.0296	0.0421	no	up	0.5298	0.623	0.2033	0.9947	-0.0077	no	down	0.02086	0.03782	0.5596	1.0241	0.0344	no	up	B(i)	37462-92-3	227.14	2.9246	M-H	C11H20N2O3	0
Ile-Pro-Arg	5.322e-06	0.0004118	2.6653	1.2582	0.3313	yes	up	3.419e-07	8.96e-06	2.4141	1.4462	0.5323	yes	up	4.832e-08	9.365e-07	1.9509	1.4095	0.4952	yes	up	0.0006017	0.006266	2.1202	1.1495	0.201	yes	up	0.3474	0.4496	0.3829	0.9746	-0.0371	no	down	0.000364	0.001407	1.3033	1.1203	0.1638	yes	up	B(i)	-	367.248	8.4268	M+H-H2O	C17H32N6O4	0
Ile-Trp	0.003378	0.01915	1.2694	1.0647	0.0905	yes	up	4.137e-07	1.017e-05	1.345	1.1184	0.1615	yes	up	3.678e-08	7.729e-07	1.2091	1.1331	0.1803	yes	up	0.01446	0.05226	1.0852	1.0504	0.071	yes	up	0.2132	0.3047	0.3394	1.0131	0.0188	no	up	0.002885	0.007372	0.8896	1.0642	0.0898	no	up	B(i)	-	316.167	4.3118	M-H	C17H23N3O3	0
Ile-Tyr	0.001115	0.009174	1.2282	1.0494	0.0695	yes	up	1.132e-06	1.988e-05	1.3494	1.1091	0.1494	yes	up	3.888e-07	4.319e-06	1.424	1.1689	0.2251	yes	up	0.001069	0.009023	1.3193	1.0569	0.0799	yes	up	0.004232	0.01526	1.1146	1.0539	0.0757	yes	up	2.805e-05	0.0001909	1.3631	1.1139	0.1556	yes	up	B(i)	-	293.151	3.1444	M-H	C15H22N2O4	0
Ile-Val	0.9004	0.9371	0.0649	0.9992	-0.0012	no	down	0.01275	0.02517	0.5926	1.0233	0.0332	no	up	2.715e-05	0.000117	0.9494	1.0642	0.0898	no	up	0.00672	0.03072	0.873	1.0241	0.0344	no	up	0.001352	0.006681	1.0628	1.04	0.0565	yes	up	1.438e-05	0.000115	1.1184	1.0651	0.0909	yes	up	B(i)	-	231.17	2.6475	M+H	C11H22N2O3	0
Imidazolepropionic acid	0.1042	0.2072	0.7509	1.0337	0.0478	no	up	0.001353	0.003928	1.076	1.0712	0.0992	yes	up	0.1015	0.1347	0.4026	1.0242	0.0346	no	up	0.09844	0.2062	0.9021	1.0363	0.0514	no	up	0.01359	0.03636	0.9617	0.9562	-0.0646	no	down	0.6189	0.6777	0.1869	0.9909	-0.0132	no	down	B(ii)	1074-59-5	141.066	1.8866	M+H	C6H8N2O2	69
Indole-3-Acetyl-L-Glutamic Acid	0.4895	0.6178	0.3255	1.0107	0.0153	no	up	0.003752	0.009069	0.8134	1.0581	0.0814	no	up	0.03316	0.04997	0.5037	1.0387	0.0548	no	up	0.0003533	0.004425	1.0884	1.0469	0.0661	yes	up	0.07729	0.1368	0.5195	0.9817	-0.0266	no	down	0.01285	0.02521	0.5362	1.0277	0.0395	no	up	B(i)	-	303.099	4.2478	M-H	C15H16N2O5	0
Ingenol	0.05	0.1229	0.9597	1.0388	0.0549	no	up	6.666e-05	0.0003715	1.1776	1.0954	0.1315	yes	up	3.028e-07	3.564e-06	1.4081	1.181	0.24	yes	up	0.0009631	0.008478	1.2528	1.0545	0.0766	yes	up	1.582e-06	0.0001514	1.4444	1.0781	0.1085	yes	up	6.348e-07	1.176e-05	1.4493	1.1369	0.1851	yes	up	B(i)	30220-46-3	349.199	8.8364	M+H	C20H28O5	0
Inosine	0.5101	0.6356	0.3526	1.0124	0.0178	no	up	0.003127	0.007793	1.2826	1.1217	0.1657	yes	up	3.146e-05	0.0001314	1.3372	1.1539	0.2066	yes	up	0.007259	0.03243	1.6424	1.108	0.1479	yes	up	0.3733	0.4753	0.4516	1.0287	0.0408	no	up	0.0001113	0.0005604	1.463	1.1398	0.1887	yes	up	B(i)	58-63-9	267.074	1.0869	M-H	C10H12N4O5	0
Ipomeatetrahydrofuran	0.7208	0.8066	0.1695	1.0059	0.0085	no	up	0.0009397	0.002922	1.0376	0.9264	-0.1103	yes	down	5.132e-05	0.0001947	1.1162	0.8884	-0.1708	yes	down	2.608e-06	0.0002451	1.6735	0.9209	-0.1188	yes	down	0.003036	0.01197	0.9316	0.9589	-0.0605	no	down	2.369e-07	5.9e-06	1.3962	0.8831	-0.1793	yes	down	B(ii)	92448-62-9	315.218	7.245	M+Hac-H	C15H28O3	80.5
Isoboonein	0.866	0.9142	0.0638	1.0015	0.0022	no	up	0.01251	0.02478	0.7257	0.9634	-0.0538	no	down	0.000115	0.0003769	0.7977	0.9491	-0.0753	no	down	0.003027	0.01789	1.1386	0.962	-0.056	yes	down	0.1704	0.2551	0.4949	0.9852	-0.0216	no	down	3.955e-07	8.401e-06	0.9957	0.9477	-0.0775	no	down	B(i)	-	171.102	7.7013	M+H	C9H14O3	0
Isochorismate	0.04985	0.1226	1.0816	1.0627	0.0878	yes	up	0.0005427	0.001882	1.4051	1.1789	0.2374	yes	up	2.5e-05	0.0001093	1.3617	1.2154	0.2814	yes	up	0.001962	0.01341	1.5671	1.1093	0.1497	yes	up	0.2374	0.3318	0.5074	1.031	0.044	no	up	1.14e-05	9.681e-05	1.3377	1.1437	0.1937	yes	up	B(ii)	22642-82-6	207.029	4.5289	M-H2O-H	C10H10O6	51.6
Isocolumbin	0.0006453	0.006582	1.857	0.8979	-0.1554	yes	down	0.000439	0.001593	1.2281	0.9029	-0.1473	yes	down	5.732e-08	1.05e-06	1.3356	0.8619	-0.2144	yes	down	0.8588	0.9136	0.1202	1.0056	0.008	no	up	0.0695	0.1259	0.7862	0.9546	-0.0671	no	down	0.134	0.1837	0.5447	0.9599	-0.0591	no	down	B(ii)	471-54-5	359.149	4.3656	M+H	C20H22O6	48
Isocyperol	0.000557	0.006022	2.0063	0.9007	-0.1509	yes	down	1.225e-08	1.061e-06	3.0226	0.5816	-0.7819	yes	down	4.129e-12	1.202e-09	2.6984	0.5333	-0.9069	yes	down	3.24e-07	9.512e-05	3.7137	0.6457	-0.6311	yes	down	0.05217	0.1009	1.0109	0.917	-0.1249	no	down	4.961e-10	9.137e-08	2.7725	0.5921	-0.756	yes	down	B(ii)	20085-00-1	284.2	3.1503	M+ACN+Na	C15H24O	44.8
Isoeugenitin	0.0004521	0.005311	1.4608	1.0592	0.083	yes	up	0.05589	0.08801	0.6309	1.0393	0.0556	no	up	0.2631	0.3137	0.2711	0.9854	-0.0213	no	down	0.3045	0.4613	0.5664	0.9812	-0.0273	no	down	0.01748	0.04386	1.1167	0.9481	-0.0769	yes	down	0.0001804	0.0008111	1.103	0.9303	-0.1043	yes	down	B(ii)	519-18-6	253.107	2.8864	M+CH3OH+H	C12H12O4	60.6
Isoferulic acid	0.0497	0.1224	0.8873	0.9578	-0.0622	no	down	0.007962	0.01697	0.8689	0.9372	-0.0935	no	down	0.8943	0.9114	0.0199	1.003	0.0043	no	up	0.1314	0.2531	0.5466	0.9785	-0.0313	no	down	0.001858	0.008376	1.1851	1.0702	0.0978	yes	up	0.01586	0.02999	0.6878	1.0472	0.0665	no	up	B(i)	537-73-5;25522-33-2	193.05	4.3368	M-H	C10H10O4	0
Isoferuloyl C1-glucuronide	0.1739	0.2973	0.6578	1.0307	0.0436	no	up	0.0008205	0.002622	1.0345	1.0757	0.1053	yes	up	1.435e-06	1.176e-05	1.1291	1.1116	0.1526	yes	up	0.07282	0.1676	0.9276	1.0437	0.0616	no	up	0.0266	0.06027	0.7922	1.0334	0.0474	no	up	0.001799	0.005054	1.0194	1.0785	0.109	yes	up	B(ii)	-	369.083	2.8831	M-H	C16H18O10	49.4
Isoglycycoumarin	0.8996	0.9368	0.0577	1.0017	0.0025	no	up	0.02489	0.04418	0.819	0.9544	-0.0673	no	down	0.0008852	0.0021	0.8518	0.9431	-0.0845	no	down	0.008294	0.03561	1.3018	0.9527	-0.0699	yes	down	0.4164	0.5172	0.3944	0.9882	-0.0171	no	down	1.64e-05	0.0001269	1.0907	0.9415	-0.087	yes	down	B(ii)	117038-82-1	427.143	7.6875	M+Hac-H	C21H20O6	51.5
Isoguanosine	0.001339	0.01035	1.118	1.0295	0.042	yes	up	0.002373	0.006219	0.7776	1.0297	0.0422	no	up	0.0005017	0.001296	0.9569	1.0603	0.0845	no	up	0.9666	0.9808	0.0452	1.0002	0.0003	no	up	0.03157	0.06868	0.8963	1.0297	0.0423	no	up	0.02617	0.04577	0.6954	1.0299	0.0425	no	up	B(i)	1818-71-9	284.099	1.1505	M+H	C10H13N5O5	0
Isokobusone	0.01649	0.05644	2.2291	1.335	0.4169	yes	up	0.002506	0.006503	1.8096	1.4848	0.5702	yes	up	1.668e-05	7.925e-05	2.3057	1.9142	0.9368	yes	up	0.07153	0.1654	1.1552	1.1122	0.1534	no	up	0.0002605	0.002247	2.2243	1.2892	0.3665	yes	up	9.529e-06	8.469e-05	2.1372	1.4338	0.5199	yes	up	B(ii)	24173-72-6	281.176	8.5954	M+Hac-H	C14H22O2	78.6
Isoorientin 2''-[feruloyl-(->6)-glucoside]	9.799e-05	0.002174	1.5893	0.9561	-0.0648	yes	down	7.947e-06	7.83e-05	1.6313	0.8991	-0.1535	yes	down	0.0002519	0.0007247	1.4279	0.8844	-0.1772	yes	down	0.001352	0.01051	1.6275	0.9404	-0.0887	yes	down	0.5488	0.6404	0.3283	0.9837	-0.0237	no	down	0.007522	0.01619	1.205	0.9251	-0.1124	yes	down	B(ii)	220948-75-4	787.208	8.9443	M+H	C37H38O19	61.6
Isoorientin 2''-[p-coumaroyl-(->6)-glucoside]	0.0004392	0.005213	1.4694	0.963	-0.0544	yes	down	2.722e-05	0.0001908	1.4072	0.9274	-0.1087	yes	down	0.007107	0.01279	1.1868	0.9093	-0.1371	yes	down	0.008889	0.03731	1.2673	0.9631	-0.0543	yes	down	0.5356	0.6286	0.3983	0.9805	-0.0284	no	down	0.07741	0.1149	0.917	0.9443	-0.0826	no	down	B(ii)	220948-74-3	755.184	4.0743	M-H	C36H36O18	80.5
Isopentenyl adenosine	0.01786	0.05965	1.6887	1.1011	0.139	yes	up	1.86e-06	2.819e-05	1.6396	1.1415	0.1909	yes	up	0.0001705	0.0005227	0.8657	1.0599	0.084	no	up	0.3085	0.4655	0.7195	1.0366	0.0519	no	up	0.0003309	0.002618	1.5089	0.9286	-0.1069	yes	down	0.2794	0.3447	0.5558	0.9626	-0.055	no	down	B(ii)	7724-76-7	300.144	1.1083	M+H-2H2O	C15H21N5O4	44.1
Isopentenyladenosine	3.392e-06	0.0003255	1.6483	1.0802	0.1113	yes	up	1.127e-06	1.982e-05	1.1777	1.0889	0.1229	yes	up	0.01005	0.01735	0.5966	1.0416	0.0588	no	up	0.2451	0.3956	0.3258	1.0081	0.0116	no	up	0.002872	0.01149	0.966	0.9565	-0.0641	no	down	0.01005	0.02058	0.6416	0.9643	-0.0525	no	down	B(i)	-	336.167	4.4343	M+H	C15H21N5O4	0
Isopentyl beta-D-glucoside	0.0004184	0.005037	1.6731	0.9206	-0.1193	yes	down	0.003409	0.008368	0.993	0.9312	-0.1029	no	down	4.586e-11	6.627e-09	1.7005	0.7835	-0.352	yes	down	0.6518	0.7705	0.2349	1.0114	0.0164	no	up	1.19e-05	0.0003473	1.9978	0.8414	-0.2492	yes	down	6.09e-06	6.087e-05	1.5339	0.851	-0.2328	yes	down	B(ii)	-	255.123	3.2751	M+Na-H2O	C11H22O6	43.5
Isopiperitenone	0.003931	0.02109	0.9448	0.9791	-0.0304	no	down	0.0009331	0.002904	0.9145	0.9571	-0.0633	no	down	1.514e-05	7.348e-05	1.0437	0.9275	-0.1086	yes	down	0.01706	0.05871	0.8714	0.9775	-0.0328	no	down	0.02088	0.05006	0.8567	0.9691	-0.0453	no	down	5.972e-05	0.0003424	1.011	0.9473	-0.0781	yes	down	B(ii)	529-01-1	133.101	1.5486	M+H-H2O	C10H14O	49.3
Isoscoparin 2''-(6-(E)-ferulylglucoside)	0.2367	0.3699	0.5192	0.987	-0.0188	no	down	0.4344	0.5083	0.1701	0.9937	-0.0091	no	down	0.0002335	0.0006809	0.8964	0.9409	-0.0879	no	down	0.5779	0.7112	0.2246	1.0068	0.0097	no	up	0.001181	0.006103	1.1996	0.9468	-0.0789	yes	down	0.006782	0.01487	0.87	0.9532	-0.0691	no	down	B(ii)	97605-26-0	799.21	4.499	M-H	C38H40O19	85.8
Isoscoparin 2''-(6-(E)-p-coumaroylglucoside)	0.1182	0.2265	0.5191	1.009	0.013	no	up	0.319	0.3911	0.2178	0.9933	-0.0097	no	down	0.001575	0.003448	0.8301	0.9568	-0.0637	no	down	0.02198	0.07033	0.7348	0.9844	-0.0227	no	down	0.005286	0.01788	1.0803	0.9633	-0.054	yes	down	0.000319	0.001268	1.1161	0.9483	-0.0766	yes	down	B(ii)	99445-33-7	769.2	4.499	M-H	C37H38O18	85.3
Isoscoparin 4'-O-glucoside	0.0005258	0.005829	1.5297	0.9434	-0.0841	yes	down	0.00117	0.003481	1.0127	0.9415	-0.0869	yes	down	5.808e-08	1.06e-06	1.6156	0.8248	-0.2778	yes	down	0.8995	0.9407	0.0916	0.998	-0.0028	no	down	2.251e-05	0.0004937	1.9069	0.876	-0.1909	yes	down	8.523e-06	7.823e-05	1.5168	0.8743	-0.1938	yes	down	B(i)	-	625.177	4.0934	M+H	C28H32O16	0
Isotanshinone IIB	0.2831	0.4203	0.3619	0.9865	-0.0196	no	down	0.153	0.2094	0.4582	0.9744	-0.0375	no	down	1.243e-05	6.312e-05	0.9668	0.9129	-0.1315	no	down	0.4619	0.6142	0.3735	0.9877	-0.0179	no	down	0.002384	0.01002	1.1435	0.9369	-0.0941	yes	down	2.215e-05	0.0001596	1.0318	0.9254	-0.1119	yes	down	B(i)	-	311.128	4.7979	M+H	C19H18O4	0
Isovitexin	0.00182	0.0126	1.7622	0.9229	-0.1158	yes	down	2.049e-07	6.352e-06	1.783	0.8545	-0.2269	yes	down	3e-05	0.0001265	1.4233	0.8602	-0.2173	yes	down	0.001265	0.0101	1.6251	0.9259	-0.1111	yes	down	0.7351	0.8012	0.1611	1.0067	0.0096	no	up	0.01706	0.03192	0.9443	0.9321	-0.1015	no	down	B(i)	38953-85-4	433.113	4.1829	M+H	C21H20O10	0
Isovitexin 2''-(6'''-p-coumaroylglucoside)	0.0001174	0.002414	1.2782	0.9718	-0.0413	yes	down	2.482e-07	7.161e-06	1.3003	0.9393	-0.0903	yes	down	1.977e-05	9.061e-05	1.1786	0.9264	-0.1103	yes	down	2.274e-05	0.0008348	1.3207	0.9666	-0.0489	yes	down	0.208	0.299	0.4639	0.9862	-0.0201	no	down	0.000736	0.002463	1.0284	0.9533	-0.069	yes	down	B(ii)	-	741.203	4.9973	M+H	C36H36O17	72
Isovitexin 2''-O-(6'''-feruloyl)glucoside	0.0002341	0.003466	1.2469	0.9715	-0.0417	yes	down	6.923e-06	7.074e-05	1.2511	0.9382	-0.0921	yes	down	1.736e-05	8.158e-05	1.2614	0.9112	-0.1342	yes	down	0.0007925	0.007474	1.2229	0.9657	-0.0504	yes	down	0.05686	0.1079	0.7865	0.9712	-0.0422	no	down	0.0003654	0.001412	1.1704	0.9379	-0.0925	yes	down	B(ii)	220948-77-6	771.213	4.9325	M+H	C37H38O18	73.4
Isovitexin 7-O-(6'-O-E-p-coumaroyl)glucoside	0.1285	0.2399	0.5456	1.0093	0.0133	no	up	0.01756	0.03287	0.5081	0.9862	-0.02	no	down	0.02233	0.03517	0.653	0.9682	-0.0467	no	down	0.0001797	0.002874	1.0968	0.9772	-0.0333	yes	down	0.1378	0.2155	0.5866	0.9817	-0.0267	no	down	0.00501	0.0116	0.9415	0.9593	-0.06	no	down	B(i)	-	739.19	4.4765	M-H	C36H36O17	0
Isovitexin 7-O-[isoferuloyl]-glucoside	0.0005014	0.005652	0.8584	0.9867	-0.0194	no	down	8.298e-05	0.0004382	0.9002	0.9676	-0.0476	no	down	4.109e-05	0.000163	1.1113	0.9327	-0.1006	yes	down	0.003351	0.0192	0.9094	0.9807	-0.0282	no	down	0.008252	0.02489	1.0441	0.9639	-0.053	yes	down	0.000234	0.0009956	1.1425	0.9453	-0.0812	yes	down	B(i)	-	771.213	4.5019	M+H	C37H38O18	0
Japodagrone	0.02617	0.07766	1.0174	1.0429	0.0606	yes	up	0.001818	0.005014	0.8181	1.049	0.0691	no	up	0.6957	0.736	0.0916	0.9909	-0.0132	no	down	0.6484	0.7678	0.2115	1.0059	0.0085	no	up	0.0167	0.04238	1.0114	0.9446	-0.0823	yes	down	0.05026	0.07969	0.6824	0.9501	-0.0738	no	down	B(i)	-	333.204	9.7154	M+H	C20H28O4	0
Jasmone	0.0002881	0.003973	1.0494	0.9711	-0.0423	yes	down	1.781e-06	2.741e-05	0.9606	0.9497	-0.0745	no	down	9.629e-05	0.0003256	0.9886	0.9199	-0.1205	no	down	0.001609	0.01178	0.8195	0.9779	-0.0323	no	down	0.04169	0.08491	0.7216	0.9686	-0.046	no	down	0.002522	0.006609	0.865	0.9472	-0.0782	no	down	B(i)	488-10-8	165.127	3.7304	M+H	C11H16O	0
Jasmonic acid	0.2424	0.376	0.5447	1.0143	0.0204	no	up	0.0002785	0.001112	1.0328	1.0572	0.0803	yes	up	9.954e-07	8.893e-06	1.332	1.1234	0.1679	yes	up	0.000117	0.002195	1.2967	1.0424	0.0599	yes	up	4.666e-06	0.0002226	1.4269	1.0626	0.0876	yes	up	2.128e-07	5.451e-06	1.4619	1.1076	0.1475	yes	up	B(i)	6894-38-8;59366-47-1	211.133	5.8057	M+H	C12H18O3	0
Jubanine B	0.09564	0.1949	0.8056	0.9712	-0.0421	no	down	0.0001141	0.0005575	1.1367	0.9263	-0.1104	yes	down	3.54e-05	0.0001444	1.1251	0.8998	-0.1523	yes	down	0.006827	0.03107	1.1771	0.9538	-0.0683	yes	down	0.04339	0.08749	0.703	0.9714	-0.0419	no	down	0.0008563	0.002784	1.0539	0.9265	-0.1102	yes	down	B(ii)	60375-08-8	712.354	6.0521	M+H-H2O	C43H47N5O6	42
Juglanoside E	0.9001	0.937	0.0507	0.999	-0.0015	no	down	0.7013	0.7543	0.1229	0.9967	-0.0048	no	down	0.0001008	0.0003379	0.9065	0.9408	-0.0881	no	down	0.7526	0.8436	0.1362	0.9977	-0.0033	no	down	2.611e-05	0.0005341	1.3383	0.9439	-0.0833	yes	down	2.776e-05	0.0001893	1.053	0.9417	-0.0866	yes	down	B(i)	-	355.104	3.5141	M-H	C16H20O9	0
Juvenile hormone III acid	0.007284	0.03201	1.0241	0.9637	-0.0533	yes	down	2.401e-06	3.355e-05	1.4341	0.8831	-0.1793	yes	down	0.0001101	0.0003634	0.8304	0.9414	-0.087	no	down	8.419e-05	0.001802	1.6607	0.9164	-0.126	yes	down	0.0005278	0.003545	1.1644	1.066	0.0922	yes	up	0.05296	0.0833	0.4661	0.9769	-0.0337	no	down	B(i)	-	251.165	12.2024	M-H	C15H24O3	0
Kadangustin D	0.0009732	0.008451	1.5943	1.0818	0.1134	yes	up	1.489e-05	0.0001225	1.5811	1.1677	0.2237	yes	up	0.05581	0.0792	0.6463	1.0598	0.0838	no	up	0.0004445	0.005095	1.5091	1.0794	0.1103	yes	up	0.002539	0.0105	1.495	0.9076	-0.1398	yes	down	0.3832	0.4519	0.2975	0.9797	-0.0296	no	down	B(i)	-	607.255	14.2201	M+H	C34H38O10	0
Kaempferol 3-[4''-(p-coumaroylglucosyl)rhamnoside]	0.3207	0.4591	0.3558	1.0076	0.011	no	up	0.07081	0.1079	0.4915	0.9792	-0.0304	no	down	0.0009764	0.002287	0.8711	0.9387	-0.0912	no	down	0.01168	0.04496	0.9545	0.9717	-0.0414	no	down	0.01838	0.04555	0.9689	0.9587	-0.0609	no	down	0.0002631	0.001089	1.1243	0.9316	-0.1022	yes	down	B(ii)	102231-39-0	739.19	3.9994	M-H	C36H36O17	62.4
Kaempferol 3-O-Sophoroside	0.0002758	0.003875	1.9965	0.9311	-0.103	yes	down	5.079e-05	0.0003026	1.8892	0.8616	-0.215	yes	down	0.0001786	0.0005434	1.9713	0.7819	-0.3549	yes	down	0.009017	0.03771	1.7354	0.9253	-0.112	yes	down	0.08477	0.1471	1.3408	0.9076	-0.1399	no	down	0.002993	0.007597	1.7967	0.8398	-0.2519	yes	down	B(i)	-	609.147	3.6634	M-H	C27H30O16	0
Kaempferol-3-O-Rhamnoside	0.00795	0.034	1.4057	0.9436	-0.0837	yes	down	3.344e-06	4.228e-05	1.4502	0.8997	-0.1525	yes	down	0.0004215	0.001117	1.1262	0.9035	-0.1464	yes	down	0.01581	0.0556	1.1739	0.9534	-0.0688	yes	down	0.8267	0.8733	0.0998	1.0042	0.0061	no	up	0.09066	0.1312	0.6397	0.9575	-0.0627	no	down	B(i)	-	431.099	4.1835	M-H	C21H20O10	0
Kankanoside A	0.0679	0.1532	0.7491	1.0272	0.0387	no	up	1.737e-05	0.0001375	1.2566	1.1088	0.1491	yes	up	2.821e-07	3.387e-06	1.4103	1.1865	0.2467	yes	up	1.519e-06	0.0001938	1.5745	1.0795	0.1103	yes	up	4.269e-05	0.0007062	1.325	1.07	0.0977	yes	up	2.338e-08	1.164e-06	1.5269	1.1551	0.208	yes	up	B(i)	-	345.156	5.5019	M-H	C16H26O8	0
Kankanoside E	0.2669	0.4034	0.4173	1.011	0.0158	no	up	0.09167	0.1348	0.4514	0.978	-0.0322	no	down	0.00146	0.003228	0.8301	0.9319	-0.1018	no	down	0.0293	0.08673	0.8936	0.9673	-0.048	no	down	0.02839	0.06333	0.9506	0.9529	-0.0696	no	down	0.0007684	0.002547	1.0683	0.9217	-0.1176	yes	down	B(i)	-	347.172	4.685	M-H	C16H28O8	0
Kathon 930	0.0001885	0.003219	1.7065	1.084	0.1163	yes	up	6.158e-06	6.513e-05	1.5179	1.126	0.1712	yes	up	1.383e-06	1.145e-05	1.4127	1.1535	0.206	yes	up	0.009769	0.03979	1.0746	1.0387	0.0548	yes	up	0.07257	0.1302	0.6576	1.0244	0.0348	no	up	0.0004894	0.00178	1.0247	1.0641	0.0897	yes	up	B(i)	-	282.049	0.6665	M+H	C11H17Cl2NOS	0
Kessyl glycol	0.7021	0.7923	0.165	1.006	0.0086	no	up	0.007874	0.01682	0.9222	0.9369	-0.094	no	down	0.6883	0.7292	0.0787	0.9938	-0.009	no	down	0.001008	0.00875	1.5139	0.9313	-0.1026	yes	down	0.002646	0.01084	1.094	1.0607	0.085	yes	up	0.2131	0.2739	0.2874	0.9878	-0.0177	no	down	B(ii)	6894-57-1	313.202	6.4756	M+Hac-H	C15H26O3	41.1
Ketoisophorone	0.02714	0.0796	1.2303	1.0621	0.087	yes	up	0.02061	0.03758	0.9555	1.0805	0.1117	no	up	0.0911	0.1225	0.6568	1.0707	0.0985	no	up	0.5598	0.6974	0.4291	1.0173	0.0248	no	up	0.8237	0.8713	0.0982	0.9909	-0.0132	no	down	0.8273	0.8607	0.0962	1.008	0.0115	no	up	B(i)	1125-21-9	153.091	13.6898	M+H	C9H12O2	0
Khusimone	3.781e-06	0.000343	1.6864	1.0889	0.1229	yes	up	1.247e-08	1.066e-06	1.6408	1.1802	0.239	yes	up	2.296e-10	2.083e-08	1.4817	1.2067	0.271	yes	up	2.052e-05	0.0007906	1.6329	1.0838	0.1161	yes	up	0.03582	0.07573	0.6497	1.0224	0.032	no	up	3.322e-07	7.41e-06	1.2891	1.1081	0.1481	yes	up	B(i)	-	205.159	11.7551	M+H	C14H20O	0
Kievitone	2.79e-05	0.001064	1.4678	1.0678	0.0947	yes	up	0.001059	0.003215	0.9274	1.0678	0.0947	no	up	0.0001002	0.0003364	0.7641	1.0587	0.0823	no	up	0.9999	1	0.0249	1	0	no	no change	0.5505	0.6419	0.2623	0.9915	-0.0124	no	down	0.3418	0.4098	0.2014	0.9915	-0.0124	no	down	B(ii)	40105-60-0	355.119	4.2691	M-H	C20H20O6	42.1
Kievitone hydrate	0.002553	0.01594	0.9472	1.0225	0.0321	no	up	2.098e-05	0.000157	0.8647	1.036	0.051	no	up	0.3984	0.4523	0.1262	1.0035	0.0051	no	up	0.03252	0.09358	0.6216	1.0132	0.0189	no	up	6.474e-06	0.0002569	1.0642	0.9686	-0.046	yes	down	0.002689	0.006962	0.5661	0.9814	-0.027	no	down	B(ii)	62682-11-5	373.13	3.8345	M-H	C20H22O7	41.8
Kinetensin 4-7	0.002617	0.01618	1.7296	1.0914	0.1262	yes	up	0.0001294	0.0006147	1.5252	1.1407	0.1899	yes	up	0.007141	0.01285	0.905	1.0802	0.1112	no	up	0.01384	0.05075	1.084	1.0452	0.0637	yes	up	0.006407	0.02062	1.1983	0.9469	-0.0787	yes	down	0.5247	0.5895	0.211	0.9897	-0.0149	no	down	B(ii)	138482-56-1	592.264	4.5973	M+Na-2H	C26H37N9O6	60.5
Kinetin	5.331e-08	3.742e-05	3.0522	1.2228	0.2902	yes	up	1.407e-08	1.174e-06	2.126	1.2338	0.3031	yes	up	2.053e-09	9.858e-08	1.5581	1.1735	0.2309	yes	up	0.5888	0.72	0.2677	1.0089	0.0128	no	up	0.00174	0.007993	1.2277	0.9512	-0.0722	yes	down	0.009889	0.0203	0.8303	0.9597	-0.0594	no	down	B(i)	525-79-1	233.113	0.9645	M+NH4	C10H9N5O	0
Kobusimin B	0.00353	0.01967	1.5314	1.1052	0.1444	yes	up	2.599e-05	0.0001844	1.8229	1.269	0.3436	yes	up	7.802e-06	4.335e-05	1.8689	1.3946	0.4798	yes	up	0.004404	0.02315	1.8736	1.1481	0.1993	yes	up	0.0586	0.1104	1.249	1.099	0.1362	no	up	0.0002987	0.001201	1.7909	1.2618	0.3355	yes	up	B(i)	-	269.175	12.5978	M+H	C15H24O4	0
Kushenol G	8.567e-06	0.0005165	2.8807	1.2837	0.3603	yes	up	4.009e-08	2.226e-06	2.239	1.3685	0.4526	yes	up	1.547e-05	7.475e-05	1.7785	1.3452	0.4279	yes	up	0.02151	0.06929	1.2714	1.0661	0.0923	yes	up	0.5927	0.6796	0.2767	0.983	-0.0247	no	down	0.2318	0.294	0.5628	1.0479	0.0675	no	up	B(i)	-	515.193	9.7721	M+Hac-H	C25H28O8	0
Kuwanon D	0.001382	0.01056	1.3409	1.054	0.0758	yes	up	5.764e-05	0.0003334	1.2562	1.0937	0.1292	yes	up	2.075e-07	2.7e-06	1.4355	1.1567	0.2101	yes	up	0.02545	0.0781	0.9545	1.0377	0.0534	no	up	0.00209	0.009127	1.1896	1.0576	0.0808	yes	up	2.093e-05	0.0001531	1.3115	1.0975	0.1343	yes	up	B(i)	67172-84-3	421.166	3.5479	M-H	C25H26O6	0
L-2-Amino-3-oxobutanoic acid	0.03856	0.1022	0.676	0.9851	-0.0217	no	down	0.676	0.7324	0.1148	1.0032	0.0046	no	up	5e-05	0.0001908	0.9026	1.0573	0.0804	no	up	0.0349	0.09836	0.7282	1.0184	0.0263	no	up	0.0001823	0.001771	1.2866	1.0539	0.0757	yes	up	6.534e-06	6.402e-05	1.2043	1.0733	0.1021	yes	up	B(ii)	-	235.092	9.5988	2M+H	C4H7NO3	47.3
L-2-Amino-4-methylenepentanedioic acid	0.0004744	0.005472	1.3977	1.078	0.1083	yes	up	5.583e-06	6.04e-05	1.2403	1.1226	0.1668	yes	up	0.002733	0.00554	0.7966	1.0846	0.1171	no	up	0.006626	0.03045	0.9522	1.0414	0.0585	no	up	0.08486	0.1472	0.688	0.9662	-0.0497	no	down	0.7539	0.7982	0.0909	1.0061	0.0088	no	up	B(ii)	16804-57-2	140.034	0.9599	M-H2O-H	C6H9NO4	45.9
Lactapiperanol C	0.02061	0.06576	1.2569	0.9446	-0.0822	yes	down	1.065e-07	4.089e-06	1.8785	0.8213	-0.284	yes	down	1.098e-05	5.713e-05	1.7844	0.7629	-0.3904	yes	down	6.377e-05	0.001518	2.1009	0.8695	-0.2018	yes	down	0.06776	0.1236	0.9763	0.9289	-0.1064	no	down	0.0002156	0.0009331	1.7533	0.8076	-0.3082	yes	down	B(ii)	243447-93-0	282.185	7.5666	M+	C16H26O4	73.2
Lactapiperanol D	0.0001249	0.002513	1.3442	1.0483	0.068	yes	up	8.96e-06	8.494e-05	1.2028	1.0813	0.1127	yes	up	6.148e-07	6.134e-06	1.0301	1.0822	0.114	yes	up	0.004983	0.02516	1.0053	1.0315	0.0447	yes	up	0.9106	0.936	0.0865	1.0009	0.0013	no	up	0.0003969	0.001507	0.7276	1.0324	0.046	no	up	B(ii)	243447-94-1	325.201	4.7519	M+H	C18H28O5	49.2
Lactarazulene	3.249e-05	0.001153	1.669	1.0861	0.1191	yes	up	1.188e-07	4.371e-06	1.6569	1.1769	0.235	yes	up	1.475e-08	4.029e-07	1.4441	1.1891	0.2498	yes	up	4.887e-05	0.001307	1.6572	1.0837	0.1159	yes	up	0.3625	0.4649	0.3225	1.0103	0.0148	no	up	4.413e-06	4.795e-05	1.2177	1.0948	0.1307	yes	up	B(i)	489-85-0	197.132	11.7551	M+H	C15H16	0
Lactupicrin	3.45e-07	8.694e-05	3.1764	1.4306	0.5166	yes	up	4.896e-09	6.143e-07	2.6451	1.6441	0.7173	yes	up	3.328e-09	1.366e-07	2.2276	1.6449	0.718	yes	up	1.11e-05	0.0005354	2.1383	1.1492	0.2007	yes	up	0.9714	0.98	0.0487	1.0005	0.0007	no	up	5.823e-06	5.875e-05	1.4619	1.1498	0.2014	yes	up	B(i)	65725-11-3	409.132	9.3004	M-H	C23H22O7	0
Laevuflex	0.7493	0.8287	0.1407	1.0026	0.0037	no	up	0.04978	0.07986	0.4066	1.0155	0.0223	no	up	0.001575	0.003448	0.6474	0.9607	-0.0579	no	down	0.1005	0.2092	0.469	1.0129	0.0185	no	up	5.949e-05	0.0008574	1.222	0.946	-0.0801	yes	down	0.001092	0.003377	0.797	0.9582	-0.0616	no	down	B(i)	-	179.055	3.4643	M-H	C6H12O6	0
Lamoxirene	0.2653	0.4016	0.3521	1.0087	0.0125	no	up	6.614e-05	0.0003692	0.781	1.047	0.0663	no	up	1.356e-07	1.961e-06	1.0069	1.1028	0.1411	yes	up	3.264e-05	0.001018	1.0236	1.038	0.0538	yes	up	2.746e-06	0.0001848	1.0915	1.0532	0.0748	yes	up	3.512e-08	1.555e-06	1.1248	1.0932	0.1286	yes	up	B(i)	-	163.112	6.4831	M+H	C11H14O	0
L-Aspartic Acid	0.0009527	0.008351	1.5057	1.0634	0.0887	yes	up	0.0002995	0.001175	1.2201	1.0816	0.1132	yes	up	0.4963	0.5489	0.1954	0.9896	-0.0151	no	down	0.3686	0.525	0.415	1.0171	0.0245	no	up	0.0009528	0.005272	1.6433	0.9149	-0.1283	yes	down	0.002936	0.007477	1.1121	0.9306	-0.1038	yes	down	B(ii)	56-84-8	134.045	8.9221	M+H	C4H7NO4	42.6
Ldgts(16:0)	0.4777	0.6075	0.4486	0.9712	-0.0422	no	down	0.6226	0.6848	0.2007	1.0125	0.0179	no	up	0.00219	0.004576	1.1111	1.122	0.166	yes	up	0.2183	0.3647	0.6827	1.0426	0.0601	no	up	0.0001817	0.001768	1.5957	1.1081	0.1481	yes	up	0.001738	0.004918	1.4111	1.1553	0.2082	yes	up	B(i)	-	474.379	13.6319	M+H	C26H51NO6	0
Ldgts(3:0)	4.133e-06	0.0003575	1.9929	0.8861	-0.1745	yes	down	3.426e-05	0.0002255	1.5467	0.8487	-0.2367	yes	down	4.217e-07	4.616e-06	1.8075	0.7211	-0.4717	yes	down	0.128	0.2483	0.8237	0.9578	-0.0622	no	down	0.00188	0.008448	1.6834	0.8497	-0.235	yes	down	6.408e-05	0.0003625	1.5622	0.8138	-0.2972	yes	down	B(i)	-	292.175	3.844	M+H	C13H25NO6	0
Lemnaliadione	0.1535	0.2724	0.778	1.0403	0.057	no	up	0.04836	0.07785	0.8259	1.058	0.0813	no	up	0.8812	0.9006	0.0372	0.9961	-0.0056	no	down	0.3579	0.5145	0.4565	1.017	0.0243	no	up	0.005213	0.0177	1.1651	0.9415	-0.0869	yes	down	0.03326	0.05612	0.7152	0.9575	-0.0627	no	down	B(i)	-	269.175	7.5066	M+CH3OH+H	C14H20O3	0
Letestuianin A	0.001196	0.009606	1.1747	0.9638	-0.0532	yes	down	6.82e-05	0.0003776	0.9216	0.9563	-0.0645	no	down	7.347e-09	2.458e-07	1.0455	0.9285	-0.1071	yes	down	0.4776	0.6282	0.2797	0.9922	-0.0113	no	down	0.004685	0.01639	0.8322	0.9709	-0.0426	no	down	0.002562	0.006699	0.7697	0.9633	-0.0539	no	down	B(i)	-	341.139	3.9124	M+H	C20H20O5	0
Leu-Ala-Gly	0.000676	0.006781	1.2165	1.0412	0.0582	yes	up	4.271e-06	5.018e-05	1.1391	1.0667	0.0932	yes	up	1.649e-05	7.855e-05	0.9205	1.062	0.0868	no	up	0.004288	0.02274	0.8867	1.0245	0.0349	no	up	0.4743	0.5712	0.2258	0.9956	-0.0064	no	down	0.02102	0.03805	0.5133	1.02	0.0286	no	up	B(i)	-	258.146	2.4482	M-H	C11H21N3O4	0
Leu-Ala-Ser	0.0009757	0.008462	1.0539	1.031	0.044	yes	up	0.0002576	0.001046	0.8035	1.0362	0.0513	no	up	3.523e-05	0.000144	0.8099	1.0483	0.0681	no	up	0.3249	0.4817	0.2371	1.005	0.0073	no	up	0.04075	0.08338	0.4579	1.0117	0.0168	no	up	0.00921	0.01912	0.4922	1.0168	0.0241	no	up	B(i)	-	290.171	2.491	M+H	C12H23N3O5	0
Leu-Asn-Pro	0.0001313	0.002601	1.2971	1.0504	0.071	yes	up	1.59e-06	2.549e-05	1.1355	1.0769	0.1069	yes	up	2.595e-05	0.0001127	0.8611	1.0643	0.0899	no	up	0.001139	0.009397	0.8692	1.0252	0.0359	no	up	0.07891	0.139	0.454	0.9883	-0.017	no	down	0.08643	0.126	0.3396	1.0132	0.0189	no	up	B(i)	-	341.183	2.6166	M-H	C15H26N4O5	0
Leu-Gln-Ala	0.003388	0.01918	1.0401	1.0364	0.0516	yes	up	9.428e-06	8.773e-05	1.0954	1.0672	0.0939	yes	up	7.694e-06	4.293e-05	0.9548	1.0712	0.0992	no	up	0.002459	0.01563	0.9452	1.0297	0.0423	no	up	0.5356	0.6286	0.1492	1.0037	0.0054	no	up	0.001418	0.004186	0.7125	1.0336	0.0476	no	up	B(i)	-	331.198	2.491	M+H	C14H26N4O5	0
Leu-Glu	0.0002055	0.003372	1.223	1.0355	0.0503	yes	up	2.358e-06	3.318e-05	1.1496	1.0612	0.0857	yes	up	1.819e-05	8.469e-05	0.8728	1.051	0.0718	no	up	0.0004888	0.005446	0.9927	1.0248	0.0354	no	up	0.1004	0.1679	0.4599	0.9904	-0.0139	no	down	0.01752	0.03263	0.4686	1.015	0.0214	no	up	B(i)	-	259.13	2.6166	M-H	C11H20N2O5	0
Leu-Gly-Met	4.912e-05	0.001455	1.5046	1.0676	0.0944	yes	up	5.079e-07	1.166e-05	1.3889	1.121	0.1648	yes	up	2.147e-06	1.598e-05	1.0397	1.0954	0.1314	yes	up	4.021e-05	0.001156	1.2608	1.05	0.0704	yes	up	0.006947	0.02194	0.7279	0.9772	-0.0333	no	down	0.001591	0.004583	0.5935	1.026	0.037	no	up	B(i)	-	318.149	3.6477	M-H	C13H25N3O4S	0
Leu-Ile	0.003352	0.01908	1.0876	1.0395	0.0559	yes	up	1.225e-05	0.000106	1.2425	1.089	0.123	yes	up	2.302e-06	1.682e-05	1.4063	1.1594	0.2134	yes	up	0.00169	0.01217	1.2462	1.0476	0.0671	yes	up	0.002346	0.009902	1.2877	1.0647	0.0904	yes	up	3.341e-05	0.0002187	1.3979	1.1154	0.1575	yes	up	B(i)	-	243.171	3.6102	M-H	C12H24N2O3	0
Leu-Ile-Thr	0.0001403	0.002706	1.6072	1.0839	0.1162	yes	up	3.143e-05	0.0002119	1.2808	1.1133	0.1548	yes	up	5.417e-06	3.265e-05	1.256	1.1479	0.199	yes	up	0.1	0.2085	0.643	1.0271	0.0386	no	up	0.09419	0.1597	0.6219	1.0311	0.0443	no	up	0.004041	0.009704	0.8504	1.0591	0.0828	no	up	B(i)	-	344.219	3.1944	M-H	C16H31N3O5	0
Leu-Leu	0.000209	0.003372	1.0353	1.0307	0.0436	yes	up	1.466e-07	5.031e-06	1.078	1.063	0.0881	yes	up	7.117e-07	6.866e-06	0.9787	1.0742	0.1032	no	up	0.0001125	0.00215	1.0547	1.0313	0.0445	yes	up	0.1244	0.1987	0.3792	1.0106	0.0152	no	up	0.0001096	0.0005533	0.8361	1.0422	0.0597	no	up	B(i)	3303-31-9	243.171	3.3422	M-H	C12H24N2O3	0
Leu-Leu-Asp	0.002068	0.0138	1.1742	1.0475	0.067	yes	up	8.186e-06	7.976e-05	1.0974	1.0759	0.1055	yes	up	3.182e-06	2.154e-05	1.0463	1.0958	0.132	yes	up	0.02113	0.0685	0.7976	1.0271	0.0385	no	up	0.05606	0.1067	0.5209	1.0185	0.0265	no	up	0.001846	0.005161	0.7853	1.0461	0.065	no	up	B(i)	-	358.199	3.0662	M-H	C16H29N3O6	0
Leu-Leu-Ser	0.00237	0.01509	1.2366	1.0533	0.0749	yes	up	4.687e-05	0.0002839	1.0668	1.0718	0.1	yes	up	3.174e-05	0.0001324	0.9705	1.0823	0.1141	no	up	0.08981	0.194	0.5585	1.0175	0.0251	no	up	0.1908	0.279	0.3187	1.0098	0.0141	no	up	0.0239	0.04238	0.5542	1.0275	0.0391	no	up	B(i)	-	330.204	2.9246	M-H	C15H29N3O5	0
Leu-Phe-Asp	0.001175	0.009501	1.4102	1.0739	0.1028	yes	up	1.541e-05	0.000126	1.1408	1.0899	0.1242	yes	up	3.188e-05	0.0001327	1.0691	1.1121	0.1533	yes	up	0.337	0.4945	0.4037	1.0149	0.0214	no	up	0.1658	0.2498	0.4529	1.0204	0.0291	no	up	0.07237	0.1085	0.5553	1.0356	0.0504	no	up	B(i)	-	392.183	3.5141	M-H	C19H27N3O6	0
Leu-Pro-Arg	3.073e-05	0.001117	2.7475	1.3333	0.415	yes	up	8.31e-07	1.608e-05	2.5694	1.5728	0.6533	yes	up	3.715e-07	4.17e-06	2.0807	1.532	0.6154	yes	up	0.0001392	0.002442	2.3047	1.1796	0.2383	yes	up	0.3195	0.4201	0.4041	0.9741	-0.0379	no	down	4.255e-05	0.0002635	1.444	1.149	0.2004	yes	up	B(i)	-	367.248	8.1326	M+H-H2O	C17H32N6O4	0
Leu-Thr-Pro	1.229e-05	0.0006348	1.3972	1.0519	0.073	yes	up	4.771e-07	1.121e-05	1.1661	1.0768	0.1067	yes	up	7.791e-07	7.33e-06	0.9968	1.0785	0.109	no	up	0.004086	0.02199	0.8242	1.0236	0.0337	no	up	0.8292	0.8751	0.015	1.0016	0.0023	no	up	0.004357	0.01034	0.5944	1.0252	0.036	no	up	B(i)	-	328.188	3.2211	M-H	C15H27N3O5	0
Leu-Tyr	0.0008619	0.00785	1.3013	1.0541	0.076	yes	up	2.02e-05	0.0001533	1.4296	1.1245	0.1693	yes	up	1.26e-08	3.592e-07	1.592	1.2057	0.2699	yes	up	0.001644	0.01193	1.4383	1.0668	0.0933	yes	up	0.0007598	0.00452	1.369	1.0722	0.1006	yes	up	2.169e-07	5.523e-06	1.5835	1.1438	0.1938	yes	up	B(i)	-	293.151	3.3956	M-H	C15H22N2O4	0
Leu-Val-Ile	0.03153	0.08862	1.003	1.0417	0.059	yes	up	0.004785	0.01111	0.8174	1.046	0.0649	no	up	0.0004219	0.001118	1.001	1.0844	0.1169	yes	up	0.8135	0.8851	0.086	1.0041	0.0059	no	up	0.05402	0.1037	0.7936	1.0367	0.052	no	up	0.06494	0.09895	0.651	1.0409	0.0579	no	up	B(i)	-	342.24	4.3826	M-H	C17H33N3O4	0
Leu-Val-Pro	0.001176	0.009501	1.1238	1.0371	0.0526	yes	up	8.466e-05	0.0004444	0.9818	1.0551	0.0774	no	up	3.099e-05	0.0001297	0.8971	1.0623	0.0873	no	up	0.08732	0.19	0.5866	1.0174	0.0248	no	up	0.4773	0.5737	0.1987	1.0068	0.0098	no	up	0.02408	0.04265	0.5485	1.0243	0.0346	no	up	B(i)	-	326.209	3.4502	M-H	C16H29N3O4	0
Levoglucosan	0.1725	0.2955	1.0056	1.07	0.0977	no	up	0.008451	0.01781	1.2896	1.1343	0.1819	yes	up	0.001186	0.002702	1.2196	1.1513	0.2032	yes	up	0.1736	0.3088	1.0046	1.0601	0.0842	no	up	0.5644	0.6542	0.3141	1.0149	0.0214	no	up	0.0537	0.08425	0.8897	1.0759	0.1056	no	up	B(ii)	498-07-7	163.06	4.8273	M+H	C6H10O5	40.3
Levulinic acid	0.1614	0.2816	0.5663	1.0315	0.0447	no	up	0.002664	0.006828	1.0757	1.1143	0.1562	yes	up	1.225e-06	1.046e-05	1.5041	1.2435	0.3144	yes	up	0.006713	0.0307	1.2661	1.0803	0.1114	yes	up	0.0007079	0.004306	1.5038	1.1159	0.1582	yes	up	3.37e-07	7.486e-06	1.6638	1.2055	0.2696	yes	up	B(i)	123-76-2	117.055	2.4753	M+H	C5H8O3	0
L-gamma-Glutamyl-beta-phenyl-beta-L-alanine	0.0002595	0.003728	1.3124	1.0511	0.0719	yes	up	4.354e-06	5.085e-05	1.1548	1.085	0.1178	yes	up	5.655e-06	3.368e-05	1.0759	1.1014	0.1393	yes	up	0.007592	0.03347	0.921	1.0323	0.0459	no	up	0.2125	0.3041	0.3934	1.015	0.0215	no	up	0.002075	0.005651	0.8144	1.0478	0.0674	no	up	B(ii)	10275-84-0	275.104	4.1082	M-H2O-H	C14H18N2O5	45.4
L-Glutamic Acid	0.04069	0.1062	0.7209	0.9832	-0.0245	no	down	1.775e-05	0.0001399	1.1288	0.9447	-0.0821	yes	down	3.067e-05	0.0001287	0.9233	0.9487	-0.076	no	down	0.0001819	0.002897	1.28	0.9608	-0.0577	yes	down	0.5536	0.6447	0.2025	1.0043	0.0061	no	up	0.0003839	0.001469	0.8568	0.9649	-0.0515	no	down	B(i)	56-86-0	148.06	8.7114	M+H	C5H9NO4	0
L-Glutamine	0.02491	0.07509	0.8191	1.0252	0.0359	no	up	0.0002056	0.0008769	1.2171	1.0848	0.1175	yes	up	0.342	0.3954	0.232	1.011	0.0157	no	up	0.001411	0.01084	1.3811	1.0582	0.0816	yes	up	0.0005159	0.003492	1.42	0.9319	-0.1017	yes	down	0.1503	0.2026	0.3345	0.9861	-0.0202	no	down	B(i)	56-85-9	147.077	0.6665	M+H	C5H10N2O3	0
L-Glutathione	0.0002059	0.003372	1.7154	1.1234	0.1678	yes	up	4.322e-05	0.0002675	1.9379	1.3319	0.4135	yes	up	2.244e-08	5.419e-07	2.2805	1.6057	0.6832	yes	up	0.000906	0.00816	2.108	1.1856	0.2456	yes	up	0.0005509	0.003653	2.2103	1.2056	0.2697	yes	up	6.229e-08	2.31e-06	2.3682	1.4294	0.5154	yes	up	B(i)	70-18-8	306.077	3.1054	M-H	C10H17N3O6S	0
L-Glycine	0.001891	0.01294	1.0867	0.9605	-0.0581	yes	down	2.139e-05	0.000159	1.0969	0.9216	-0.1178	yes	down	0.002263	0.004709	0.7047	0.947	-0.0786	no	down	0.01147	0.04441	0.9389	0.9594	-0.0597	no	down	0.1297	0.2053	0.561	1.0276	0.0393	no	up	0.3842	0.453	0.2465	0.9859	-0.0204	no	down	B(i)	-	76.04	9.4018	M+H	C2H5NO2	0
Libanotic acid	0.09541	0.1945	0.7184	1.0222	0.0316	no	up	0.0006221	0.002096	0.9617	1.0591	0.0829	no	up	1.257e-05	6.367e-05	1.0946	1.0995	0.1369	yes	up	0.006334	0.02948	1.0238	1.0361	0.0512	yes	up	0.005082	0.01739	0.9103	1.0381	0.054	no	up	4.384e-05	0.0002693	1.1036	1.0757	0.1052	yes	up	B(i)	-	211.133	5.5307	M+H	C12H18O3	0
Licoleafol	0.002664	0.01635	1.1908	1.0471	0.0664	yes	up	0.1133	0.1617	0.5472	1.0374	0.053	no	up	0.0002015	0.0006018	1.0034	1.091	0.1257	yes	up	0.6707	0.7846	0.2536	0.9908	-0.0134	no	down	0.05512	0.1053	0.8775	1.0516	0.0726	no	up	0.02769	0.04799	0.6923	1.0419	0.0592	no	up	B(i)	-	373.128	5.8971	M+H	C20H20O7	0
Licorice glycoside A	0.00673	0.03041	0.9141	0.9757	-0.0355	no	down	5.48e-05	0.0003208	1.3873	0.8999	-0.1521	yes	down	0.03194	0.04834	1.1448	0.8605	-0.2168	yes	down	0.0008657	0.007923	1.6627	0.9223	-0.1166	yes	down	0.5113	0.6063	0.5089	0.9562	-0.0647	no	down	0.06836	0.1033	1.1477	0.8819	-0.1813	no	down	B(ii)	-	747.187	4.4343	M+Na-2H	C36H38O16	44.3
Licorice glycoside C1	0.8512	0.9035	0.0116	0.9965	-0.005	no	down	0.004966	0.01146	1.2701	0.903	-0.1472	yes	down	0.004694	0.008878	1.4422	0.8183	-0.2893	yes	down	0.006479	0.02995	1.7893	0.9062	-0.1422	yes	down	0.1496	0.2298	1.1458	0.9062	-0.1421	no	down	0.005348	0.01225	1.6574	0.8212	-0.2843	yes	down	B(ii)	-	761.185	4.1835	M+Cl	C36H38O16	42.2
L-Iditol	0.004653	0.02361	1.5239	0.9176	-0.1241	yes	down	2.754e-05	0.0001922	1.5944	0.845	-0.2429	yes	down	1.919e-05	8.848e-05	1.1349	0.8943	-0.1611	yes	down	0.03535	0.09927	1.2069	0.9209	-0.1188	yes	down	0.0662	0.1213	0.9425	1.0584	0.0818	no	up	0.3746	0.4435	0.3335	0.9747	-0.037	no	down	B(i)	488-45-9	181.071	0.6091	M-H	C6H14O6	0
Ligustroside	0.00313	0.01828	1.257	1.0557	0.0782	yes	up	5.621e-05	0.0003275	1.2989	1.1146	0.1565	yes	up	6.25e-05	0.0002293	1.112	1.1167	0.1592	yes	up	0.01339	0.04955	1.1051	1.0558	0.0783	yes	up	0.9261	0.9472	0.0084	1.0019	0.0027	no	up	0.01264	0.02487	0.8075	1.0578	0.081	no	up	B(ii)	35897-92-8	505.173	4.2139	M-H2O-H	C25H32O12	57.5
Limonenecarboxylic acid	0.01025	0.04085	0.9334	1.0315	0.0447	no	up	3.88e-06	4.69e-05	1.2916	1.1072	0.1469	yes	up	9.436e-07	8.506e-06	1.1212	1.1135	0.1551	yes	up	4.166e-05	0.001188	1.5305	1.0734	0.1022	yes	up	0.6027	0.6882	0.1765	1.0057	0.0083	no	up	7.631e-06	7.17e-05	1.0887	1.0795	0.1104	yes	up	B(i)	-	181.122	11.8239	M+H	C11H16O2	0
Linalool oxide (cis-pyran)	0.02718	0.07966	1.3044	1.0582	0.0816	yes	up	0.6165	0.6797	0.1915	1.0163	0.0233	no	up	0.7743	0.808	0.1006	1.0065	0.0093	no	up	0.1539	0.2829	0.9225	0.9604	-0.0583	no	down	0.7151	0.785	0.27	0.9903	-0.014	no	down	0.004747	0.0111	0.8527	0.9511	-0.0723	no	down	B(ii)	-	229.144	8.8753	M+FA-H	C11H20O2	50
Litseakolide A	0.1042	0.2072	0.7203	1.0232	0.0331	no	up	0.001503	0.004288	1.1778	1.085	0.1177	yes	up	0.0001614	0.0005001	1.0388	1.0882	0.122	yes	up	0.007253	0.03241	1.389	1.0604	0.0846	yes	up	0.8728	0.9079	0.1429	1.003	0.0043	no	up	0.000676	0.002306	1.0063	1.0635	0.0889	yes	up	B(i)	-	309.206	11.7323	M+H	C18H28O4	0
Lpa(18:2)	0.03611	0.09767	1.0011	0.9683	-0.0464	yes	down	7.678e-06	7.627e-05	1.5046	0.8973	-0.1563	yes	down	1.907e-07	2.524e-06	1.5102	0.8606	-0.2165	yes	down	0.000121	0.002237	1.7467	0.9267	-0.1098	yes	down	0.003161	0.01233	1.0291	0.9591	-0.0603	yes	down	1.294e-06	1.962e-05	1.5281	0.8888	-0.1701	yes	down	B(i)	-	433.236	13.9993	M-H	C21H39O7P	0
Lpa(18:3)	0.3643	0.5024	0.4178	0.9889	-0.0161	no	down	0.1106	0.1585	0.4144	0.9852	-0.0215	no	down	0.02149	0.03397	0.4947	1.0222	0.0317	no	up	0.7062	0.8111	0.1364	0.9963	-0.0054	no	down	9.69e-06	0.000313	1.1891	1.0376	0.0532	yes	up	0.004796	0.01119	0.7853	1.0337	0.0478	no	up	B(i)	-	431.221	13.3286	M-H	C21H37O7P	0
Lpc(16:0)	0.02665	0.07864	0.9913	1.0378	0.0535	no	up	4.311e-06	5.048e-05	1.4687	1.1141	0.1558	yes	up	1.275e-06	1.078e-05	1.5105	1.1702	0.2268	yes	up	1.594e-05	0.0006767	1.6846	1.0735	0.1023	yes	up	0.001246	0.006322	1.2124	1.0504	0.0709	yes	up	3.733e-06	4.239e-05	1.5459	1.1276	0.1732	yes	up	B(i)	17364-16-8	540.331	13.4319	M+FA-H	C24H50NO7P	0
Lpc(18:3)	0.997	0.9981	0.0234	1	0	no	no change	4.133e-05	0.0002586	1.1539	1.0908	0.1254	yes	up	9.643e-07	8.659e-06	1.7723	1.2868	0.3638	yes	up	0.0004128	0.00487	1.5921	1.0908	0.1254	yes	up	2.295e-05	0.0005004	2.1681	1.1797	0.2385	yes	up	2.084e-06	2.78e-05	2.0702	1.2868	0.3638	yes	up	B(i)	-	562.316	12.7109	M+FA-H	C26H48NO7P	0
Lpc(18:3-sn1)	0.1024	0.2047	0.8572	0.9668	-0.0488	no	down	0.01806	0.03365	0.6881	1.0362	0.0513	no	up	5.608e-06	3.348e-05	1.5344	1.1836	0.2432	yes	up	0.002167	0.01434	1.4706	1.0718	0.1001	yes	up	2.197e-05	0.0004865	2.0657	1.1422	0.1918	yes	up	3.771e-06	4.266e-05	1.9602	1.2243	0.2919	yes	up	B(i)	-	518.324	12.7126	M+H	C26H48NO7P	0
Lpe(16:0)	0.003004	0.01776	1.3863	1.0608	0.0851	yes	up	5.039e-07	1.161e-05	1.7055	1.1579	0.2115	yes	up	2.55e-07	3.145e-06	1.7563	1.2386	0.3087	yes	up	1.489e-05	0.0006473	1.8563	1.0916	0.1264	yes	up	0.0008503	0.004883	1.4367	1.0697	0.0972	yes	up	2.368e-06	3.046e-05	1.7565	1.1676	0.2236	yes	up	B(i)	-	452.279	13.4177	M-H	C21H44NO7P	0
Lpe(18:3)	0.4192	0.5537	0.4261	1.0188	0.0268	no	up	0.0001171	0.0005687	1.3376	1.1297	0.1759	yes	up	2.479e-07	3.082e-06	1.8744	1.3293	0.4106	yes	up	0.0002351	0.003401	1.7422	1.1088	0.1491	yes	up	1.252e-05	0.0003574	2.182	1.1767	0.2347	yes	up	2.922e-07	6.814e-06	2.1367	1.3048	0.3838	yes	up	B(i)	-	474.263	12.8149	M-H	C23H42NO7P	0
Lpi(18:3)	0.03819	0.1015	0.9351	0.9685	-0.0462	no	down	0.3688	0.4428	0.3082	0.9839	-0.0234	no	down	0.0009842	0.002303	0.8522	1.0635	0.0888	no	up	0.2678	0.4211	0.4922	1.0159	0.0228	no	up	0.0001792	0.001753	1.4902	1.0808	0.1121	yes	up	6.123e-07	1.147e-05	1.337	1.098	0.1349	yes	up	B(i)	-	593.274	12.6504	M-H	C27H47O12P	0
L-Proline	0.0003549	0.004527	1.0145	1.0224	0.032	yes	up	0.0003019	0.001183	1.0419	1.0552	0.0774	yes	up	7.935e-06	4.395e-05	0.7074	1.032	0.0454	no	up	0.008291	0.03561	1.0177	1.032	0.0455	yes	up	0.03933	0.08122	0.7442	0.978	-0.032	no	down	0.0133	0.02591	0.3884	1.0094	0.0134	no	up	B(i)	147-85-3	116.071	0.6484	M+H	C5H9NO2	0
L-rhamnofuranose	0.01364	0.04994	1.3538	0.9476	-0.0777	yes	down	2.042e-05	0.0001544	1.5955	0.8815	-0.1819	yes	down	0.001801	0.003865	0.942	0.9347	-0.0975	no	down	0.009907	0.04018	1.4607	0.9303	-0.1043	yes	down	0.01965	0.04784	1.1839	1.0603	0.0845	yes	up	0.5439	0.6072	0.2244	0.9864	-0.0198	no	down	B(ii)	-	206.102	1.9094	M+ACN+H	C6H12O5	57.1
Lucidone A	0.005108	0.02519	1.0561	0.9698	-0.0443	yes	down	5.909e-06	6.319e-05	1.2806	0.925	-0.1125	yes	down	0.0001754	0.000535	1.4058	0.8605	-0.2168	yes	down	0.002697	0.01663	1.325	0.9538	-0.0682	yes	down	0.0284	0.06335	1.2253	0.9302	-0.1043	yes	down	0.001459	0.004281	1.3973	0.8873	-0.1725	yes	down	B(ii)	97653-92-4	403.248	2.1359	M+H	C24H34O5	51.9
Luteolin	3.869e-05	0.001263	1.818	0.9193	-0.1214	yes	down	0.0002799	0.001116	1.9841	0.7796	-0.3591	yes	down	0.001463	0.003234	1.7047	0.7535	-0.4083	yes	down	0.006041	0.02859	2.126	0.8481	-0.2377	yes	down	0.7122	0.7823	0.3293	0.9665	-0.0492	no	down	0.01516	0.0289	1.5035	0.8197	-0.2869	yes	down	B(i)	491-70-3	285.041	5.8823	M-H	C15H10O6	0
Lyratal	0.9482	0.967	0.0113	0.9993	-0.001	no	down	0.002043	0.005507	0.7722	0.9594	-0.0597	no	down	0.0001088	0.0003597	0.8843	0.9332	-0.0998	no	down	0.0009976	0.008688	1.1244	0.9601	-0.0587	yes	down	0.0228	0.0535	0.7293	0.9726	-0.04	no	down	5.348e-05	0.0003138	1.043	0.9338	-0.0988	yes	down	B(i)	-	151.112	8.5849	M+H	C10H14O	0
Lyratyl acetate	0.7038	0.7933	0.1247	0.9976	-0.0035	no	down	0.002241	0.005941	0.8319	0.9656	-0.0505	no	down	1.331e-05	6.661e-05	0.8983	0.9506	-0.0731	no	down	0.0006157	0.006336	1.1957	0.968	-0.047	yes	down	0.04426	0.08881	0.6229	0.9845	-0.0226	no	down	4.108e-08	1.723e-06	1.0587	0.9529	-0.0696	yes	down	B(i)	-	195.138	7.7013	M+H	C12H18O2	0
Lys-Asn-Asn	2.065e-06	0.0002495	2.3232	1.2078	0.2723	yes	up	3.807e-09	5.269e-07	2.3239	1.4246	0.5105	yes	up	1.344e-09	7.337e-08	1.9131	1.4079	0.4936	yes	up	5.017e-06	0.0003489	2.3297	1.1795	0.2382	yes	up	0.4813	0.5776	0.2073	0.9883	-0.017	no	down	3.534e-06	4.065e-05	1.5305	1.1657	0.2212	yes	up	B(i)	-	373.187	5.7217	M-H	C14H26N6O6	0
Lys-Asp-Tyr	0.1754	0.2991	0.6499	1.0227	0.0323	no	up	0.005484	0.01245	0.9927	1.0813	0.1127	no	up	0.0004624	0.001209	0.9383	1.0872	0.1207	no	up	0.007472	0.03308	1.1875	1.0573	0.0804	yes	up	0.7543	0.8172	0.1092	1.0055	0.008	no	up	1.519e-05	0.00012	0.986	1.0632	0.0883	no	up	B(ii)	-	459.167	4.6615	M+Cl	C19H28N4O7	61.6
Lys-Leu	0.1345	0.2479	0.4516	1.0097	0.014	no	up	0.4179	0.4921	0.1767	1.005	0.0071	no	up	0.002884	0.005812	0.782	0.9525	-0.0703	no	down	0.3392	0.4966	0.2927	0.9953	-0.0068	no	down	0.001097	0.005801	1.3002	0.9478	-0.0774	yes	down	0.0006133	0.002136	1.0584	0.9433	-0.0842	yes	down	B(i)	7369-79-1	260.197	1.3279	M+H	C12H25N3O3	0
LysoPC(18:1(11Z))	0.6318	0.737	0.2134	1.0073	0.0105	no	up	0.0007002	0.002308	0.975	1.0661	0.0923	no	up	1.764e-06	1.375e-05	1.5016	1.1959	0.2581	yes	up	0.001965	0.01343	1.2485	1.0584	0.0818	yes	up	5.51e-05	0.000825	1.7835	1.1218	0.1658	yes	up	2.875e-06	3.504e-05	1.7145	1.1872	0.2476	yes	up	B(i)	-	522.356	13.5564	M+H	C26H52NO7P	0
LysoPE(0:0/16:0)	0.02217	0.06912	1.0492	1.0397	0.0562	yes	up	2.09e-06	3.063e-05	1.5416	1.1256	0.1707	yes	up	1.756e-07	2.378e-06	1.6318	1.198	0.2607	yes	up	8.512e-05	0.001811	1.7456	1.0826	0.1145	yes	up	0.0005891	0.003813	1.4	1.0644	0.09	yes	up	1.914e-06	2.622e-05	1.6864	1.1522	0.2045	yes	up	B(i)	-	454.293	13.42	M+H	C21H44NO7P	0
Madolin B	4.275e-05	0.001347	1.7419	1.095	0.131	yes	up	1.892e-08	1.415e-06	1.7092	1.1936	0.2553	yes	up	9.85e-10	5.855e-08	1.6115	1.2417	0.3123	yes	up	1.081e-05	0.0005313	1.709	1.09	0.1243	yes	up	0.0003386	0.002652	1.0113	1.0403	0.057	yes	up	1.337e-07	3.925e-06	1.4498	1.1339	0.1813	yes	up	B(i)	-	251.164	9.3984	M+H	C15H22O3	0
Magnoshinin	0.03408	0.09388	1.0015	0.971	-0.0425	yes	down	0.01869	0.03461	0.8306	0.9656	-0.0505	no	down	0.02091	0.03315	0.667	0.9675	-0.0477	no	down	0.6409	0.7618	0.2564	0.9945	-0.008	no	down	0.8629	0.9006	0.0266	1.002	0.0028	no	up	0.7575	0.8014	0.085	0.9964	-0.0052	no	down	B(i)	86702-02-5	415.212	12.2775	M+H	C24H30O6	0
Malonganenone D	0.1257	0.2363	0.6576	1.0263	0.0375	no	up	0.1811	0.2419	0.4157	1.0204	0.0291	no	up	7.779e-05	0.0002747	1.0459	1.0873	0.1207	yes	up	0.6476	0.767	0.2585	0.9942	-0.0084	no	down	4.938e-05	0.0007674	1.335	1.0655	0.0916	yes	up	0.0004887	0.001778	0.973	1.0594	0.0832	no	up	B(i)	-	439.305	12.9416	M+H	C26H38N4O2	0
Malonic acid	0.6617	0.7608	0.1654	0.9889	-0.0161	no	down	0.03027	0.05215	0.8884	0.9187	-0.1224	no	down	0.00171	0.003696	0.9127	0.9013	-0.1499	no	down	0.03558	0.09976	1.1955	0.9289	-0.1063	yes	down	0.5496	0.6413	0.3478	0.9811	-0.0275	no	down	0.0007938	0.002612	1.0366	0.9114	-0.1338	yes	down	B(i)	141-82-2	105.019	4.4343	M+H	C3H4O4	0
Maltol	0.05067	0.1241	0.8773	0.9744	-0.0374	no	down	0.01263	0.02498	0.7856	0.9597	-0.0593	no	down	2.093e-05	9.487e-05	1.0062	0.9331	-0.0999	yes	down	0.3594	0.5161	0.4044	0.9849	-0.0219	no	down	0.07507	0.1337	0.6428	0.9723	-0.0405	no	down	0.005399	0.01234	0.8134	0.9576	-0.0624	no	down	B(i)	118-71-8	127.039	10.0223	M+H	C6H6O3	0
Manaarenolide B	0.6037	0.7142	0.1768	1.0108	0.0154	no	up	0.09198	0.1351	0.5495	1.031	0.0441	no	up	4.563e-05	0.0001774	1.1265	1.1078	0.1477	yes	up	0.2007	0.3435	0.482	1.0201	0.0287	no	up	2.295e-06	0.0001752	1.4229	1.0744	0.1036	yes	up	3.588e-05	0.0002314	1.2249	1.096	0.1322	yes	up	B(i)	-	369.227	9.3984	M+H	C20H32O6	0
Manglupenone	0.07392	0.1627	0.8807	0.9337	-0.099	no	down	0.000122	0.0005878	1.5205	1.2122	0.2777	yes	up	7.252e-09	2.432e-07	2.2469	1.5976	0.6759	yes	up	4.858e-06	0.0003426	2.5522	1.2983	0.3767	yes	up	3.046e-07	7.84e-05	2.6771	1.3179	0.3983	yes	up	8.468e-10	1.293e-07	2.7593	1.7111	0.7749	yes	up	B(ii)	152369-65-8	437.342	14.5469	M+H	C30H44O2	47.8
Marmeline	0.0002213	0.003372	0.6295	1.0251	0.0358	no	up	0.1508	0.2068	0.7523	1.1571	0.2105	no	up	2.674e-09	1.19e-07	2.678	2.321	1.2147	yes	up	0.2198	0.3662	0.9744	1.1287	0.1747	no	up	2.373e-06	0.0001754	3.7464	2.0059	1.0043	yes	up	3.172e-09	3.179e-07	3.0991	2.2641	1.1789	yes	up	B(ii)	81532-00-5	372.161	11.6251	M+Na-2H	C22H25NO3	47.6
Maslinic acid	0.09582	0.1951	1.0308	0.9289	-0.1064	no	down	0.0002128	0.0009006	1.6518	1.2143	0.2801	yes	up	5.86e-08	1.065e-06	2.2697	1.5141	0.5985	yes	up	9.25e-07	0.0001515	2.8131	1.3073	0.3865	yes	up	1.379e-07	5.484e-05	2.5808	1.2469	0.3184	yes	up	3.571e-10	7.065e-08	2.8369	1.63	0.7049	yes	up	B(i)	4373-41-5	437.341	13.8251	M+H-2H2O	C30H48O4	0
Massoniresinol	0.003502	0.01957	0.9002	1.0205	0.0293	no	up	4.335e-05	0.0002682	0.8218	1.0329	0.0466	no	up	0.9813	0.9849	0.0014	0.9998	-0.0003	no	down	0.03887	0.1063	0.5844	1.0121	0.0173	no	up	5.241e-06	0.0002376	1.074	0.968	-0.0469	yes	down	0.001049	0.003275	0.6081	0.9797	-0.0296	no	down	B(i)	-	391.141	3.8345	M-H	C20H24O8	0
Matairesinol	0.001133	0.009252	1.2633	0.9487	-0.076	yes	down	0.004546	0.01064	0.6851	0.9639	-0.0531	no	down	3.45e-05	0.0001416	0.9895	0.9145	-0.1289	no	down	0.2682	0.4216	0.4299	1.016	0.0229	no	up	0.004494	0.01591	1.0319	0.9488	-0.0758	yes	down	0.04127	0.06742	0.5783	0.964	-0.0529	no	down	B(i)	580-72-3	359.149	5.691	M+H	C20H22O6	0
Mellein	6.593e-06	0.0004468	1.6239	1.0962	0.1326	yes	up	8.88e-05	0.0004614	1.2696	1.1398	0.1888	yes	up	1.567e-06	1.258e-05	1.052	1.1247	0.1696	yes	up	0.07626	0.1732	0.7406	1.0398	0.0563	no	up	0.5179	0.612	0.3184	0.9868	-0.0192	no	down	0.04242	0.06904	0.4527	1.026	0.037	no	up	B(ii)	480-33-1	177.055	3.6317	M-H	C10H10O3	80.4
Menthoside	0.03034	0.0861	0.77	0.9759	-0.0352	no	down	0.0003095	0.001205	1.047	0.9368	-0.0943	yes	down	1.624e-05	7.767e-05	1.1727	0.8945	-0.1608	yes	down	0.006583	0.0303	1.1071	0.9599	-0.0591	yes	down	0.01857	0.0459	0.9403	0.9549	-0.0666	no	down	0.0001216	0.0005986	1.1871	0.9166	-0.1256	yes	down	B(ii)	14637-28-6	741.203	4.003	M+H	C36H36O17	55.2
Met-Gly-Ser	0.9231	0.9517	0.0959	1.009	0.013	no	up	0.0003335	0.001279	1.9129	1.3924	0.4775	yes	up	2.138e-07	2.758e-06	2.5816	1.8952	0.9224	yes	up	0.001165	0.009526	2.6213	1.3799	0.4645	yes	up	1.35e-05	0.0003745	2.8931	1.3612	0.4448	yes	up	9.868e-07	1.619e-05	2.9788	1.8783	0.9094	yes	up	B(i)	-	311.139	4.0714	M+NH4	C10H19N3O5S	0
Methyl (10E,12Z,15Z)-9-hydroxyoctadeca-10,12,15-trienoate	0.004235	0.0222	1.4324	1.065	0.0909	yes	up	0.003062	0.007664	1.0192	1.0703	0.098	yes	up	0.9037	0.9193	0.0077	0.9974	-0.0038	no	down	0.6805	0.7922	0.1811	1.005	0.0072	no	up	0.001222	0.006234	1.3242	0.9318	-0.1019	yes	down	0.001642	0.004704	0.976	0.9365	-0.0947	no	down	B(i)	-	309.242	13.9161	M+H	C19H32O3	0
Methyl [6]-Shogaol	0.0004692	0.005433	1.5077	1.0535	0.0752	yes	up	1.463e-07	5.031e-06	1.6189	1.1247	0.1695	yes	up	1.212e-08	3.509e-07	1.5119	1.1523	0.2046	yes	up	6.266e-06	0.0004051	1.7319	1.0676	0.0943	yes	up	0.001631	0.007629	0.8833	1.0246	0.0351	no	up	1.424e-07	4.099e-06	1.4104	1.0938	0.1294	yes	up	B(i)	-	291.195	9.3984	M+H	C18H26O3	0
Methyl 1-methoxy-1H-indole-3-carboxylate	0.1582	0.2777	0.7317	1.0364	0.0516	no	up	0.3515	0.4249	0.3357	1.027	0.0385	no	up	1.818e-05	8.466e-05	1.1479	1.1426	0.1923	yes	up	0.76	0.8485	0.191	0.9909	-0.0132	no	down	0.001233	0.006276	1.3952	1.1125	0.1539	yes	up	0.0006559	0.002254	1.091	1.1024	0.1407	yes	up	B(ii)	18377-50-9	264.088	4.0407	M+Hac-H	C11H11NO3	59.7
Methyl alpha-eleostearate	0.00405	0.02155	1.328	1.063	0.0882	yes	up	0.0008507	0.002701	1.0107	1.0737	0.1027	yes	up	0.8342	0.8603	0.0838	1.0041	0.0059	no	up	0.4569	0.6101	0.3231	1.0101	0.0145	no	up	0.002061	0.009028	1.2009	0.9352	-0.0967	yes	down	0.008624	0.01812	0.8012	0.9446	-0.0822	no	down	B(i)	-	293.247	13.8251	M+H	C19H32O2	0
Methyl cinnamate	9.157e-05	0.002102	1.3723	0.9397	-0.0897	yes	down	2.733e-05	0.0001913	1.0891	0.922	-0.1172	yes	down	2.635e-10	2.24e-08	1.1773	0.8823	-0.1806	yes	down	0.2161	0.3623	0.4742	0.9811	-0.0275	no	down	0.003645	0.01367	0.8949	0.957	-0.0634	no	down	0.0001093	0.0005523	0.9011	0.9389	-0.0909	no	down	B(i)	103-26-4	163.075	5.6452	M+H	C10H10O2	0
Methyl dihydrojasmonate	0.1216	0.231	0.6699	1.03	0.0426	no	up	0.2523	0.3206	0.3293	1.0209	0.0298	no	up	0.006845	0.01237	0.6337	0.9462	-0.0797	no	down	0.624	0.7485	0.2352	0.9912	-0.0128	no	down	0.0008985	0.00507	1.2566	0.9269	-0.1095	yes	down	0.0004964	0.001802	1.0176	0.9187	-0.1224	yes	down	B(i)	24851-98-7	227.164	10.4092	M+H	C13H22O3	0
Methyl epijasmonate	0.003089	0.01811	1.0031	0.9771	-0.0334	yes	down	9.506e-05	0.0004847	0.9705	0.9557	-0.0654	no	down	6.937e-05	0.0002493	1.0491	0.9272	-0.1091	yes	down	0.0037	0.02055	0.8998	0.9781	-0.0319	no	down	0.028	0.06268	0.8115	0.9701	-0.0437	no	down	0.0007113	0.002399	0.976	0.9489	-0.0757	no	down	B(ii)	95722-42-2	189.127	2.1359	M+H-2H2O	C13H20O3	54.3
Methyl haplodesertoate	0.0005713	0.006119	1.5466	1.0685	0.0955	yes	up	2.053e-05	0.0001547	1.3792	1.1092	0.1495	yes	up	3.26e-07	3.767e-06	1.3513	1.1417	0.1912	yes	up	0.004514	0.02348	1.1003	1.0381	0.0539	yes	up	0.004454	0.01582	0.8378	1.0294	0.0417	no	up	2.032e-06	2.732e-05	1.1156	1.0686	0.0957	yes	up	B(i)	-	307.227	13.7127	M+H	C19H30O3	0
Methyl jasmonate	5.68e-06	0.0004182	2.2227	1.1791	0.2377	yes	up	1.437e-06	2.351e-05	2.0613	1.3476	0.4304	yes	up	3.646e-08	7.677e-07	1.9356	1.4173	0.5031	yes	up	0.0002373	0.003425	1.9217	1.1429	0.1927	yes	up	0.07833	0.1382	0.8129	1.0517	0.0727	no	up	1.003e-06	1.636e-05	1.6802	1.202	0.2654	yes	up	B(ii)	1211-29-6	269.14	5.8823	M+FA-H	C13H20O3	52.4
Methyl nicotinate	0.2108	0.3409	0.4168	1.0097	0.014	no	up	0.0138	0.02683	0.4406	1.0186	0.0266	no	up	1.61e-05	7.712e-05	1.1041	1.1187	0.1619	yes	up	0.2047	0.3485	0.3275	1.0088	0.0126	no	up	5.638e-05	0.0008334	1.5125	1.0983	0.1353	yes	up	3.586e-05	0.0002313	1.2301	1.108	0.1479	yes	up	B(i)	93-60-7	138.055	3.0013	M+H	C7H7NO2	0
Methyl pheophorbide a	0.06346	0.1456	0.7856	0.9819	-0.0263	no	down	0.01935	0.03563	0.7071	0.9725	-0.0403	no	down	0.0005825	0.001473	1.0956	0.9272	-0.1091	yes	down	0.3956	0.5515	0.3907	0.9904	-0.0139	no	down	0.01715	0.04325	1.1667	0.9534	-0.0688	yes	down	0.004821	0.01123	1.0562	0.9443	-0.0827	yes	down	B(i)	-	607.292	14.8689	M+H	C36H38N4O5	0
Methylgingerol	0.001244	0.009893	1.3774	1.0462	0.0651	yes	up	6.83e-07	1.418e-05	1.4709	1.1055	0.1447	yes	up	9.545e-09	2.959e-07	1.5205	1.1561	0.2092	yes	up	1.583e-05	0.0006735	1.5632	1.0567	0.0795	yes	up	5.553e-06	0.0002422	1.2787	1.0458	0.0646	yes	up	2.234e-08	1.12e-06	1.4851	1.105	0.1441	yes	up	B(i)	-	309.206	8.8364	M+H	C18H28O4	0
Methyloxaloacetate	0.003878	0.02095	1.1432	0.9652	-0.0511	yes	down	5.86e-05	0.0003371	1.4444	0.8974	-0.1562	yes	down	1.326e-05	6.641e-05	1.0588	0.9274	-0.1087	yes	down	0.002755	0.01684	1.5162	0.9297	-0.1051	yes	down	0.1111	0.1816	0.7898	1.0335	0.0475	no	up	0.009623	0.01983	0.773	0.9608	-0.0576	no	down	B(i)	-	145.013	0.8756	M-H	C5H6O5	0
Met-Pro	0.5061	0.6317	0.3132	1.0256	0.0364	no	up	0.01035	0.02111	1.0528	1.0942	0.1298	yes	up	0.000525	0.001349	1.3467	1.1878	0.2483	yes	up	0.05821	0.1423	1.1176	1.0669	0.0934	no	up	0.01611	0.0413	1.276	1.0856	0.1185	yes	up	0.002018	0.005523	1.405	1.1582	0.2119	yes	up	B(ii)	-	247.112	2.535	M+H	C10H18N2O3S	51.5
Met-Val-Pro	0.002026	0.01359	1.3339	1.0616	0.0863	yes	up	0.0003059	0.001195	1.0638	1.074	0.103	yes	up	1.893e-05	8.748e-05	1.2227	1.1275	0.1731	yes	up	0.4362	0.5914	0.3094	1.0117	0.0168	no	up	0.01109	0.03126	1.0138	1.0497	0.07	yes	up	0.004612	0.01084	0.9177	1.062	0.0868	no	up	B(i)	-	346.18	3.1378	M+H	C15H27N3O4S	0
Mevalonic acid	0.0006068	0.006325	2.2787	1.132	0.1789	yes	up	0.0002339	0.0009693	1.5483	1.1292	0.1754	yes	up	0.7634	0.7981	0.1313	1.0081	0.0117	no	up	0.9274	0.958	0.0241	0.9975	-0.0035	no	down	0.002726	0.01106	1.6999	0.8927	-0.1637	yes	down	0.004131	0.009886	1.3498	0.8905	-0.1672	yes	down	B(ii)	17817-88-8;150-97-0	190.107	8.1744	M+ACN+H	C6H12O4	46.7
Micrandrol D	0.0003077	0.004127	1.7406	1.1062	0.1457	yes	up	5.806e-08	2.783e-06	2.0045	1.2739	0.3493	yes	up	1.583e-08	4.229e-07	1.7757	1.3023	0.3811	yes	up	2.504e-07	8.561e-05	2.2296	1.1516	0.2036	yes	up	0.03947	0.08145	0.6161	1.0223	0.0318	no	up	2.788e-08	1.321e-06	1.6579	1.1772	0.2354	yes	up	B(i)	-	289.18	13.0783	M+H	C18H24O3	0
Microhelenin E	2.364e-05	0.0009665	2.1512	0.8595	-0.2184	yes	down	7.421e-07	1.486e-05	1.7345	0.804	-0.3147	yes	down	1.529e-05	7.407e-05	1.4535	0.8015	-0.3192	yes	down	0.02572	0.0787	1.0625	0.9354	-0.0963	yes	down	0.9292	0.9494	0.0282	0.9969	-0.0044	no	down	0.06435	0.09816	0.7175	0.9325	-0.1008	no	down	B(i)	-	249.112	5.2101	M+H	C14H16O4	0
Mikanialactone	8.391e-05	0.001997	1.5009	1.0577	0.0809	yes	up	2.005e-07	6.287e-06	1.5667	1.1299	0.1762	yes	up	1.415e-09	7.61e-08	1.5184	1.1702	0.2268	yes	up	1.102e-05	0.0005349	1.6547	1.0683	0.0953	yes	up	0.0005151	0.003488	1.061	1.0357	0.0506	yes	up	5.615e-09	4.461e-07	1.437	1.1064	0.1459	yes	up	B(i)	-	307.19	7.7676	M+H	C18H26O4	0
Mirabegron	0.003062	0.01799	1.3243	1.0597	0.0836	yes	up	7.979e-05	0.0004254	1.1548	1.0873	0.1207	yes	up	0.5417	0.5924	0.1303	0.9897	-0.015	no	down	0.0129	0.04819	0.8098	1.026	0.0371	no	up	2.887e-06	0.0001896	1.5743	0.9102	-0.1357	yes	down	0.0002428	0.001023	0.9844	0.9339	-0.0986	no	down	B(i)	-	395.153	13.2093	M-H	C21H24N4O2S	0
Mk-2206	0.0003025	0.004088	2.0671	1.1479	0.1991	yes	up	0.002438	0.006361	1.428	1.1621	0.2168	yes	up	0.03916	0.05788	0.753	1.0828	0.1148	no	up	0.7522	0.8434	0.2856	1.0124	0.0177	no	up	0.1334	0.2099	0.8424	0.9317	-0.102	no	down	0.1207	0.1678	0.6536	0.9433	-0.0843	no	down	B(i)	-	408.18	3.5029	M+H	C25H21N5O	0
Monomenthyl succinate	0.00358	0.01987	1.8872	1.1429	0.1926	yes	up	0.0002624	0.001061	1.4866	1.1921	0.2535	yes	up	2.317e-06	1.688e-05	1.7411	1.3397	0.4219	yes	up	0.02938	0.08688	0.9355	1.0431	0.0608	no	up	1.14e-06	0.0001345	1.7188	1.1238	0.1684	yes	up	2.022e-06	2.722e-05	1.549	1.1722	0.2292	yes	up	B(ii)	188709-97-9	237.149	9.9002	M-H2O-H	C14H24O4	43.4
Mulberrofuran A	0.001118	0.009177	1.9492	1.1128	0.1543	yes	up	0.1386	0.1923	0.5668	1.035	0.0496	no	up	0.8984	0.9148	0.0172	0.997	-0.0043	no	down	0.0245	0.076	1.2927	0.93	-0.1047	yes	down	0.2006	0.2903	0.6152	0.9633	-0.0539	no	down	0.003363	0.008353	1.2224	0.8959	-0.1586	yes	down	B(i)	68978-04-1	393.205	4.775	M+H	C25H28O4	0
Mulberrofuran W	0.9734	0.983	0.0632	1.0005	0.0008	no	up	0.0003425	0.001307	1.0611	1.0806	0.1119	yes	up	1.883e-08	4.751e-07	1.7856	1.2801	0.3563	yes	up	0.0007005	0.006852	1.4886	1.08	0.1111	yes	up	8.642e-07	0.0001199	2.2345	1.1846	0.2444	yes	up	3.725e-08	1.62e-06	2.0763	1.2794	0.3555	yes	up	B(i)	-	445.236	13.7121	M-H	C29H34O4	0
Multifidene	0.9586	0.9737	0.0273	0.9994	-0.0009	no	down	0.001611	0.004538	0.971	0.9444	-0.0826	no	down	2.89e-06	1.996e-05	1.2751	0.8842	-0.1776	yes	down	0.0003722	0.004591	1.4447	0.945	-0.0817	yes	down	0.0005686	0.003725	1.3328	0.9363	-0.095	yes	down	3.182e-07	7.211e-06	1.5081	0.8847	-0.1767	yes	down	B(i)	-	149.132	8.5849	M+H	C11H16	0
Myriocin	0.7338	0.8166	0.1328	1.0127	0.0182	no	up	0.05787	0.09065	0.8383	1.0732	0.102	no	up	0.02377	0.03719	0.7914	1.0808	0.1121	no	up	0.04943	0.1266	1.0506	1.0598	0.0838	yes	up	0.6938	0.767	0.1562	1.0071	0.0101	no	up	0.01141	0.02282	0.8535	1.0673	0.0939	no	up	B(i)	35891-70-4	434.311	6.7298	M+CH3OH+H	C21H39NO6	0
Myristicin	4.322e-05	0.001356	1.6725	0.9325	-0.1008	yes	down	2.248e-07	6.736e-06	1.5173	0.8829	-0.1797	yes	down	1.469e-08	4.025e-07	1.5377	0.8317	-0.2659	yes	down	0.0001174	0.002198	1.3705	0.9468	-0.0789	yes	down	0.0001473	0.001547	1.1825	0.942	-0.0862	yes	down	5.699e-07	1.083e-05	1.3719	0.8919	-0.1651	yes	down	B(i)	607-91-0	193.086	4.5246	M+H	C11H12O3	0
N-(2-methyl-4-oxooxetan-3-yl)acetamide	0.000528	0.005843	1.1636	1.0443	0.0626	yes	up	0.0003984	0.001476	1.0391	1.0732	0.1019	yes	up	9.248e-08	1.494e-06	1.142	1.1079	0.1479	yes	up	0.05747	0.1409	0.6923	1.0277	0.0394	no	up	0.02293	0.05371	0.7283	1.0323	0.0459	no	up	3.394e-06	3.936e-05	1.0032	1.0609	0.0853	yes	up	B(i)	-	142.05	1.0649	M-H	C6H9NO3	0
N,N-Dimethylguanosine	0.01536	0.05364	1.0118	1.0346	0.049	yes	up	2.745e-05	0.0001918	1.2425	1.0862	0.1193	yes	up	2.723e-06	1.911e-05	1.1824	1.1046	0.1436	yes	up	0.0004538	0.005163	1.3062	1.0499	0.0703	yes	up	0.07304	0.1309	0.4988	1.017	0.0243	no	up	1.739e-05	0.0001324	1.103	1.0677	0.0945	yes	up	B(i)	-	312.13	2.4683	M+H	C12H17N5O5	0
N5-Acetyl-N2-gamma-L-glutamyl-L-ornithine	0.02202	0.06884	1.0799	0.9716	-0.0416	yes	down	0.004309	0.01017	0.9583	0.9549	-0.0666	no	down	0.0007962	0.001918	1.2267	0.9045	-0.1449	yes	down	0.1406	0.2657	0.661	0.9828	-0.025	no	down	0.03117	0.06805	1.1722	0.9472	-0.0783	yes	down	0.005578	0.01266	1.1414	0.9309	-0.1033	yes	down	B(ii)	102148-92-5	607.291	0.6527	2M+H	C12H21N3O6	46.2
N5-formyl-N5-hydroxy-L-ornithine	0.8128	0.876	0.1636	0.9963	-0.0053	no	down	0.04518	0.07344	0.5136	0.9766	-0.0342	no	down	0.07248	0.09993	0.5224	1.0359	0.0509	no	up	0.2326	0.3811	0.5268	0.9801	-0.0289	no	down	0.009997	0.02887	1.1912	1.0608	0.0851	yes	up	0.09496	0.1363	0.6217	1.0397	0.0562	no	up	B(ii)	-	218.113	8.6286	M+ACN+H	C6H12N2O4	42.6
N6,N6-Dimethyladenosine	0.4453	0.5781	0.3362	1.0113	0.0163	no	up	0.004309	0.01017	0.8244	1.0556	0.0781	no	up	2.851e-06	1.978e-05	1.1825	1.1276	0.1732	yes	up	0.00782	0.03417	1.0043	1.0438	0.0618	yes	up	0.0002003	0.001888	1.2099	1.0682	0.0951	yes	up	1.529e-06	2.203e-05	1.3048	1.1149	0.1569	yes	up	B(i)	2620-62-4	296.135	2.7613	M+H	C12H17N5O4	0
N-a-Acetyl-L-arginine	0.0005321	0.005869	1.3347	0.9582	-0.0615	yes	down	6.181e-05	0.0003511	1.2326	0.926	-0.1109	yes	down	2.566e-06	1.83e-05	1.0348	0.9288	-0.1065	yes	down	0.007748	0.03395	1.0637	0.9664	-0.0493	yes	down	0.7734	0.8322	0.0511	1.003	0.0043	no	up	0.0001232	0.0006044	0.7433	0.9693	-0.045	no	down	B(ii)	155-84-0	217.13	7.7131	M+H	C8H16N4O3	65
N-acetyl-dl-glutamic acid	5.062e-06	0.0004034	2.3853	1.1741	0.2316	yes	up	0.002271	0.006009	1.0591	1.0913	0.126	yes	up	0.02017	0.03207	0.5745	1.0437	0.0617	no	up	0.005199	0.02591	1.4091	0.9294	-0.1056	yes	down	0.03802	0.07911	0.8635	0.9564	-0.0643	no	down	1.605e-05	0.000125	1.3441	0.8889	-0.1699	yes	down	B(i)	-	188.056	1.0015	M-H	C7H11NO5	0
N-Acetyldopamine	0.00125	0.009912	1.8387	1.1606	0.2149	yes	up	6.089e-07	1.316e-05	2.6298	1.6449	0.718	yes	up	2.288e-10	2.083e-08	2.8483	2.0395	1.0282	yes	up	3.806e-06	0.0003116	3.2322	1.4172	0.5031	yes	up	4.097e-05	0.0006889	2.5556	1.2399	0.3102	yes	up	1.894e-10	5.319e-08	3.0478	1.7572	0.8133	yes	up	B(ii)	2494-12-04	254.103	1.627	M+Hac-H	C10H13NO3	41.4
N-Acetyl-L-glutamate 5-semialdehyde	0.7646	0.8401	0.0724	0.9936	-0.0092	no	down	0.6778	0.7339	0.1309	0.9936	-0.0092	no	down	0.0007226	0.001766	0.9873	1.1071	0.1468	no	up	0.9894	0.9943	0.0148	1	0	no	no change	0.0004404	0.00315	1.5584	1.1142	0.156	yes	up	0.001391	0.004118	1.1803	1.1142	0.156	yes	up	B(ii)	13074-21-0	138.055	0.7133	M+H-2H2O	C7H11NO4	57.6
N-Acetyl-L-phenylalanine	0.02297	0.07096	1.0635	0.9651	-0.0513	yes	down	0.3097	0.3816	0.5663	0.9445	-0.0824	no	down	4.068e-08	8.288e-07	1.7026	1.1958	0.258	yes	up	0.7028	0.8089	0.2279	0.9787	-0.0311	no	down	0.0007234	0.004373	2.7436	1.2661	0.3404	yes	up	2.846e-08	1.334e-06	2.1587	1.2391	0.3093	yes	up	B(ii)	2018-61-3	190.088	3.3138	M+H-H2O	C11H13NO3	59.2
N-Acetylneuraminic acid 9-phosphate	3.61e-05	0.001217	2.0103	1.1078	0.1477	yes	up	6.5e-08	3.032e-06	1.8527	1.1954	0.2575	yes	up	8.319e-08	1.39e-06	1.5868	1.2026	0.2661	yes	up	8.473e-06	0.0004678	1.7536	1.0791	0.1098	yes	up	0.4744	0.5712	0.2373	1.006	0.0087	no	up	1.05e-05	9.109e-05	1.2369	1.0856	0.1185	yes	up	B(ii)	37992-17-9	434.072	11.0048	M+FA-H	C11H20NO12P	65
N-alpha-Acetyl-L-citrulline	0.7092	0.7974	0.2321	0.9949	-0.0073	no	down	0.484	0.5569	0.1814	1.0077	0.0111	no	up	3.612e-05	0.0001469	1.0011	1.0779	0.1083	yes	up	0.2998	0.4561	0.4105	1.0128	0.0184	no	up	2.185e-05	0.0004852	1.4328	1.0697	0.0972	yes	up	4.324e-05	0.0002665	1.2068	1.0834	0.1156	yes	up	B(ii)	33965-42-3	218.113	8.0087	M+H	C8H15N3O4	66.3
N-Carbamoylputrescine	0.02739	0.08006	1.6158	1.1051	0.1442	yes	up	0.9029	0.9248	0.0584	1.0039	0.0056	no	up	0.1845	0.2289	0.4464	1.0449	0.0633	no	up	0.01166	0.04494	1.469	0.9084	-0.1386	yes	down	0.07139	0.1286	0.7047	1.0408	0.0577	no	up	0.1065	0.1506	0.6686	0.9455	-0.0808	no	down	B(ii)	6851-51-0	132.113	7.0681	M+H	C5H13N3O	42.7
Neocnidilide	9.324e-05	0.002128	1.0593	1.0298	0.0424	yes	up	8.247e-05	0.0004363	0.8187	1.0406	0.0574	no	up	0.000117	0.0003824	0.6281	1.0334	0.0474	no	up	0.04936	0.1265	0.4691	1.0105	0.0151	no	up	0.2252	0.3181	0.2978	0.9931	-0.01	no	down	0.3332	0.4012	0.1402	1.0035	0.005	no	up	B(ii)	4567-33-3	253.144	9.8487	M+Hac-H	C12H18O2	56
Neolinustatin	0.6721	0.7688	0.1722	1.0056	0.008	no	up	0.8911	0.9152	0.0625	0.9977	-0.0033	no	down	0.007191	0.01293	0.7243	0.943	-0.0847	no	down	0.6	0.7286	0.2251	0.9922	-0.0113	no	down	0.01326	0.03572	1.0105	0.9452	-0.0814	yes	down	0.002424	0.006407	0.9144	0.9378	-0.0927	no	down	B(ii)	72229-42-6	446.166	4.0714	M+Na	C17H29NO11	64.4
Neopterin	0.0007883	0.007437	1.8702	1.1238	0.1684	yes	up	1.855e-05	0.0001442	1.539	1.1482	0.1994	yes	up	5.057e-08	9.612e-07	1.734	1.2554	0.3281	yes	up	0.313	0.4702	0.5252	1.0218	0.031	no	up	6.6e-06	0.0002581	1.6695	1.0933	0.1287	yes	up	0.0001082	0.0005488	1.3759	1.1171	0.1598	yes	up	B(ii)	2009-64-5	254.087	2.491	M+H	C9H11N5O4	55.4
Neryl glucoside	0.1905	0.3162	0.4362	0.9849	-0.022	no	down	0.0001741	0.0007724	0.9821	0.939	-0.0908	no	down	4.988e-05	0.0001904	0.9535	0.9202	-0.12	no	down	4.451e-06	0.0003303	1.2551	0.9534	-0.0688	yes	down	0.02467	0.05681	0.5997	0.9799	-0.0292	no	down	5.654e-06	5.74e-05	1.0197	0.9343	-0.098	yes	down	B(ii)	22850-13-1	317.196	5.0268	M+H	C16H28O6	45.7
Netilmicin	5.602e-06	0.0004182	2.0565	1.1284	0.1743	yes	up	1.915e-07	6.063e-06	1.6487	1.1742	0.2316	yes	up	6.99e-06	3.978e-05	1.2823	1.152	0.2041	yes	up	0.0001104	0.00213	1.1564	1.0406	0.0573	yes	up	0.1081	0.1778	0.5404	0.9811	-0.0275	no	down	0.1115	0.1566	0.4187	1.0209	0.0298	no	up	B(i)	56391-56-1	458.297	4.1159	M+H-H2O	C21H41N5O7	0
N-Feruloylglycine	0.02003	0.06446	1.256	1.0724	0.1009	yes	up	0.02239	0.0403	0.9558	1.0964	0.1328	no	up	3.489e-06	2.316e-05	1.5089	1.2397	0.31	yes	up	0.5843	0.7165	0.3722	1.0224	0.032	no	up	0.007415	0.02299	1.4652	1.1307	0.1772	yes	up	0.0007707	0.002552	1.375	1.156	0.2091	yes	up	B(i)	-	250.072	3.7971	M-H	C12H13NO5	0
N-hydroxy-L-tryptophan	0.9497	0.9679	0.0769	1.0008	0.0011	no	up	0.2279	0.2943	0.3698	0.9815	-0.0269	no	down	0.0002422	0.0007014	0.9229	0.9225	-0.1164	no	down	0.07964	0.1784	0.6461	0.9808	-0.028	no	down	0.0005632	0.003703	1.2181	0.9399	-0.0894	yes	down	7.48e-06	7.07e-05	1.1225	0.9218	-0.1175	yes	down	B(ii)	-	265.083	2.0659	M+FA-H	C11H12N2O3	50.8
Niazirinin	0.1666	0.2882	0.8551	0.9492	-0.0752	no	down	0.02598	0.04581	1.1902	0.8997	-0.1525	yes	down	8.231e-05	0.0002872	1.9533	0.7238	-0.4663	yes	down	0.05952	0.1448	1.1437	0.9478	-0.0774	no	down	0.0005869	0.003805	2.2868	0.8045	-0.3138	yes	down	2.583e-05	0.0001797	2.0948	0.7625	-0.3912	yes	down	B(ii)	1053643-44-9	322.128	3.1503	M+H	C16H19NO6	77.1
Nicotianamine	4.882e-05	0.001452	1.0516	1.0288	0.041	yes	up	8.294e-07	1.608e-05	1.0402	1.0599	0.084	yes	up	1.447e-05	7.096e-05	0.7619	1.0455	0.0642	no	up	0.0001107	0.00213	0.9991	1.0303	0.043	no	up	0.05072	0.09878	0.5383	0.9864	-0.0197	no	down	0.01063	0.02157	0.462	1.0163	0.0233	no	up	B(i)	34441-14-0	302.136	2.1526	M-H	C12H21N3O6	0
Nicotinamide	2.726e-05	0.00105	1.4925	1.0534	0.0751	yes	up	0.0002191	0.0009222	0.9599	1.0481	0.0677	no	up	0.08765	0.1184	0.3863	1.0177	0.0254	no	up	0.4937	0.6413	0.1784	0.9949	-0.0074	no	down	0.009116	0.02691	0.812	0.9711	-0.0423	no	down	0.001643	0.004706	0.7576	0.9661	-0.0497	no	down	B(i)	98-92-0	123.055	0.9645	M+H	C6H6N2O	0
Nicotinic acid	0.7463	0.8267	0.0612	0.9984	-0.0023	no	down	0.02778	0.04846	0.5901	1.0264	0.0376	no	up	1.198e-05	6.131e-05	0.872	1.0516	0.0726	no	up	0.02291	0.0724	0.8661	1.028	0.0399	no	up	0.04931	0.0966	0.658	1.0246	0.035	no	up	1.296e-05	0.0001067	1.0279	1.0533	0.0749	yes	up	B(i)	59-67-6	124.04	0.9217	M+H	C6H5NO2	0
Nicotinic acid ribonucleoside	0.002351	0.01501	1.3109	1.0551	0.0774	yes	up	0.0145	0.02796	0.9158	1.0625	0.0875	no	up	0.001337	0.002996	1.0686	1.1037	0.1424	yes	up	0.7146	0.8177	0.2294	1.007	0.0101	no	up	0.1677	0.252	0.7438	1.0388	0.0549	no	up	0.05464	0.08551	0.7151	1.0461	0.065	no	up	B(ii)	4013-06-03	298.115	3.7507	M+ACN+H	C11H14NO6+	41.8
Nicotyrine	0.07865	0.1699	1.0105	1.1191	0.1623	no	up	0.002865	0.007249	1.2789	1.2792	0.3552	yes	up	2.984e-07	3.523e-06	2.1116	1.9038	0.9289	yes	up	0.08007	0.1791	1.1743	1.143	0.1928	no	up	5.524e-05	0.0008262	2.6054	1.4884	0.5737	yes	up	3.625e-06	4.15e-05	2.2804	1.7012	0.7666	yes	up	B(ii)	487-19-4	203.082	4.2691	M+FA-H	C10H10N2	55.1
N-Linoleoyl Valine	0.03155	0.08863	1.2464	0.928	-0.1079	yes	down	8.267e-05	0.0004368	1.6376	0.833	-0.2637	yes	down	0.0001594	0.0004952	1.7901	0.7123	-0.4894	yes	down	0.01225	0.04652	1.5603	0.8976	-0.1558	yes	down	0.03772	0.07866	1.4446	0.8552	-0.2257	yes	down	0.001953	0.005388	1.7201	0.7676	-0.3815	yes	down	B(ii)	-	412.342	12.9646	M+CH3OH+H	C23H41NO3	53.5
N-Methyl-1-deoxynojirimycin	0.02567	0.07661	1.0506	1.0382	0.054	yes	up	0.01161	0.02326	0.5951	1.0227	0.0324	no	up	0.5034	0.556	0.1288	1.0042	0.0061	no	up	0.3618	0.5185	0.5363	0.9851	-0.0216	no	down	0.0712	0.1283	0.6449	0.9819	-0.0263	no	down	0.05435	0.08515	0.6633	0.9673	-0.0479	no	down	B(ii)	69567-10-8	210.134	3.5642	M+CH3OH+H	C7H15NO4	53.8
N-Methylanthranilic Acid	0.09502	0.194	0.6787	1.0359	0.0509	no	up	0.0001597	0.0007229	1.0782	1.101	0.1389	yes	up	0.0001186	0.0003868	0.9661	1.1121	0.1533	no	up	0.01738	0.05949	1.0581	1.0629	0.088	yes	up	0.6267	0.7094	0.1728	1.0101	0.0144	no	up	0.009446	0.01953	0.8184	1.0736	0.1024	no	up	B(i)	119-68-6	150.055	5.1572	M-H	C8H9NO2	0
Nonane-4,6-dione	0.02715	0.0796	1.0379	1.0449	0.0633	yes	up	1.709e-06	2.67e-05	1.4942	1.1498	0.2013	yes	up	1.03e-07	1.613e-06	1.536	1.2189	0.2856	yes	up	1.443e-05	0.0006358	1.7622	1.1004	0.138	yes	up	0.0001912	0.001827	1.2025	1.0602	0.0843	yes	up	3.544e-07	7.762e-06	1.5837	1.1666	0.2223	yes	up	B(i)	-	201.113	4.4536	M+FA-H	C9H16O2	0
Nordihydrocapsiate	7.819e-05	0.001904	1.425	0.9418	-0.0866	yes	down	1.703e-06	2.663e-05	1.1363	0.9244	-0.1134	yes	down	1.387e-05	6.878e-05	0.9451	0.9241	-0.1138	no	down	0.0886	0.1921	0.5926	0.9816	-0.0269	no	down	0.9768	0.9836	0.0431	0.9997	-0.0004	no	down	0.138	0.1883	0.3795	0.9813	-0.0272	no	down	B(i)	-	295.19	12.6207	M+H	C17H26O4	0
Norecasantalol	0.03569	0.0968	0.7896	0.9721	-0.0409	no	down	6.447e-06	6.726e-05	1.0152	0.9366	-0.0945	yes	down	0.0002924	0.000821	0.7136	0.9527	-0.0699	no	down	0.01113	0.0435	0.9227	0.9635	-0.0536	no	down	0.09361	0.159	0.5004	1.0172	0.0246	no	up	0.147	0.1986	0.3739	0.9801	-0.029	no	down	B(i)	59460-65-0	167.143	5.2791	M+H	C11H18O	0
Norsecoswartzianin	1.283e-07	5.085e-05	2.4153	1.149	0.2003	yes	up	2.874e-11	1.729e-08	2.1798	1.2608	0.3343	yes	up	2.364e-12	8.01e-10	1.9557	1.2962	0.3743	yes	up	2.523e-06	0.0002433	2.0111	1.0973	0.1339	yes	up	0.001263	0.006382	0.927	1.0281	0.04	no	up	1.109e-07	3.476e-06	1.5924	1.1282	0.174	yes	up	B(i)	-	235.134	6.6139	M-H	C14H20O3	0
Nortricycloekasantalic acid	0.7774	0.8496	0.1605	1.0044	0.0063	no	up	0.4466	0.5205	0.2042	0.9885	-0.0166	no	down	0.00229	0.004759	0.8495	0.9192	-0.1216	no	down	0.1591	0.2898	0.5018	0.9842	-0.0229	no	down	0.001814	0.008237	1.2118	0.9298	-0.105	yes	down	0.0005766	0.002032	1.0636	0.9152	-0.1279	yes	down	B(i)	59300-52-6	181.122	14.0294	M+H	C11H16O2	0
O-Acetyl-L-homoserine	0.3442	0.4824	0.4684	1.0095	0.0136	no	up	0.4235	0.4977	0.3018	0.9872	-0.0186	no	down	0.01163	0.01973	0.7443	0.9536	-0.0686	no	down	0.1115	0.2252	0.8007	0.9779	-0.0323	no	down	0.08015	0.1406	0.906	0.966	-0.0499	no	down	0.001184	0.003604	1.0512	0.9446	-0.0822	yes	down	B(i)	7540-67-2	162.076	2.8657	M+H	C6H11NO4	0
Oblongolide	0.0004165	0.005022	1.6304	1.0664	0.0927	yes	up	3.69e-07	9.426e-06	1.5759	1.1265	0.1719	yes	up	1.864e-07	2.482e-06	1.3833	1.1374	0.1857	yes	up	0.001175	0.009586	1.4607	1.0564	0.0792	yes	up	0.3728	0.4749	0.3486	1.0096	0.0138	no	up	0.0003697	0.001425	1.0965	1.0666	0.093	yes	up	B(i)	97344-05-3	221.154	11.0025	M+H	C14H20O2	0
Ochratoxin beta	0.924	0.9522	0.0225	0.9986	-0.002	no	down	0.02364	0.04225	0.5767	0.9686	-0.0461	no	down	5.718e-07	5.806e-06	0.9629	0.9133	-0.1308	no	down	0.09656	0.2038	0.7241	0.9699	-0.044	no	down	0.001877	0.008436	1.0639	0.943	-0.0847	yes	down	0.0001082	0.0005488	1.0669	0.9146	-0.1287	yes	down	B(i)	-	221.045	3.8097	M-H	C11H10O5	0
O-Cresol	0.9324	0.9568	0.0044	0.9997	-0.0004	no	down	0.00468	0.0109	0.4262	0.9851	-0.0216	no	down	1.412e-05	6.965e-05	0.8134	0.9364	-0.0948	no	down	0.004159	0.02228	0.6203	0.9854	-0.0212	no	down	0.0001378	0.00149	1.0397	0.9505	-0.0732	yes	down	1.351e-05	0.0001099	0.9517	0.9366	-0.0944	no	down	B(i)	95-48-7	109.065	4.2286	M+H	C7H8O	0
Octacosanoic acid	0.8826	0.9254	0.0368	0.9988	-0.0017	no	down	3.303e-05	0.0002199	0.9278	0.9632	-0.0541	no	down	2.081e-07	2.704e-06	0.8436	0.9605	-0.0581	no	down	0.001078	0.009066	1.2026	0.9644	-0.0524	yes	down	0.5647	0.6545	0.1049	0.9972	-0.004	no	down	0.0001948	0.0008616	0.9235	0.9617	-0.0564	no	down	B(ii)	506-48-9	424.426	3.1298	M+	C28H56O2	72
Octadec-9-ene-1,18-dioic-acid	0.0008921	0.008013	1.4387	1.0472	0.0666	yes	up	0.0001167	0.0005671	1.1319	1.0596	0.0835	yes	up	0.886	0.9047	0.065	1.0019	0.0027	no	up	0.1643	0.2964	0.5357	1.0118	0.0169	no	up	0.000311	0.002517	1.3718	0.9455	-0.0808	yes	down	0.002133	0.005776	0.8938	0.9567	-0.0639	no	down	B(i)	-	311.223	12.4395	M-H	C18H32O4	0
Octadeca-6,8,10,12-tetraenoic acid	0.04298	0.1104	0.8427	1.0224	0.032	no	up	0.1367	0.1902	0.4513	1.0169	0.0242	no	up	0.01041	0.01789	0.6259	0.9644	-0.0523	no	down	0.5365	0.6778	0.1902	0.9947	-0.0077	no	down	0.0004365	0.003132	1.2975	0.9483	-0.0765	yes	down	0.0001008	0.0005194	1.0747	0.9433	-0.0842	yes	down	B(i)	-	277.216	13.3058	M+H	C18H28O2	0
Octadeca-8,10,12-triynoic acid	0.0008233	0.007625	1.6739	1.0938	0.1294	yes	up	2.735e-07	7.709e-06	1.9034	1.2375	0.3074	yes	up	7.723e-07	7.291e-06	1.5553	1.2255	0.2933	yes	up	1.306e-05	0.0005964	2.0851	1.1313	0.178	yes	up	0.5412	0.6339	0.2188	0.9903	-0.0141	no	down	4.97e-05	0.0002963	1.3415	1.1203	0.1639	yes	up	B(i)	-	273.185	9.556	M+H	C18H24O2	0
Octadecanedioic acid	0.8372	0.8938	0.0823	0.9972	-0.0041	no	down	0.0003503	0.001331	1.2458	0.8955	-0.1593	yes	down	1.743e-07	2.364e-06	1.4789	0.8136	-0.2976	yes	down	0.0001954	0.003027	1.7966	0.898	-0.1552	yes	down	0.001643	0.007661	1.3862	0.9086	-0.1383	yes	down	2.938e-08	1.368e-06	1.7333	0.8159	-0.2935	yes	down	B(ii)	871-70-5	315.253	12.3	M+H	C18H34O4	49.3
Oleanolic acid	0.424	0.5582	0.5326	0.9354	-0.0963	no	down	2.868e-05	0.0001983	2.4087	1.7131	0.7766	yes	up	2.424e-08	5.69e-07	2.5681	2.0636	1.0452	yes	up	9.207e-06	0.0004899	3.5902	1.8314	0.8729	yes	up	0.002394	0.01005	1.9921	1.2046	0.2686	yes	up	5.334e-09	4.309e-07	3.0715	2.2061	1.1415	yes	up	B(i)	508-02-1	439.357	15.1211	M+H-H2O	C30H48O3	0
Oleoylethanolamide	0.1109	0.2164	0.728	1.0259	0.0369	no	up	0.3231	0.3955	0.3403	0.981	-0.0277	no	down	0.3016	0.3543	0.2666	1.0188	0.0268	no	up	0.03176	0.09187	1.0026	0.9562	-0.0647	yes	down	0.08757	0.1507	0.6671	1.0386	0.0546	no	up	0.6719	0.7257	0.1287	0.993	-0.0101	no	down	B(i)	111-58-0	326.305	14.1362	M+H	C20H39NO2	0
Oleoylglycerone phosphate	0.0543	0.1303	0.917	0.9651	-0.0513	no	down	1.128e-05	9.976e-05	1.3906	0.89	-0.1681	yes	down	3.673e-07	4.133e-06	1.4965	0.8283	-0.2718	yes	down	5.041e-05	0.001328	1.6112	0.9223	-0.1168	yes	down	4.625e-05	0.0007346	1.2785	0.9306	-0.1037	yes	down	5.998e-07	1.128e-05	1.5397	0.8583	-0.2205	yes	down	B(i)	-	433.236	15.4703	M-H	C21H39O7P	0
Onchidal	0.0001837	0.003169	1.2878	0.9586	-0.0609	yes	down	3.048e-06	3.965e-05	1.1447	0.9333	-0.0995	yes	down	0.0001712	0.0005245	0.8865	0.939	-0.0908	no	down	0.007777	0.03404	0.9109	0.9736	-0.0386	no	down	0.6195	0.7033	0.1377	1.0061	0.0088	no	up	0.09821	0.1404	0.4551	0.9795	-0.0298	no	down	B(i)	67656-42-2	277.18	12.6207	M+H	C17H24O3	0
Oncostemonol B	0.2659	0.4023	0.4784	0.9834	-0.0242	no	down	0.0002219	0.000932	1.1377	0.9301	-0.1045	yes	down	0.001492	0.003288	0.8244	0.9441	-0.083	no	down	0.01443	0.0522	1.2183	0.9458	-0.0803	yes	down	0.4343	0.5338	0.4337	1.015	0.0215	no	up	0.05802	0.08991	0.6515	0.96	-0.0588	no	down	B(i)	-	483.311	10.9805	M+H	C30H42O5	0
Opc-4:0	0.2951	0.433	0.4696	1.0121	0.0173	no	up	0.002065	0.005554	0.851	1.0496	0.0699	no	up	0.0001691	0.0005193	0.8318	1.0612	0.0857	no	up	0.002751	0.01683	1.062	1.0371	0.0525	yes	up	0.2248	0.3177	0.3824	1.011	0.0158	no	up	6.629e-05	0.0003723	0.8702	1.0485	0.0684	no	up	B(i)	-	221.154	11.3676	M+H-H2O	C14H22O3	0
O-Phthalaldehyde	0.04311	0.1106	0.834	0.9382	-0.0921	no	down	0.27	0.3398	0.4615	1.0697	0.0973	no	up	9.286e-06	4.997e-05	1.7057	1.464	0.5499	yes	up	0.04565	0.1194	1.2403	1.1402	0.1893	yes	up	0.0004175	0.003043	2.3087	1.3685	0.4526	yes	up	2.083e-06	2.78e-05	2.1545	1.5605	0.642	yes	up	B(i)	-	133.028	2.4938	M-H	C8H6O2	0
Orientin	0.0001102	0.002321	2.2662	0.8937	-0.1621	yes	down	6.245e-07	1.334e-05	2.2366	0.7867	-0.3461	yes	down	1.923e-05	8.859e-05	1.7639	0.8063	-0.3106	yes	down	0.0008485	0.007817	2.1343	0.8803	-0.184	yes	down	0.5213	0.6152	0.3977	1.0249	0.0355	no	up	0.01162	0.02319	1.204	0.9022	-0.1485	yes	down	B(i)	28608-75-5	447.094	3.8186	M-H	C21H20O11	0
Oryzalexin A	0.02273	0.07042	1.3019	0.9446	-0.0822	yes	down	0.0001319	0.0006235	1.3508	0.9017	-0.1492	yes	down	0.003879	0.007527	0.8232	0.9432	-0.0844	no	down	0.06157	0.1486	0.9833	0.9546	-0.067	no	down	0.01996	0.04839	1.0073	1.0459	0.0648	yes	up	0.9395	0.9521	0.0163	0.9985	-0.0022	no	down	B(ii)	85394-31-6	335.258	4.6606	M+CH3OH+H	C20H30O2	49.6
Oscr#20	0.4271	0.561	0.3599	1.0089	0.0128	no	up	0.008733	0.01832	0.8694	1.0516	0.0725	no	up	0.1128	0.148	0.447	1.028	0.0398	no	up	0.02448	0.07598	1.0773	1.0422	0.0597	yes	up	0.2659	0.3633	0.4605	0.9776	-0.0328	no	down	0.2714	0.3363	0.355	1.0189	0.0269	no	up	B(i)	-	311.221	8.9703	M+H-2H2O	C18H34O6	0
Osmundalactone	1.512e-08	1.876e-05	2.591	1.1961	0.2584	yes	up	2.722e-08	1.748e-06	1.863	1.2179	0.2844	yes	up	2.966e-09	1.264e-07	1.3664	1.1633	0.2182	yes	up	0.2563	0.4084	0.526	1.0182	0.026	no	up	0.006324	0.02044	0.9792	0.9552	-0.0662	no	down	0.04026	0.066	0.562	0.9725	-0.0402	no	down	B(ii)	69308-39-0	170.081	9.2703	M+ACN+H	C6H8O3	49.3
o-Tyrosine	0.05628	0.1338	0.6793	0.983	-0.0248	no	down	0.2573	0.326	0.2938	0.9887	-0.0165	no	down	3.757e-05	0.0001518	0.9577	0.9313	-0.1027	no	down	0.4304	0.5862	0.2012	1.0058	0.0083	no	up	8.902e-05	0.001118	1.3441	0.942	-0.0862	yes	down	4.579e-05	0.0002781	0.9785	0.9474	-0.0779	no	down	B(i)	2370-61-8	180.066	1.0015	M-H	C9H11NO3	0
Oxiglutatione	0.0002092	0.003372	0.6362	1.0142	0.0203	no	up	3.54e-05	0.0002311	2.5117	1.5132	0.5976	yes	up	7.441e-08	1.274e-06	2.0791	1.4572	0.5432	yes	up	4.483e-05	0.001241	3.4899	1.4921	0.5773	yes	up	0.5	0.5957	0.599	0.963	-0.0545	no	down	9.882e-08	3.211e-06	2.3839	1.4368	0.5228	yes	up	B(i)	27025-41-8	611.145	0.9599	M-H	C20H32N6O12S2	0
O-Xylene	0.0001544	0.002864	1.1629	1.0374	0.0529	yes	up	1.911e-06	2.874e-05	1.1651	1.0787	0.1093	yes	up	8.115e-08	1.364e-06	1.0062	1.0817	0.1133	yes	up	0.0005893	0.006176	1.1607	1.0399	0.0564	yes	up	0.7061	0.7771	0.1416	1.0028	0.004	no	up	3.954e-05	0.000249	0.8371	1.0427	0.0604	no	up	B(i)	95-47-6	107.086	9.5333	M+H	C8H10	0
Paeonoside	0.003756	0.02051	0.9996	0.9734	-0.0389	no	down	8.218e-05	0.000435	0.9165	0.9588	-0.0607	no	down	4.127e-05	0.0001636	1.1264	0.9135	-0.1306	yes	down	0.01027	0.0412	0.6921	0.985	-0.0218	no	down	0.002394	0.01005	1.1398	0.9527	-0.0699	yes	down	0.0004418	0.001642	1.0609	0.9384	-0.0917	yes	down	B(i)	20309-70-0;25615-14-9	327.109	3.0662	M-H	C15H20O8	0
Palmitic amide	0.1764	0.3003	0.5514	1.0154	0.022	no	up	0.05549	0.08749	0.5045	1.0206	0.0294	no	up	0.01926	0.03075	0.5048	0.9761	-0.0349	no	down	0.6023	0.7304	0.1683	1.0052	0.0074	no	up	0.0002189	0.002008	1.2049	0.9564	-0.0643	yes	down	0.001508	0.004397	0.8422	0.9613	-0.0569	no	down	B(ii)	629-54-9	256.263	0.6732	M+H	C16H33NO	63.9
Palmityl Trifluoromethyl Ketone	0.02836	0.08212	1.2338	1.0684	0.0955	yes	up	0.01734	0.03254	0.8861	1.0707	0.0985	no	up	0.1846	0.229	0.3946	0.9597	-0.0593	no	down	0.9053	0.9443	0.0557	1.0021	0.003	no	up	0.0003693	0.002815	1.5486	0.8964	-0.1578	yes	down	0.0008851	0.002853	1.1612	0.8983	-0.1548	yes	down	B(i)	-	309.242	11.1157	M+H	C17H31F3O	0
Palutropone	0.0007619	0.007288	1.0197	0.9653	-0.0509	yes	down	4.046e-06	4.831e-05	1.1208	0.9202	-0.12	yes	down	6.58e-07	6.473e-06	1.1875	0.8748	-0.1929	yes	down	0.001285	0.01021	1.1279	0.9533	-0.069	yes	down	0.007007	0.02205	0.9495	0.9507	-0.0729	no	down	2.714e-05	0.0001864	1.1525	0.9063	-0.142	yes	down	B(i)	-	173.096	6.4374	M+H	C12H12O	0
P-Aminobenzoic acid	0.002599	0.0161	1.3097	0.9514	-0.0718	yes	down	0.002498	0.006485	0.861	1.0458	0.0646	no	up	0.7973	0.8283	0.1126	1.0073	0.0105	no	up	4.726e-05	0.001282	1.9085	1.0992	0.1364	yes	up	0.2041	0.2943	0.6708	0.9632	-0.0541	no	down	0.08035	0.1186	0.7739	1.0587	0.0823	no	up	B(ii)	150-13-0	176.011	5.6818	M+K	C7H7NO2	49.5
Panaxacol	0.0001146	0.002388	1.7371	1.0879	0.1215	yes	up	6.836e-07	1.418e-05	1.685	1.1755	0.2332	yes	up	7.937e-09	2.591e-07	1.8084	1.2776	0.3534	yes	up	1.642e-06	0.0002006	1.6918	1.0805	0.1117	yes	up	3.203e-06	0.0001977	1.6074	1.0869	0.1202	yes	up	7.669e-10	1.256e-07	1.7452	1.1744	0.2319	yes	up	B(ii)	106828-96-0	323.187	10.1142	M+FA-H	C17H26O3	67.4
Panaxjapyne C	0.08316	0.1768	0.8042	1.0306	0.0435	no	up	7.146e-05	0.0003909	1.3546	1.1374	0.1858	yes	up	8.727e-09	2.767e-07	1.8358	1.3292	0.4105	yes	up	7.279e-05	0.001647	1.718	1.1036	0.1422	yes	up	1.903e-06	0.0001617	2.0738	1.1686	0.2248	yes	up	8.305e-10	1.289e-07	2.0436	1.2897	0.367	yes	up	B(i)	-	279.195	10.1839	M+H	C17H26O3	0
Panaxynol	1.601e-05	0.0007434	2.432	1.2729	0.3481	yes	up	1.276e-07	4.608e-06	2.225	1.4914	0.5766	yes	up	2.502e-09	1.145e-07	2.1594	1.6459	0.7189	yes	up	2.211e-05	0.000823	2.0908	1.1716	0.2285	yes	up	0.0001542	0.001588	1.5282	1.1036	0.1423	yes	up	1.681e-08	9.282e-07	1.9092	1.2931	0.3708	yes	up	B(ii)	21852-80-2;81203-57-8	245.19	7.2303	M+H	C17H24O	40.7
Panaxytriol	1.193e-06	0.0001832	2.1912	1.1384	0.187	yes	up	4.083e-09	5.472e-07	1.9953	1.2456	0.3168	yes	up	3.678e-10	2.838e-08	1.8864	1.3084	0.3878	yes	up	4.342e-08	3.556e-05	1.8713	1.0941	0.1298	yes	up	1.534e-06	0.0001494	1.2354	1.0504	0.071	yes	up	2.672e-10	6.107e-08	1.6298	1.1493	0.2008	yes	up	B(ii)	87005-03-6	323.187	10.5591	M+FA-H	C17H26O3	75
P-Anisic Acid	0.01563	0.05425	1.0456	1.0451	0.0637	yes	up	0.0005525	0.00191	1.0169	1.0849	0.1175	yes	up	0.002404	0.004961	0.6906	1.059	0.0827	no	up	0.02778	0.08335	0.8531	1.038	0.0538	no	up	0.1039	0.1723	0.5645	0.9761	-0.0348	no	down	0.305	0.3717	0.2477	1.0132	0.019	no	up	B(i)	100-09-4	151.039	2.7618	M-H	C8H8O3	0
Pantetheine	0.001536	0.01133	1.4426	1.0668	0.0933	yes	up	6.81e-05	0.0003771	1.3254	1.1129	0.1544	yes	up	2.983e-07	3.523e-06	1.4875	1.1823	0.2415	yes	up	0.02679	0.08123	0.9874	1.0432	0.0611	no	up	0.002678	0.01094	1.1873	1.0623	0.0872	yes	up	2.431e-05	0.0001715	1.334	1.1082	0.1482	yes	up	B(i)	496-65-1	277.123	3.5479	M-H	C11H22N2O4S	0
Panthenol	5.548e-05	0.001564	1.6774	0.9174	-0.1244	yes	down	3.564e-05	0.0002321	1.1335	0.9216	-0.1178	yes	down	1.135e-06	9.86e-06	1.0794	0.9037	-0.1461	yes	down	0.7284	0.827	0.0751	1.0046	0.0066	no	up	0.07126	0.1284	0.5636	0.9806	-0.0283	no	down	0.2199	0.2812	0.3164	0.9851	-0.0217	no	down	B(i)	81-13-0	206.139	3.2976	M+H	C9H19NO4	0
Parakmerin A	2.841e-05	0.00107	2.1623	1.1522	0.2044	yes	up	0.0002876	0.001139	1.4569	1.1626	0.2174	yes	up	0.0154	0.02528	0.8342	1.0957	0.1318	no	up	0.7539	0.8445	0.2289	1.0091	0.013	no	up	0.1336	0.21	0.8006	0.9424	-0.0856	no	down	0.1378	0.188	0.5946	0.951	-0.0725	no	down	B(ii)	119555-99-6	277.123	3.2354	M-H2O-H	C19H20O3	41.5
Parthenolide	0.002086	0.01388	1.0464	1.0367	0.052	yes	up	1.273e-05	0.0001091	1.0566	1.0734	0.1021	yes	up	3.199e-07	3.711e-06	1.1003	1.1079	0.1478	yes	up	0.000551	0.005918	1.0338	1.0354	0.0502	yes	up	0.001066	0.005696	0.8507	1.0321	0.0456	no	up	1.65e-06	2.339e-05	1.0321	1.0687	0.0958	yes	up	B(i)	20554-84-1	249.149	5.5765	M+H	C15H20O3	0
Paucine	0.0008439	0.007738	1.7651	1.105	0.1441	yes	up	2.039e-05	0.0001543	1.3853	1.1292	0.1753	yes	up	0.01207	0.02037	0.9898	1.1194	0.1627	no	up	0.2674	0.4207	0.5266	1.0219	0.0312	no	up	0.8026	0.8552	0.1337	0.9913	-0.0125	no	down	0.7287	0.7764	0.1835	1.013	0.0187	no	up	B(ii)	29554-26-5	305.145	9.7094	M+CH3OH+Na	C13H18N2O3	46.8
Pc(16:0/0:0)	0.7931	0.8611	0.1756	0.9949	-0.0073	no	down	0.03419	0.05783	0.7749	1.0489	0.0688	no	up	0.0001009	0.0003382	1.1526	1.1097	0.1502	yes	up	0.01601	0.05608	1.2122	1.0542	0.0762	yes	up	0.005828	0.01922	1.2071	1.058	0.0814	yes	up	3.37e-05	0.0002202	1.3989	1.1154	0.1575	yes	up	B(i)	-	496.34	3.7942	M+H	C24H50NO7P	0
Pe(16:0/0:0)	0.29	0.4276	0.5489	1.0264	0.0376	no	up	0.0006068	0.002054	1.3288	1.1145	0.1565	yes	up	1.242e-05	6.307e-05	1.4739	1.1855	0.2455	yes	up	0.004134	0.02219	1.57	1.0859	0.1189	yes	up	0.01247	0.0341	1.2348	1.0637	0.0891	yes	up	5.588e-05	0.0003249	1.5787	1.155	0.2079	yes	up	B(i)	-	454.293	4.0304	M+H	C21H44NO7P	0
Pe(16:1/0:0)	4.991e-05	0.001464	2.9507	1.4856	0.571	yes	up	7.413e-06	7.431e-05	2.6431	1.8476	0.8856	yes	up	4.689e-08	9.168e-07	2.66	2.1574	1.1093	yes	up	0.001885	0.0131	2.2624	1.2436	0.3146	yes	up	0.007617	0.02346	1.7735	1.1677	0.2237	yes	up	6.519e-07	1.195e-05	2.3491	1.4522	0.5382	yes	up	B(i)	-	450.263	12.8149	M-H	C21H42NO7P	0
Pe(18:2/0:0)	0.6881	0.7813	0.1673	0.9938	-0.009	no	down	0.2696	0.3394	0.3373	0.982	-0.0263	no	down	0.009928	0.01717	0.7485	1.0657	0.0918	no	up	0.3787	0.535	0.3907	0.9881	-0.0173	no	down	0.001532	0.007299	1.3362	1.0853	0.1181	yes	up	0.003508	0.008635	0.965	1.0724	0.1008	no	up	B(i)	-	476.279	13.0521	M-H	C23H44NO7P	0
Pe(18:3/0:0)	0.4349	0.5686	0.3188	1.0072	0.0103	no	up	0.004319	0.01019	0.921	1.0647	0.0905	no	up	1.242e-06	1.057e-05	1.6802	1.2322	0.3012	yes	up	0.005327	0.02634	1.1998	1.0571	0.0802	yes	up	8.374e-05	0.001076	2.0561	1.1573	0.2107	yes	up	1.056e-06	1.708e-05	1.9347	1.2234	0.2909	yes	up	B(i)	-	474.263	12.6805	M-H	C23H42NO7P	0
Pe(19:0/0:0)	0.7018	0.7922	0.1369	1.0063	0.009	no	up	0.002785	0.007078	1.0266	1.062	0.0868	yes	up	1.098e-05	5.711e-05	1.2758	1.1166	0.1591	yes	up	0.006163	0.02895	1.3263	1.0554	0.0778	yes	up	0.003837	0.01419	1.2045	1.0513	0.0722	yes	up	2.257e-05	0.0001616	1.4416	1.1096	0.1501	yes	up	B(i)	-	496.34	3.5432	M+H	C24H50NO7P	0
Pe(o-13:1/3:0)	0.002014	0.01354	2.2325	1.2623	0.336	yes	up	2.816e-05	0.0001955	2.2545	1.5229	0.6068	yes	up	7.346e-08	1.261e-06	2.3982	1.7811	0.8328	yes	up	0.005367	0.02645	2.0161	1.2065	0.2708	yes	up	0.003355	0.01289	1.8274	1.1695	0.2259	yes	up	4.334e-06	4.753e-05	2.2418	1.411	0.4967	yes	up	B(i)	-	452.277	12.8271	M+H	C21H42NO7P	0
Pe(o-16:2/2:0)	0.2043	0.3329	0.5394	0.9839	-0.0235	no	down	0.01421	0.0275	0.5738	0.9763	-0.0346	no	down	0.01045	0.01795	0.5414	1.0293	0.0416	no	up	0.4579	0.6108	0.2836	0.9923	-0.0111	no	down	4.882e-06	0.0002296	1.2824	1.0542	0.0762	yes	up	0.001718	0.004872	0.8615	1.0462	0.0651	no	up	B(i)	-	478.293	13.1474	M+H	C23H44NO7P	0
Pe(o-16:3/2:0)	0.4337	0.5675	0.2947	0.9883	-0.017	no	down	0.0002283	0.0009523	1.1429	1.0888	0.1227	yes	up	5.891e-07	5.933e-06	1.8332	1.2898	0.3671	yes	up	3.056e-05	0.0009868	1.762	1.1017	0.1397	yes	up	1.432e-05	0.0003863	2.2684	1.1846	0.2444	yes	up	2.744e-07	6.544e-06	2.196	1.3051	0.3841	yes	up	B(i)	-	476.277	12.6898	M+H	C23H42NO7P	0
Pectinolide B	0.2415	0.3752	0.6165	1.0226	0.0323	no	up	0.01386	0.02692	0.8135	1.065	0.0908	no	up	0.0001667	0.0005135	1.1841	1.1451	0.1955	yes	up	0.0366	0.1018	0.8537	1.0414	0.0586	no	up	0.008166	0.02472	1.1437	1.0752	0.1047	yes	up	0.0001824	0.0008182	1.2592	1.1198	0.1632	yes	up	B(i)	-	267.124	5.7217	M-H	C14H20O5	0
Pelargonidin 3-rhamnoside 5-glucoside	8.552e-05	0.002016	2.377	0.8575	-0.2218	yes	down	0.0005281	0.001844	2.5097	0.6297	-0.6672	yes	down	6.29e-06	3.665e-05	3.2279	0.221	-2.1777	yes	down	0.01216	0.04627	2.5618	0.7344	-0.4455	yes	down	0.005313	0.01795	3.1152	0.351	-1.5104	yes	down	3.841e-05	0.0002439	3.3583	0.2578	-1.9559	yes	down	B(ii)	53925-32-9	600.142	3.3956	M+Na-2H	C27H31O14+	40.4
Penidienone	0.0001234	0.002492	2.1179	1.1349	0.1826	yes	up	1.362e-07	4.818e-06	1.9238	1.233	0.3021	yes	up	7.893e-08	1.333e-06	1.6654	1.2464	0.3178	yes	up	0.001129	0.009349	1.6722	1.0864	0.1196	yes	up	0.4585	0.557	0.3224	1.0109	0.0157	no	up	0.0004479	0.00166	1.228	1.0983	0.1352	yes	up	B(i)	-	203.143	11.0025	M+H	C14H18O	0
Penihydrone	0.0001837	0.003169	1.103	1.0349	0.0494	yes	up	1.598e-06	2.552e-05	1.1878	1.0841	0.1165	yes	up	2.957e-10	2.428e-08	1.3927	1.1589	0.2128	yes	up	0.0001881	0.002965	1.264	1.0476	0.067	yes	up	7.558e-06	0.0002771	1.4045	1.069	0.0963	yes	up	4.598e-09	3.958e-07	1.433	1.1199	0.1634	yes	up	B(i)	-	221.154	11.778	M+H-H2O	C14H22O3	0
Pentadecanal	0.5771	0.6926	0.2155	0.9941	-0.0085	no	down	0.02989	0.0516	0.6966	1.0497	0.07	no	up	1.032e-06	9.16e-06	1.1604	1.1384	0.187	yes	up	0.01348	0.04983	1.1034	1.0559	0.0785	yes	up	0.00134	0.006644	1.3188	1.0845	0.117	yes	up	2.183e-07	5.543e-06	1.3862	1.1451	0.1955	yes	up	B(i)	2765/11/9;2765-11-9	225.222	14.1247	M-H	C15H30O	0
Pentalenolactone O	0.03897	0.103	1.0194	0.9534	-0.0688	yes	down	0.0147	0.02826	0.881	0.9424	-0.0855	no	down	0.01511	0.02486	0.7196	0.9448	-0.0819	no	down	0.5609	0.6983	0.3191	0.9885	-0.0167	no	down	0.9003	0.9284	0.0058	1.0025	0.0037	no	up	0.6295	0.6873	0.1466	0.991	-0.0131	no	down	B(i)	-	295.118	12.2775	M+H	C15H18O6	0
Perilloside A	0.003284	0.01883	1.5702	1.0707	0.0985	yes	up	0.1157	0.1647	0.6365	1.0369	0.0523	no	up	0.9164	0.9303	0.0116	0.9979	-0.0031	no	down	0.1384	0.2625	0.7445	0.9685	-0.0462	no	down	0.1141	0.1856	0.7362	0.9623	-0.0554	no	down	0.0042	0.01002	1.0373	0.932	-0.1016	yes	down	B(ii)	-	315.177	8.5869	M+H	C16H26O6	50.8
Petasitolone	0.004405	0.02272	1.4039	1.0667	0.0931	yes	up	0.001141	0.003415	1.1646	1.1041	0.1428	yes	up	7.608e-08	1.296e-06	1.7606	1.2815	0.3579	yes	up	0.05302	0.133	0.8578	1.0351	0.0497	no	up	3.523e-06	0.0002034	2.0689	1.1607	0.215	yes	up	1.497e-08	8.572e-07	1.8042	1.2014	0.2647	yes	up	B(ii)	35124-22-2	295.192	10.8544	M+Hac-H	C15H24O2	46.4
Phaseolic acid	0.001483	0.01106	1.3546	1.0592	0.083	yes	up	3.837e-05	0.0002452	1.758	1.2134	0.2791	yes	up	1.179e-07	1.786e-06	1.8305	1.3018	0.3806	yes	up	0.0002734	0.003753	2.0597	1.1456	0.1961	yes	up	0.02533	0.058	1.151	1.0729	0.1015	yes	up	2.1e-07	5.402e-06	1.9049	1.2291	0.2976	yes	up	B(ii)	53755-04-7;29533-15-1	243.124	5.0246	M-H2O-H	C12H22O6	63.8
Phe-Ala	0.002015	0.01354	1.6841	1.0762	0.106	yes	up	0.0001327	0.0006259	1.3705	1.1006	0.1382	yes	up	0.3372	0.3906	0.2782	1.0166	0.0237	no	up	0.154	0.2831	0.6818	1.0226	0.0323	no	up	9.598e-05	0.00117	1.5771	0.9237	-0.1145	yes	down	0.003164	0.007946	0.9787	0.9446	-0.0822	no	down	B(i)	3918-87-4	237.123	3.0697	M+H	C12H16N2O3	0
Phe-Ala-Thr	0.0006878	0.006846	1.114	1.0401	0.0568	yes	up	4.188e-05	0.0002611	1.0097	1.0661	0.0924	yes	up	0.0001974	0.0005914	0.8386	1.0672	0.0938	no	up	0.01559	0.05505	0.7682	1.025	0.0356	no	up	0.934	0.9529	0.0328	1.001	0.0014	no	up	0.03737	0.062	0.5135	1.026	0.037	no	up	B(i)	-	336.157	2.8377	M-H	C16H23N3O5	0
Phe-Asp-Leu	0.002777	0.01682	1.0809	1.0404	0.0572	yes	up	8.322e-05	0.000439	1.0116	1.0655	0.0915	yes	up	0.002019	0.004261	0.695	1.048	0.0677	no	up	0.03066	0.08962	0.709	1.0241	0.0343	no	up	0.1542	0.2356	0.5018	0.9836	-0.0238	no	down	0.517	0.5821	0.1518	1.0073	0.0105	no	up	B(i)	-	392.184	4.4078	M-H	C19H27N3O6	0
Phe-Glu	0.01291	0.04812	0.9164	1.0371	0.0525	no	up	0.0003283	0.001263	1.0712	1.0811	0.1125	yes	up	2.226e-06	1.642e-05	1.2733	1.146	0.1966	yes	up	0.01592	0.05583	0.9793	1.0425	0.06	no	up	0.004116	0.01496	1.1161	1.06	0.084	yes	up	2.942e-05	0.0001985	1.2536	1.105	0.144	yes	up	B(i)	3617-45-6	277.118	2.8502	M+H-H2O	C14H18N2O5	0
Phe-Glu-Ile	0.0006724	0.006754	1.1236	1.0412	0.0582	yes	up	5.725e-07	1.255e-05	1.0624	1.0658	0.0919	yes	up	1.455e-05	7.13e-05	0.7733	1.0508	0.0714	no	up	0.01935	0.06428	0.752	1.0237	0.0337	no	up	0.06121	0.1141	0.5202	0.9859	-0.0205	no	down	0.3163	0.3835	0.2173	1.0092	0.0133	no	up	B(i)	-	406.199	4.326	M-H	C20H29N3O6	0
Phe-Gly-Ile	9.927e-05	0.002184	1.3751	1.0481	0.0678	yes	up	2.408e-07	7.026e-06	1.1652	1.0677	0.0945	yes	up	2.225e-05	9.967e-05	0.802	1.0472	0.0666	no	up	0.01763	0.06006	0.7195	1.0187	0.0268	no	up	0.003389	0.01298	0.7466	0.9808	-0.028	no	down	0.919	0.9363	0.0383	0.9992	-0.0012	no	down	B(i)	-	334.178	4.5538	M-H	C17H25N3O4	0
Phe-Ile	0.09353	0.1919	0.9268	0.9375	-0.093	no	down	0.03067	0.05275	1.0085	1.1186	0.1617	yes	up	1.486e-07	2.099e-06	1.9168	1.3846	0.4695	yes	up	0.00295	0.01759	2.007	1.1931	0.2547	yes	up	0.000116	0.00133	2.2921	1.2378	0.3078	yes	up	2.376e-08	1.176e-06	2.4352	1.4768	0.5625	yes	up	B(i)	22951-94-6	279.17	3.8665	M+H	C15H22N2O3	0
Phe-Ile-Asp	0.01937	0.06301	0.9832	1.0433	0.0612	no	up	0.0002229	0.0009352	0.9683	1.0633	0.0885	no	up	3.908e-05	0.0001567	1.0025	1.0921	0.1271	yes	up	0.2289	0.3764	0.5055	1.0191	0.0273	no	up	0.0542	0.1039	0.6552	1.0272	0.0387	no	up	0.01693	0.03171	0.719	1.0468	0.066	no	up	B(i)	-	392.183	3.0752	M-H	C19H27N3O6	0
Phe-Leu	0.8456	0.8996	0.2065	1.0175	0.025	no	up	0.001593	0.004502	1.7229	1.4113	0.497	yes	up	1.339e-07	1.948e-06	2.297	1.8474	0.8855	yes	up	0.002919	0.01746	2.3797	1.387	0.472	yes	up	0.0003338	0.002631	2.3219	1.309	0.3885	yes	up	4.217e-07	8.805e-06	2.6588	1.8156	0.8604	yes	up	B(i)	-	277.156	3.8648	M-H	C15H22N2O3	0
Phe-Leu-Ser	0.001007	0.008601	1.4913	1.0741	0.1032	yes	up	6.055e-06	6.444e-05	1.2708	1.0994	0.1368	yes	up	1.669e-05	7.925e-05	1.0989	1.1064	0.1459	yes	up	0.09184	0.1969	0.6701	1.0236	0.0336	no	up	0.5322	0.6253	0.168	1.0063	0.0091	no	up	0.06575	0.09998	0.5253	1.0301	0.0427	no	up	B(i)	-	364.188	4.4231	M-H	C18H27N3O5	0
Phenethyl rutinoside	0.9221	0.9509	0.0284	1.001	0.0015	no	up	0.001334	0.003879	0.7706	1.043	0.0607	no	up	2.444e-06	1.758e-05	1.2256	1.1297	0.176	yes	up	0.002772	0.01688	1.0519	1.0419	0.0592	yes	up	6.677e-05	0.0009254	1.4344	1.0832	0.1153	yes	up	3.978e-06	4.45e-05	1.4195	1.1286	0.1745	yes	up	B(ii)	88510-08-1	429.177	4.6417	M-H	C20H30O10	64.2
Phenylethyl primeveroside	0.02915	0.08367	0.91	0.9693	-0.0449	no	down	0.0002269	0.0009484	1.0406	0.9318	-0.102	yes	down	0.0005124	0.00132	1.1509	0.8793	-0.1856	yes	down	0.01417	0.05156	1.0086	0.9612	-0.0571	yes	down	0.05685	0.1079	0.9117	0.9437	-0.0836	no	down	0.004019	0.009665	1.1076	0.9071	-0.1406	yes	down	B(i)	129932-48-5	434.202	4.0714	M+NH4	C19H28O10	0
Phenylpyruvic acid	0.008885	0.03682	0.8946	0.9738	-0.0384	no	down	9.883e-06	9.079e-05	1.1587	0.9225	-0.1164	yes	down	0.1787	0.2224	0.339	0.9798	-0.0295	no	down	0.0006763	0.006709	1.2852	0.9473	-0.0781	yes	down	0.004154	0.01506	1.1502	1.0621	0.087	yes	up	0.6874	0.7393	0.1165	1.0062	0.0089	no	up	B(ii)	156-06-9	147.044	1.3026	M+H-H2O	C9H8O3	40
Pheophorbide a	0.818	0.8796	0.1509	1.0019	0.0028	no	up	0.003552	0.00867	0.8041	0.9586	-0.0611	no	down	0.004672	0.008841	1.1536	0.8778	-0.188	yes	down	0.005244	0.02607	1.1606	0.9567	-0.0638	yes	down	0.04273	0.08648	1.2655	0.9158	-0.1269	yes	down	0.004579	0.01078	1.3686	0.8762	-0.1907	yes	down	B(i)	15664-29-6	591.262	14.3715	M-H	C35H36N4O5	0
Phe-Pro-Arg	0.01503	0.05294	1.043	0.9712	-0.0422	yes	down	0.007281	0.01576	0.8657	0.9647	-0.0518	no	down	0.003196	0.006348	0.7735	0.9617	-0.0564	no	down	0.5393	0.6807	0.3091	0.9934	-0.0096	no	down	0.7727	0.8317	0.1549	0.9968	-0.0046	no	down	0.345	0.4131	0.2669	0.9902	-0.0142	no	down	B(ii)	-	460.269	12.2775	M+ACN+H	C20H30N6O4	73.3
Phe-Ser-Leu	0.001517	0.01124	1.4794	1.0777	0.108	yes	up	2.924e-05	0.0002012	1.325	1.1157	0.1579	yes	up	1.042e-05	5.489e-05	1.1868	1.129	0.1751	yes	up	0.03245	0.09343	0.8602	1.0352	0.0499	no	up	0.3174	0.4179	0.2953	1.012	0.0172	no	up	0.006821	0.01494	0.7517	1.0476	0.0671	no	up	B(i)	-	364.188	4.5831	M-H	C18H27N3O5	0
Phe-Val	0.1212	0.2305	1.0185	0.9163	-0.1261	no	down	0.04282	0.07006	0.963	1.1198	0.1632	no	up	8.905e-07	8.14e-06	1.9508	1.4181	0.504	yes	up	0.003135	0.01829	2.0803	1.2221	0.2893	yes	up	4.021e-05	0.0006809	2.4127	1.2664	0.3407	yes	up	2.269e-07	5.698e-06	2.5265	1.5476	0.6301	yes	up	B(i)	3918-90-9	265.155	3.2293	M+H	C14H20N2O3	0
Phomopsichalasin	0.1377	0.2521	0.8015	0.9624	-0.0552	no	down	0.03287	0.05591	0.6945	1.0482	0.0679	no	up	1.471e-05	7.189e-05	1.3692	1.1766	0.2347	yes	up	0.00483	0.02466	1.4742	1.0891	0.1231	yes	up	0.0002425	0.002145	1.743	1.1226	0.1668	yes	up	1.068e-05	9.243e-05	1.7794	1.2226	0.2899	yes	up	B(i)	-	562.316	12.8275	M+Hac-H	C32H41NO4	0
Phosphoribosylformylglycinamidine	0.002492	0.01567	1.4847	0.9369	-0.094	yes	down	0.01419	0.02747	0.8743	0.9413	-0.0872	no	down	0.6463	0.6902	0.1713	0.989	-0.0159	no	down	0.856	0.9121	0.1675	1.0047	0.0068	no	up	0.1441	0.2232	0.8791	1.0507	0.0713	no	up	0.0876	0.1274	0.7176	1.0556	0.078	no	up	B(ii)	37721-04-3	296.066	8.0922	M+H-H2O	C8H16N3O8P	45.7
Picolinic acid	0.03957	0.1041	0.4333	1.0068	0.0098	no	up	0.0004607	0.001655	0.8211	1.0404	0.0572	no	up	2.142e-07	2.762e-06	1.6546	1.1995	0.2624	yes	up	0.001336	0.01045	1.0443	1.0333	0.0473	yes	up	3.88e-06	0.0002062	2.1996	1.1529	0.2052	yes	up	2.742e-07	6.544e-06	1.9009	1.1913	0.2526	yes	up	B(i)	98-98-6	124.04	1.2155	M+H	C6H5NO2	0
Piperdial	0.001346	0.01039	1.7328	1.081	0.1124	yes	up	5.378e-07	1.199e-05	1.7287	1.1505	0.2023	yes	up	5.958e-05	0.0002205	1.1772	1.1031	0.1415	yes	up	0.009148	0.0381	1.4455	1.0643	0.0899	yes	up	0.0325	0.07013	1.0466	0.9587	-0.0608	yes	down	0.3626	0.4314	0.3496	1.0204	0.0291	no	up	B(ii)	100288-36-6	251.164	0.8393	M+H	C15H22O3	55.3
Pisatoside	0.06347	0.1456	1.2615	1.071	0.0989	no	up	0.001615	0.004547	1.3824	1.1193	0.1626	yes	up	2.806e-05	0.0001199	1.4851	1.1737	0.2311	yes	up	0.1395	0.2641	0.9953	1.0451	0.0636	no	up	0.01186	0.03286	1.103	1.0486	0.0685	yes	up	0.003058	0.007732	1.2442	1.0959	0.1321	yes	up	B(ii)	18814-39-6	244.079	4.8064	M+H-H2O	C10H15NO7	47.1
Piscidic acid	0.0004972	0.005636	1.2488	1.0475	0.067	yes	up	0.003173	0.007892	0.8226	1.0526	0.0739	no	up	0.9957	0.9966	0.0017	1	0	no	no change	0.7501	0.8421	0.1143	1.0048	0.0069	no	up	0.01951	0.0476	1.0012	0.95	-0.0739	yes	down	0.01457	0.02797	0.7282	0.9546	-0.067	no	down	B(i)	35388-57-9	255.051	3.6634	M-H	C11H12O7	0
Placidene C	0.001343	0.01037	0.7523	0.9823	-0.0257	no	down	0.001122	0.003369	0.7713	0.9586	-0.0609	no	down	8.052e-05	0.0002825	0.9877	0.9133	-0.1308	no	down	0.02861	0.08521	0.7488	0.9759	-0.0352	no	down	0.01762	0.0441	0.9349	0.9527	-0.0699	no	down	0.0004989	0.001808	1.0104	0.9297	-0.1051	yes	down	B(i)	-	223.133	3.0924	M+H	C13H18O3	0
Plakortenone	0.003693	0.02028	1.2913	1.0656	0.0917	yes	up	5.365e-07	1.197e-05	1.8031	1.2287	0.2971	yes	up	2.937e-08	6.569e-07	1.6682	1.273	0.3482	yes	up	2.454e-07	8.561e-05	2.1732	1.153	0.2054	yes	up	0.009303	0.02732	0.8759	1.036	0.0511	no	up	6.404e-10	1.098e-07	1.6928	1.1946	0.2565	yes	up	B(i)	-	327.216	8.4937	M+H	C18H30O5	0
Plumbagin	0.669	0.7662	0.1941	0.983	-0.0247	no	down	0.1368	0.1903	0.6534	0.933	-0.1	no	down	0.01019	0.01755	0.872	1.1193	0.1626	no	up	0.1994	0.3417	0.7371	0.9492	-0.0753	no	down	0.0003193	0.00256	1.7899	1.1996	0.2626	yes	up	0.001639	0.004695	1.1721	1.1387	0.1873	yes	up	B(ii)	481-42-5	221.081	5.1414	M+CH3OH+H	C11H8O3	61.7
Pluviatolide	0.9089	0.9427	0.0478	0.9988	-0.0018	no	down	0.03677	0.06152	0.6865	0.9646	-0.0519	no	down	9.596e-05	0.0003247	0.9766	0.9299	-0.1049	no	down	0.08611	0.1881	0.8864	0.9658	-0.0502	no	down	0.0756	0.1344	0.8128	0.964	-0.0529	no	down	0.001074	0.003336	1.0721	0.931	-0.1031	yes	down	B(i)	28115-68-6	357.133	6.5061	M+H	C20H20O6	0
P-Menthane-3,8-diol	0.899	0.9364	0.1158	1.0023	0.0033	no	up	0.02257	0.04059	0.742	0.9572	-0.0631	no	down	0.0008975	0.002123	0.9677	0.9226	-0.1162	no	down	0.06458	0.1539	0.9925	0.955	-0.0664	no	down	0.1393	0.2171	0.6712	0.9638	-0.0532	no	down	0.005002	0.01158	1.0905	0.9205	-0.1195	yes	down	B(ii)	91739-72-9;42822-86-6	231.16	5.4579	M+Hac-H	C10H20O2	52.3
Podophyllotoxin	0.04505	0.1141	0.5575	1.0116	0.0166	no	up	0.5835	0.6498	0.1257	1.0038	0.0054	no	up	4.887e-05	0.0001873	0.6374	0.9657	-0.0503	no	down	0.1588	0.2895	0.3463	0.9923	-0.0112	no	down	2.302e-05	0.0005015	1.0257	0.9621	-0.0558	yes	down	1.947e-08	1.029e-06	0.9	0.9547	-0.067	no	down	B(i)	518-28-5	415.136	3.844	M+H	C22H22O8	0
Polyporusterone B	0.5913	0.7036	0.2694	0.9932	-0.0098	no	down	0.006971	0.01519	0.8067	0.9537	-0.0684	no	down	0.002247	0.004678	0.7586	0.9441	-0.0829	no	down	0.00847	0.03607	1.1069	0.9602	-0.0586	yes	down	0.4959	0.5918	0.2614	0.99	-0.0146	no	down	0.002347	0.006244	0.8397	0.9506	-0.0731	no	down	B(ii)	141360-89-6	535.328	5.7145	M+Hac-H	C28H44O6	55.7
Polyporusterone C	0.03563	0.09672	0.7586	0.9817	-0.0267	no	down	1.519e-06	2.467e-05	1.1026	0.9424	-0.0856	yes	down	0.0009888	0.002313	0.8509	0.9434	-0.0841	no	down	5.047e-05	0.001328	1.2846	0.96	-0.0589	yes	down	0.939	0.9567	0.0178	1.0011	0.0015	no	up	0.01114	0.02239	0.7598	0.961	-0.0574	no	down	B(ii)	141360-90-9	499.306	7.0525	M+Na	C28H44O6	74.3
Porphyrin	0.001063	0.008919	1.1395	0.9612	-0.0571	yes	down	0.0003718	0.001396	0.8493	0.9564	-0.0643	no	down	1.345e-08	3.778e-07	1.1486	0.9024	-0.1481	yes	down	0.6765	0.7891	0.1699	0.995	-0.0073	no	down	0.0001671	0.001676	1.194	0.9436	-0.0838	yes	down	0.0001015	0.0005222	0.9928	0.9389	-0.091	no	down	B(i)	101-60-0	311.128	3.9124	M+H	C20H14N4	0
Prasterone	4.61e-06	0.0003791	2.991	1.4364	0.5224	yes	up	5.911e-08	2.82e-06	2.6691	1.7506	0.8078	yes	up	3.159e-07	3.68e-06	2.1566	1.6964	0.7625	yes	up	2.933e-06	0.0002652	2.448	1.2187	0.2854	yes	up	0.27	0.3676	0.5133	0.969	-0.0454	no	down	0.0001014	0.0005216	1.4698	1.181	0.24	yes	up	B(i)	53-43-0	289.216	11.8467	M+H	C19H28O2	0
Pratenol A	0.0973	0.1971	0.9728	0.7389	-0.4365	no	down	0.0005584	0.001926	2.0956	2.1748	1.1209	yes	up	9.714e-09	2.998e-07	2.8218	3.5879	1.8431	yes	up	1.782e-05	0.0007167	3.4558	2.9432	1.5574	yes	up	2.727e-05	0.0005502	3.0508	1.6498	0.7223	yes	up	6.446e-14	3.167e-10	3.4741	4.8556	2.2796	yes	up	B(ii)	147838-41-3	295.04	4.2691	M+Cl	C14H12O5	51.4
Prenyl glucoside	0.885	0.9268	0.0489	1.0008	0.0012	no	up	0.1081	0.1554	0.2977	1.0093	0.0134	no	up	3.776e-05	0.0001523	0.8945	1.0596	0.0836	no	up	0.159	0.2897	0.353	1.0085	0.0121	no	up	0.0001183	0.001347	1.1759	1.0499	0.0702	yes	up	5.026e-05	0.0002986	1.0265	1.0587	0.0824	yes	up	B(ii)	117861-55-9	293.125	3.2587	M+FA-H	C11H20O6	72.5
Pre-putrebactin	0.0005366	0.005891	1.4526	1.0676	0.0944	yes	up	1.214e-05	0.0001054	1.3316	1.1108	0.1516	yes	up	5.385e-06	3.248e-05	1.1548	1.1144	0.1563	yes	up	0.005925	0.02823	1.0377	1.0405	0.0572	yes	up	0.77	0.8295	0.045	1.0032	0.0047	no	up	0.002249	0.006031	0.7785	1.0438	0.0619	no	up	B(i)	-	389.205	2.4482	M-H	C16H30N4O7	0
Prestegane B	0.0008871	0.007998	1.5709	0.9364	-0.0948	yes	down	0.001586	0.004488	1.0029	0.9409	-0.0879	yes	down	1.253e-09	6.976e-08	1.4646	0.8592	-0.2189	yes	down	0.8214	0.8903	0.1356	1.0048	0.0069	no	up	0.0002903	0.002406	1.5142	0.9132	-0.1311	yes	down	0.0004131	0.001556	1.171	0.9175	-0.1242	yes	down	B(i)	-	359.149	3.9124	M+H	C20H22O6	0
Pristimerin	0.2413	0.3749	0.5248	0.9782	-0.0317	no	down	0.0002056	0.0008769	1.1713	0.9141	-0.1296	yes	down	0.001815	0.003887	0.866	0.9277	-0.1083	no	down	0.01628	0.05681	1.2295	0.9344	-0.0978	yes	down	0.5518	0.6431	0.3735	1.0148	0.0213	no	up	0.05858	0.09067	0.6853	0.9483	-0.0765	no	down	B(ii)	1258-84-0	465.3	10.9805	M+H	C30H40O4	53.2
Prochlorperazine	0.005474	0.02645	1.0221	0.9688	-0.0458	yes	down	0.005755	0.01296	0.6533	0.9737	-0.0385	no	down	0.0001591	0.0004946	1.1548	1.0993	0.1366	yes	up	0.604	0.7317	0.156	1.0051	0.0073	no	up	2.341e-05	0.0005064	2.0156	1.129	0.175	yes	up	2.302e-05	0.0001641	1.5843	1.1347	0.1824	yes	up	B(i)	58-38-8	374.145	3.5717	M+H	C20H24ClN3S	0
Pro-Gln-Val	0.0006438	0.006574	1.1099	1.0329	0.0467	yes	up	0.0001509	0.0006922	0.7916	1.0346	0.0491	no	up	0.001024	0.002382	0.621	1.0313	0.0445	no	up	0.681	0.7926	0.1158	1.0017	0.0025	no	up	0.4709	0.5684	0.1605	0.9968	-0.0046	no	down	0.7876	0.8268	0.0367	0.9985	-0.0022	no	down	B(i)	-	343.198	3.2062	M+H	C15H26N4O5	0
Pro-Ile	0.006877	0.03087	0.8369	0.9801	-0.029	no	down	0.3486	0.422	0.199	0.9945	-0.0079	no	down	0.0006765	0.001672	0.6087	1.0286	0.0408	no	up	0.009535	0.03905	0.6919	1.0147	0.0211	no	up	2.352e-05	0.0005071	1.0684	1.0343	0.0486	yes	up	2.365e-06	3.046e-05	1.0053	1.0495	0.0697	yes	up	B(i)	-	229.155	1.0265	M+H	C11H20N2O3	0
Pro-Ile-Ala	0.003594	0.01992	1.2703	1.0562	0.0789	yes	up	4.224e-05	0.0002629	1.0332	1.0676	0.0944	yes	up	0.01798	0.02894	0.5381	1.0339	0.0481	no	up	0.456	0.6092	0.29	1.0108	0.0155	no	up	0.01492	0.03897	0.8516	0.9685	-0.0462	no	down	0.1923	0.2506	0.3985	0.9789	-0.0308	no	down	B(i)	-	300.192	2.6025	M+H	C14H25N3O4	0
Pro-Ile-Ser	0.000497	0.005636	1.4229	1.0609	0.0854	yes	up	8.87e-05	0.0004611	1.1647	1.0873	0.1207	yes	up	0.003756	0.007318	0.7359	1.0549	0.0771	no	up	0.01689	0.05833	0.763	1.0248	0.0354	no	up	0.02561	0.05848	0.799	0.9702	-0.0436	no	down	0.5713	0.6328	0.1316	0.9943	-0.0082	no	down	B(i)	-	316.187	1.8264	M+H	C14H25N3O5	0
Pro-Leu-Leu	0.005632	0.02696	0.8269	1.0218	0.0311	no	up	2.341e-06	3.303e-05	1.0025	1.0544	0.0764	yes	up	2.606e-05	0.0001131	0.7265	1.0408	0.0577	no	up	4.451e-05	0.001237	1.0727	1.0319	0.0453	yes	up	0.00643	0.02068	0.5491	0.9872	-0.0186	no	down	0.002186	0.005895	0.5289	1.0186	0.0266	no	up	B(i)	-	342.239	4.2967	M+H	C17H31N3O4	0
Propapyriogenin A2	0.1893	0.3149	0.5989	0.9789	-0.0308	no	down	5.453e-06	5.941e-05	1.2598	0.921	-0.1187	yes	down	8.848e-07	8.106e-06	1.0673	0.9218	-0.1174	yes	down	0.003111	0.01821	1.3901	0.9409	-0.0879	yes	down	0.8961	0.9251	0.0472	1.0009	0.0013	no	up	0.002252	0.006036	0.9573	0.9417	-0.0866	no	down	B(i)	72933-74-5	485.326	9.556	M+H	C30H44O5	0
Pro-Pro	0.004439	0.02284	1.0272	1.0259	0.037	yes	up	0.0001898	0.0008271	0.9425	1.0427	0.0603	no	up	0.8632	0.8851	0.0543	1.0017	0.0024	no	up	0.03036	0.08897	0.6731	1.0163	0.0234	no	up	0.0007131	0.004329	1.1795	0.9606	-0.0579	yes	down	0.01444	0.02775	0.6165	0.9763	-0.0346	no	down	B(i)	20488-28-2	213.123	1.0672	M+H	C10H16N2O3	0
Pro-Thr	0.0022	0.01437	1.1496	1.0532	0.0748	yes	up	0.0007752	0.002505	1.2392	1.1299	0.1762	yes	up	2.152e-09	1.018e-07	1.9653	1.3809	0.4656	yes	up	0.0226	0.07169	1.1876	1.0728	0.1014	yes	up	1.319e-05	0.0003702	2.2874	1.2221	0.2894	yes	up	2.113e-08	1.083e-06	2.1167	1.3111	0.3908	yes	up	B(i)	-	199.108	1.1297	M+H-H2O	C9H16N2O4	0
Pro-Tyr	0.103	0.2056	0.6972	1.0277	0.0394	no	up	0.001448	0.004159	0.9974	1.0605	0.0848	no	up	2.659e-05	0.000115	1.136	1.1007	0.1384	yes	up	0.0489	0.1257	0.8885	1.0319	0.0454	no	up	0.01064	0.03034	0.9498	1.0379	0.0537	no	up	0.0005202	0.00187	1.077	1.0711	0.099	yes	up	B(i)	-	279.135	2.5129	M+H	C14H18N2O4	0
Pro-Tyr-Ser	9.157e-06	0.0005293	1.597	1.0778	0.108	yes	up	1.829e-07	5.855e-06	1.297	1.1075	0.1473	yes	up	1.682e-06	1.326e-05	1.0879	1.1075	0.1473	yes	up	0.008509	0.03619	0.8363	1.0276	0.0393	no	up	0.9832	0.9883	0.0267	1	0	no	no change	0.0253	0.04449	0.5483	1.0276	0.0393	no	up	B(i)	-	364.152	3.2995	M-H	C17H23N3O6	0
Pseudoanisatin	5.345e-05	0.001524	2.077	1.1533	0.2058	yes	up	2.617e-07	7.439e-06	1.7286	1.2251	0.2929	yes	up	1.75e-08	4.545e-07	1.6263	1.2746	0.35	yes	up	0.006062	0.02866	1.1935	1.0622	0.0871	yes	up	0.004955	0.01708	0.8824	1.0404	0.0572	no	up	9.177e-05	0.0004815	1.2069	1.1051	0.1442	yes	up	B(i)	-	297.135	3.6228	M-H	C15H22O6	0
Pseudolaroside A	0.01013	0.04048	1.548	0.9238	-0.1144	yes	down	7.452e-05	0.000404	1.6777	0.8543	-0.2271	yes	down	0.01431	0.02368	0.8726	0.9269	-0.1096	no	down	0.008396	0.03589	1.4673	0.9248	-0.1127	yes	down	0.007873	0.02405	1.336	1.0849	0.1175	yes	up	0.8977	0.9195	0.0616	1.0033	0.0048	no	up	B(i)	-	299.078	3.1054	M-H	C13H16O8	0
Pubescenol	0.9455	0.9651	0.0066	1.0004	0.0006	no	up	0.0003455	0.001316	0.871	0.9565	-0.0642	no	down	0.01426	0.02361	0.6788	0.9518	-0.0712	no	down	0.000111	0.002133	1.2985	0.956	-0.0649	yes	down	0.7762	0.8346	0.1463	0.9951	-0.007	no	down	0.01149	0.02297	0.8187	0.9514	-0.0719	no	down	B(ii)	90685-93-1	533.313	6.9069	M+Hac-H	C28H42O6	66.2
Punicic acid	0.009989	0.04008	1.1151	1.0584	0.0819	yes	up	1.751e-07	5.661e-06	1.6849	1.216	0.2822	yes	up	1.307e-10	1.438e-08	1.8587	1.3624	0.4462	yes	up	4.837e-06	0.0003426	1.9835	1.1489	0.2002	yes	up	4.738e-07	9.375e-05	1.7187	1.1204	0.164	yes	up	1.434e-09	1.922e-07	1.97	1.2872	0.3643	yes	up	B(ii)	544-72-9	323.223	12.9887	M+FA-H	C18H30O2	74.5
Putaminoxin E	0.006915	0.03101	1.419	1.0573	0.0804	yes	up	0.284	0.3544	0.398	1.0193	0.0275	no	up	0.1531	0.194	0.4249	0.968	-0.0469	no	down	0.08446	0.1856	0.809	0.964	-0.0529	no	down	0.05101	0.0992	0.8996	0.9497	-0.0745	no	down	0.003069	0.007755	1.1345	0.9155	-0.1273	yes	down	B(i)	-	213.149	8.3642	M-H	C12H22O3	0
Pyridin-3-ylmethyl {4-[(2-amino-4-fluorophenyl)carbamoyl]benzyl}carbamate	9.92e-05	0.002184	1.4869	1.0623	0.0872	yes	up	2.09e-07	6.424e-06	1.4788	1.1324	0.1794	yes	up	2.275e-07	2.901e-06	1.2734	1.1373	0.1857	yes	up	2.42e-06	0.000237	1.5156	1.066	0.0922	yes	up	0.5789	0.6675	0.1362	1.0044	0.0063	no	up	2.998e-06	3.601e-05	1.0812	1.0707	0.0985	yes	up	B(i)	-	393.138	12.9099	M-H	C21H19FN4O3	0
Pyridoxine	0.2126	0.343	0.5565	0.9856	-0.0209	no	down	0.0007147	0.002343	1.025	0.9408	-0.0881	yes	down	0.1795	0.2233	0.3037	0.9848	-0.0221	no	down	0.0006124	0.006315	1.2782	0.9545	-0.0672	yes	down	0.0006078	0.003886	1.091	1.0468	0.0659	yes	up	0.888	0.9118	0.0247	0.9992	-0.0012	no	down	B(i)	65-23-6	170.081	1.0265	M+H	C8H11NO3	0
Pyrogallol	0.02565	0.07658	1.0693	0.9636	-0.0536	yes	down	0.0113	0.02272	0.8966	0.9456	-0.0806	no	down	0.0001558	0.0004862	1.0597	0.9194	-0.1213	yes	down	0.3864	0.5423	0.4217	0.9814	-0.0271	no	down	0.2127	0.3042	0.5138	0.9722	-0.0406	no	down	0.02352	0.04182	0.7683	0.9542	-0.0677	no	down	B(i)	87-66-1	109.029	9.4242	M+H-H2O	C6H6O3	0
Pyroglutamic acid	0.2697	0.4064	0.3202	1.0056	0.0081	no	up	0.005237	0.01198	0.7093	1.0229	0.0326	no	up	0.2334	0.2821	0.2444	0.9917	-0.012	no	down	0.006489	0.02997	0.8564	1.0171	0.0245	no	up	0.0007438	0.004459	1.1128	0.9695	-0.0447	yes	down	0.01925	0.03532	0.502	0.9861	-0.0202	no	down	B(ii)	98-79-3	130.05	8.3003	M+H	C5H7NO3	69.6
Qing Hau Sau	0.00812	0.03455	1.0754	1.0521	0.0732	yes	up	1.82e-05	0.0001423	1.2285	1.1136	0.1552	yes	up	8.095e-07	7.564e-06	1.3443	1.1868	0.247	yes	up	0.0001919	0.002997	1.2444	1.0585	0.082	yes	up	0.0001996	0.001885	1.2151	1.0657	0.0918	yes	up	2.164e-06	2.859e-05	1.3141	1.128	0.1738	yes	up	B(i)	63968-64-9	283.154	5.5536	M+H	C15H22O5	0
Quercetin 3,7,4'-O-triglucoside	0.124	0.2341	0.7661	0.9665	-0.0492	no	down	0.0005813	0.001986	1.6993	0.8376	-0.2557	yes	down	0.0001869	0.0005648	1.449	0.8368	-0.2571	yes	down	0.004635	0.02394	2.0672	0.8666	-0.2065	yes	down	0.9818	0.9872	0.0732	0.999	-0.0015	no	down	0.002083	0.00567	1.4323	0.8658	-0.208	yes	down	B(ii)	133563-23-2	769.182	3.8773	M-H2O-H	C33H40O22	50.9
Quercetin 3-O-diglucoside	0.0005736	0.006138	1.9032	0.9211	-0.1186	yes	down	8.689e-05	0.0004538	1.9088	0.8238	-0.2796	yes	down	4.405e-06	2.783e-05	1.9747	0.7487	-0.4175	yes	down	0.007195	0.03223	1.8651	0.8944	-0.161	yes	down	0.07088	0.1279	1.2274	0.9088	-0.1379	no	down	0.000149	0.0006994	1.8535	0.8129	-0.2989	yes	down	B(ii)	117-39-5	607.132	3.6794	M-H2O-H	C27H30O17	63.3
Quinceoxepine	0.001458	0.01094	1.4932	1.0631	0.0883	yes	up	1.569e-06	2.524e-05	1.163	1.0694	0.0968	yes	up	0.3358	0.3891	0.2089	0.9882	-0.0171	no	down	0.6629	0.779	0.1959	1.006	0.0086	no	up	3.739e-05	0.0006565	1.5586	0.9241	-0.114	yes	down	0.001478	0.004322	1.0889	0.9296	-0.1054	yes	down	B(ii)	132925-10-1	179.143	0.6942	M+H	C12H18O	42.4
Ribostamycin	0.01478	0.05236	0.3916	1.013	0.0187	no	up	0.006711	0.01472	0.307	1.0159	0.0227	no	up	2.311e-06	1.686e-05	2.5356	2.214	1.1467	yes	up	0.3505	0.5077	0.1026	1.0028	0.004	no	up	2.598e-06	0.0001793	3.8006	2.1795	1.124	yes	up	2.54e-06	3.211e-05	2.9544	2.1856	1.128	yes	up	B(ii)	25546-65-0	477.217	6.9165	M+Na	C17H34N4O10	76
Ricinoleic acid	0.8031	0.8686	0.0839	1.0019	0.0027	no	up	0.1095	0.1571	0.5059	0.977	-0.0335	no	down	5.735e-08	1.05e-06	1.3946	0.8675	-0.2051	yes	down	0.07548	0.1719	0.7973	0.9752	-0.0362	no	down	9.726e-06	0.000313	1.8799	0.8878	-0.1716	yes	down	2.497e-08	1.221e-06	1.644	0.8658	-0.2078	yes	down	B(ii)	141-22-0	316.284	3.5854	M+NH4	C18H34O3	62.1
Rose oxide (cis)	0.1552	0.2744	0.5024	0.9898	-0.0148	no	down	0.02406	0.04288	0.617	0.9733	-0.039	no	down	0.0001408	0.0004465	1.2524	0.8848	-0.1765	yes	down	0.0996	0.2078	0.6301	0.9834	-0.0242	no	down	0.001421	0.006923	1.5696	0.9091	-0.1375	yes	down	0.0002392	0.001012	1.3913	0.8939	-0.1618	yes	down	B(ii)	-	885.284	5.5898	2M+FA-H	C21H24O9	54.5
Rumphellolide A	3.137e-05	0.001131	2.2516	1.1278	0.1735	yes	up	7.528e-08	3.332e-06	1.997	1.2156	0.2817	yes	up	7.894e-08	1.333e-06	1.7577	1.2361	0.3058	yes	up	0.0001301	0.002341	1.7617	1.0779	0.1082	yes	up	0.1661	0.2501	0.5367	1.0168	0.0241	no	up	5.663e-05	0.0003277	1.3413	1.096	0.1323	yes	up	B(i)	-	251.165	11.0048	M-H	C15H24O3	0
Rumphellolide C	0.04555	0.1149	1.0003	0.9472	-0.0783	yes	down	6.707e-05	0.000373	1.2792	0.8931	-0.1631	yes	down	6.698e-05	0.0002425	1.0637	0.8936	-0.1623	yes	down	0.05368	0.1342	1.0349	0.9429	-0.0848	no	down	0.9737	0.9815	0.0064	1.0006	0.0008	no	up	0.05547	0.08658	0.6921	0.9434	-0.084	no	down	B(i)	-	239.164	8.8593	M+H	C14H22O3	0
Rumphellolide F	0.1457	0.2627	0.5699	1.0187	0.0267	no	up	0.07957	0.1193	0.5283	1.037	0.0524	no	up	2.039e-06	1.536e-05	1.1666	1.1362	0.1842	yes	up	0.3367	0.4941	0.3988	1.018	0.0258	no	up	0.0005105	0.00347	1.4001	1.0957	0.1318	yes	up	3.528e-06	4.061e-05	1.2653	1.1154	0.1576	yes	up	B(i)	-	205.159	12.6668	M+H-H2O	C14H22O2	0
Russulanorol	1.317e-07	5.085e-05	2.3616	1.15	0.2016	yes	up	4.03e-11	2.33e-08	2.1436	1.2661	0.3404	yes	up	2.658e-12	8.734e-10	1.9276	1.3038	0.3827	yes	up	2.542e-06	0.0002433	1.9956	1.101	0.1388	yes	up	0.001563	0.007414	0.9255	1.0298	0.0423	no	up	9.645e-08	3.159e-06	1.5845	1.1337	0.1811	yes	up	B(i)	-	253.145	6.6139	M-H	C14H22O4	0
S-(2-Methylpropionyl)-dihydrolipoamide-E	0.1504	0.2685	0.5459	0.9843	-0.0228	no	down	0.00672	0.01472	1.4762	1.1655	0.2209	yes	up	0.0001334	0.0004271	1.663	1.2301	0.2988	yes	up	0.004348	0.02294	2.2241	1.184	0.2437	yes	up	0.3196	0.4202	0.797	1.0555	0.0779	no	up	9.686e-05	0.000504	2.0193	1.2498	0.3217	yes	up	B(ii)	-	300.107	0.9674	M+Na	C12H23NO2S2	40.1
S-Acetyldihydrolipoamide	0.0005443	0.005943	1.3719	1.0549	0.0772	yes	up	2.103e-07	6.45e-06	1.387	1.1068	0.1464	yes	up	7.689e-09	2.527e-07	1.3766	1.1444	0.1947	yes	up	0.0001325	0.002368	1.3155	1.0492	0.0692	yes	up	9.424e-06	0.0003073	0.9985	1.034	0.0483	no	up	7.718e-07	1.363e-05	1.2434	1.0848	0.1175	yes	up	B(ii)	-	304.101	6.6255	M+CH3OH+Na	C10H19NO2S2	47
S-Adenosylmethionine	0.5459	0.6669	0.3334	1.0216	0.0308	no	up	0.0005629	0.001938	2.0825	0.7213	-0.4713	yes	down	0.42	0.474	0.2583	1.0216	0.0308	no	up	0.0004913	0.005461	3.0718	0.7061	-0.5021	yes	down	0.0002664	0.002279	2.8444	1.4163	0.5021	yes	up	0.9965	0.9972	0.0067	1	0	no	no change	B(ii)	29908-03-0;485-80-3	438.105	0.5849	M+K	C15H23N6O5S+	55
Salicin	0.1398	0.2549	0.5372	0.9853	-0.0214	no	down	0.1354	0.1886	0.4176	1.0226	0.0323	no	up	0.002989	0.005996	0.7853	1.0612	0.0857	no	up	0.02118	0.06854	0.9535	1.0379	0.0537	no	up	0.06625	0.1214	0.8417	1.0377	0.0534	no	up	0.0006166	0.002144	1.072	1.0771	0.1071	yes	up	B(i)	138-52-3	304.139	1.5548	M+NH4	C13H18O7	0
Salicylic acid 2-beta-D-glucoside	0.6945	0.7861	0.2496	1.0086	0.0124	no	up	0.03105	0.05333	0.7529	0.944	-0.0832	no	down	0.001129	0.00259	0.9991	0.8989	-0.1538	no	down	0.04414	0.1168	1.125	0.9359	-0.0956	yes	down	0.1544	0.2358	0.6866	0.9522	-0.0707	no	down	0.002961	0.007532	1.1854	0.8912	-0.1662	yes	down	B(ii)	-	320.049	5.4579	M+Na-2H	C13H15O8-	53.2
Salicylic acid glucoside	0.03099	0.08751	0.7738	0.9711	-0.0423	no	down	0.01839	0.03414	0.8053	1.0645	0.0901	no	up	6.002e-08	1.086e-06	1.5448	1.2258	0.2937	yes	up	0.002555	0.01605	1.5058	1.0962	0.1325	yes	up	9.731e-05	0.001179	1.9153	1.1515	0.2036	yes	up	2.822e-08	1.329e-06	1.9221	1.2623	0.336	yes	up	B(i)	10366-91-3	299.078	1.7759	M-H	C13H16O8	0
Salidroside	0.005816	0.0276	0.9738	0.9665	-0.0492	no	down	3.483e-05	0.0002282	1.1315	0.9193	-0.1213	yes	down	6.329e-06	3.679e-05	1.1987	0.8745	-0.1935	yes	down	0.002148	0.01428	1.1531	0.9512	-0.0722	yes	down	0.01785	0.04454	0.9051	0.9512	-0.0721	no	down	9.232e-05	0.0004841	1.1648	0.9048	-0.1443	yes	down	B(i)	10338-51-9	299.114	2.9022	M-H	C14H20O7	0
[truncated: 176 more rows]
[truncated: 5 more columns]

## Sheet: Table S3
Table S3. KEGG enrichment analysis of five clusters in DAMs
Class 1
First Category	Second Category	Pathway Description	Pathway_ID	P_adjust
Metabolism	Amino acid metabolism	Arginine biosynthesis	map00220	0.0008828
[truncated: 21 more rows]

## Sheet: Table S4
Table S4. Detailed information of the top 30 metabolites with variable importance in projection (VIP) scores across the comparison groups
[truncated: 96 more rows]

[truncated: 7 more sheets: Table S5, Table S6, Table S7, Table S8, Table S9, Table S10, Table S11]
